# Supplementary material for: Isoproterenol infusion enhances composition and function of G-CSF mobilized allogeneic peripheral blood hematopoietic cell grafts
Source: Stem Cell Res Ther. 2025 Nov 5;16:614. doi: 10.1186/s13287-025-04725-4 (PMC12587703; doi:10.1186/s13287-025-04725-4)
Supplement: Supplementary file 1 — Supplementary Material 1. [file 13287_2025_4725_MOESM1_ESM.xlsx]

## Sheet: B intermediate.Pre_vs_Post
	p_val	avg_log2FC	pct.1	pct.2	p_val_adj
TXNIP	5.69669e-16	0.501848	0.852	0.792	2.08504e-11
EZR	3.9896e-15	-0.333355	0.946	0.983	1.46023e-10
GRASP	2.11237e-14	-0.417139	0.612	0.75	7.73149e-10
MTRNR2L12	2.92558e-13	0.441763	0.993	0.991	1.07079e-08
KLF2	3.80561e-13	-0.412108	0.921	0.965	1.39289e-08
MT-ND3	3.51275e-12	0.242034	0.971	0.983	1.2857e-07
SIPA1L1	9.26976e-12	-0.364253	0.676	0.8	3.39282e-07
CD83	1.47154e-11	-0.274197	0.929	0.975	5.38598e-07
FTH1	3.87145e-11	-0.287496	0.991	0.994	1.41699e-06
RPL18A	9.95102e-11	0.14817	0.987	0.994	3.64217e-06
HLA-DQB1	1.4817e-10	-0.236741	0.883	0.956	5.42316e-06
JUND	1.82739e-09	-0.184978	0.992	0.996	6.68842e-05
PTMA	2.55935e-09	-0.171623	0.992	0.993	9.36749e-05
NFKBIA	4.58335e-08	-0.235976	0.878	0.936	0.00167755
RPS4Y1	4.74749e-08	-0.253414	0.311	0.459	0.00173763
SLC2A3	8.15684e-08	-0.217412	0.765	0.843	0.00298549
AC253572.2	6.87543e-07	0.417633	0.193	0.107	0.0251648
HLA-DRB1	9.20901e-07	-0.186887	0.955	0.984	0.0337059
PARP14	1.49125e-06	-0.244601	0.341	0.446	0.0545812
IRF1	1.79797e-06	-0.291648	0.542	0.627	0.0658074
CD55	1.92662e-06	-0.241939	0.804	0.881	0.0705161
DDX3Y	1.93487e-06	-0.306565	0.182	0.273	0.070818
EEF1A1	4.03691e-06	0.0784567	0.997	0.999	0.147755
PLEKHG1	4.29969e-06	-0.212537	0.568	0.653	0.157373
UBALD2	4.48013e-06	-0.200042	0.69	0.792	0.163977
GALNT2	5.92951e-06	-0.233506	0.151	0.232	0.217026
RPS21	6.55012e-06	0.0830032	0.987	0.993	0.239741
ARHGAP24	8.75589e-06	0.260497	0.628	0.549	0.320474
LAPTM5	9.31198e-06	-0.149953	0.973	0.983	0.340828
EIF1	1.05189e-05	-0.119808	0.991	1	0.385001
CST3	1.20844e-05	0.430374	0.037	0.004	0.442302
EMP3	1.23551e-05	-0.275747	0.774	0.837	0.452209
PIM3	1.27106e-05	-0.334332	0.445	0.528	0.465221
DDIT3	1.42251e-05	-0.266415	0.301	0.395	0.520652
VPS37B	1.60513e-05	-0.249509	0.452	0.538	0.587493
SNRPG	1.73882e-05	-0.245879	0.377	0.456	0.636424
TEX14	2.08682e-05	0.308411	0.437	0.344	0.763796
CD79A	2.27656e-05	-0.142626	0.96	0.983	0.833243
MYADM	2.42477e-05	-0.246124	0.389	0.485	0.887489
IER5	2.43211e-05	-0.177686	0.503	0.601	0.890178
AC007952.4	2.53569e-05	0.412595	0.479	0.401	0.928088
TRAF3IP3	3.0537e-05	0.249917	0.289	0.2	1
NFKB1	3.35025e-05	-0.149801	0.725	0.787	1
RPL39	4.05293e-05	0.0814268	0.987	0.987	1
RAN	4.93434e-05	-0.191984	0.574	0.657	1
FMNL1	4.98491e-05	-0.234101	0.431	0.509	1
EXT1	5.14261e-05	-0.166182	0.067	0.122	1
SYS1	5.32685e-05	-0.169063	0.119	0.184	1
MT-ND4L	5.55735e-05	0.122651	0.981	0.98	1
CMIP	5.84898e-05	-0.183215	0.209	0.292	1
RPS3A	5.96361e-05	0.0848453	0.992	0.994	1
CSRNP1	6.8448e-05	-0.148808	0.648	0.73	1
MT-ND5	7.82892e-05	0.166507	0.947	0.951	1
MAP9	8.27212e-05	-0.154154	0.067	0.119	1
RBM3	8.78353e-05	-0.176918	0.833	0.881	1
MAP3K8	9.388e-05	-0.238841	0.637	0.702	1
CSGALNACT1	9.96545e-05	0.264747	0.31	0.226	1
MT-ATP6	0.000102784	0.130553	0.993	0.996	1
SAP30BP	0.000108272	-0.195309	0.264	0.338	1
RGCC	0.000112519	-0.150716	0.157	0.231	1
RAP1B	0.000113706	-0.13791	0.525	0.615	1
RBM38	0.000119526	-0.174579	0.844	0.887	1
RBBP8	0.00012288	-0.172933	0.118	0.18	1
OSBP	0.00012699	-0.159407	0.197	0.269	1
U2AF1L5	0.0001349	0.126304	0.105	0.054	1
PMAIP1	0.000135274	-0.222945	0.502	0.582	1
AREG	0.000138089	-0.196036	0.437	0.533	1
ZNF331	0.000141505	-0.187151	0.803	0.862	1
CHRAC1	0.000143598	-0.19774	0.248	0.319	1
HSPA9	0.000154318	-0.174561	0.415	0.501	1
POLR3K	0.000156311	0.0945586	0.064	0.025	1
PER1	0.00016454	-0.217258	0.377	0.451	1
SEC61A2	0.000175947	-0.110516	0.03	0.067	1
GCNT7	0.000181407	-0.0392127	0.001	0.015	1
REL	0.000188409	-0.153799	0.798	0.853	1
RALGPS2	0.000189601	0.241354	0.795	0.743	1
KLF3	0.00019332	-0.210046	0.28	0.35	1
S100A9	0.000198064	0.584597	0.077	0.035	1
LTB	0.000198493	0.205283	0.851	0.851	1
ZSWIM6	0.000205053	-0.133156	0.308	0.39	1
BEST1	0.000206381	-0.163451	0.148	0.213	1
TMEM38B	0.000222576	-0.185296	0.139	0.2	1
MEPCE	0.000222855	0.204016	0.27	0.196	1
TLE5	0.000227238	-0.227339	0.744	0.804	1
NCF4	0.000230056	0.181054	0.29	0.215	1
PAF1	0.000234578	-0.157568	0.178	0.248	1
PAG1	0.000244795	-0.139489	0.089	0.142	1
MKNK2	0.000251684	-0.135653	0.617	0.681	1
USP36	0.000252422	-0.216901	0.362	0.438	1
SNX9	0.000262396	-0.176184	0.76	0.8	1
HBP1	0.000264921	-0.186299	0.291	0.364	1
CD79B	0.000287092	0.184447	0.617	0.534	1
HLA-DRA	0.000290736	-0.103412	0.987	0.996	1
AC233976.1	0.000312292	-0.0751311	0.03	0.065	1
TMF1	0.000319111	-0.180504	0.267	0.344	1
PHLDA1	0.000321737	-0.0558473	0.009	0.032	1
SECISBP2	0.000328283	-0.124184	0.334	0.408	1
SESTD1	0.000338306	-0.191697	0.237	0.311	1
KIAA0040	0.000341583	0.195186	0.167	0.107	1
RND1	0.000344406	-0.126077	0.052	0.094	1
EMD	0.000353745	-0.211958	0.436	0.491	1
S100A8	0.000354153	0.381043	0.056	0.022	1
EBF1	0.000365776	-0.201536	0.556	0.62	1
WBP11	0.000372914	-0.135903	0.381	0.45	1
RUBCNL	0.000374633	-0.220489	0.583	0.659	1
RAB22A	0.000382256	-0.156511	0.249	0.319	1
EIF1B	0.000383148	-0.134849	0.578	0.652	1
TXLNG	0.000392029	-0.154949	0.199	0.264	1
ARHGDIA	0.000416386	-0.152936	0.575	0.655	1
TNFAIP3	0.000427891	-0.13601	0.243	0.313	1
STAG2	0.000429941	-0.186993	0.28	0.35	1
BANK1	0.000435884	0.159012	0.907	0.888	1
RASGRP1	0.000457037	-0.174141	0.119	0.176	1
FNDC3B	0.000462033	-0.110563	0.038	0.075	1
G3BP2	0.000494526	-0.213705	0.52	0.586	1
ANKHD1	0.000521849	-0.161694	0.366	0.435	1
MANBA	0.000557793	-0.196295	0.466	0.536	1
DNAJA1	0.000562872	-0.196092	0.577	0.642	1
CSK	0.000564863	0.204299	0.469	0.388	1
PDE4B	0.000565914	-0.133434	0.587	0.653	1
HLA-DPB1	0.000566406	-0.139825	0.931	0.961	1
STX5	0.000566628	-0.176967	0.388	0.463	1
PSMC3	0.00057032	-0.140203	0.146	0.206	1
FZD6	0.000597014	-0.0954409	0.01	0.032	1
ARL4A	0.000605669	-0.168819	0.579	0.652	1
COPB1	0.000620172	-0.197958	0.226	0.295	1
AC073517.1	0.000629063	-0.0709251	0.009	0.03	1
MS4A1	0.000643822	0.161313	0.88	0.877	1
PSMB1	0.000650953	-0.110742	0.422	0.496	1
HSPE1	0.000652231	-0.192934	0.394	0.464	1
EFHD2	0.00066001	-0.139039	0.351	0.425	1
UBE2F	0.000664884	-0.113642	0.111	0.165	1
DDT	0.0007341	0.179553	0.361	0.289	1
SNHG8	0.000744932	-0.183489	0.652	0.73	1
FANCL	0.00075407	0.136476	0.078	0.039	1
CCPG1	0.000758341	-0.132731	0.154	0.215	1
RPN2	0.000765309	-0.121271	0.246	0.316	1
BCAS2	0.000806326	-0.172494	0.384	0.454	1
HSP90AA1	0.000810963	-0.179607	0.757	0.821	1
ELF1	0.000831393	-0.137473	0.701	0.768	1
GABARAPL1	0.0008363	-0.0702906	0.025	0.055	1
NR3C1	0.000837913	-0.157993	0.533	0.607	1
SMCHD1	0.000864833	-0.149987	0.807	0.864	1
C1orf162	0.000887066	0.1716	0.224	0.158	1
MSL2	0.000920731	-0.184884	0.248	0.311	1
RBM25	0.000930234	-0.11287	0.478	0.552	1
C7orf50	0.000937511	-0.147636	0.395	0.466	1
PDE3B	0.000939053	-0.223733	0.064	0.106	1
SLC35A3	0.000959447	-0.112407	0.055	0.094	1
SRRM1	0.000964811	-0.0954379	0.675	0.729	1
RPARP-AS1	0.000966371	0.0853311	0.051	0.02	1
PWP1	0.000973364	-0.132565	0.323	0.401	1
ARRDC2	0.000998416	-0.113666	0.386	0.457	1
RPS11	0.00101791	-0.11633	0.925	0.971	1
PPRC1	0.0010216	-0.138706	0.104	0.155	1
SAP30	0.00104141	-0.0884092	0.013	0.036	1
RWDD3	0.00105485	0.179107	0.154	0.103	1
HLA-DQA2	0.00107129	0.216748	0.489	0.412	1
LRRFIP1	0.00108896	-0.19847	0.678	0.721	1
AC015849.3	0.001105	-0.0287411	0.003	0.016	1
RPS4X	0.00118734	0.0945236	0.989	0.99	1
ABHD14A	0.00121821	0.141347	0.087	0.048	1
RAB11A	0.00123712	-0.19571	0.489	0.541	1
RPL8	0.00124871	0.0716464	0.986	0.988	1
ABHD15-AS1	0.00125835	-0.0879904	0.043	0.078	1
KDM4B	0.00126419	-0.191844	0.397	0.457	1
AC008429.3	0.00127467	-0.0302262	0	0.009	1
AKAP12	0.00127467	-0.0336173	0	0.009	1
VPS13B	0.00127616	-0.135479	0.337	0.408	1
DEDD	0.00128347	-0.118108	0.078	0.123	1
CCNL1	0.00130501	-0.197921	0.767	0.813	1
CCND1	0.00131468	0.0629427	0.027	0.006	1
CDKN1A	0.00131607	-0.191649	0.723	0.792	1
AIM2	0.00132475	0.117375	0.106	0.062	1
RAB3GAP1	0.00134808	-0.177136	0.353	0.415	1
NSMCE3	0.00135018	-0.218719	0.357	0.412	1
CMSS1	0.0013654	-0.218003	0.22	0.282	1
PPP5C	0.00138429	0.102825	0.082	0.044	1
ARIH2	0.00138527	-0.146158	0.288	0.356	1
GPATCH1	0.0014081	0.0593408	0.032	0.009	1
AC097467.3	0.00141739	-0.0396888	0.003	0.017	1
FRA10AC1	0.00142313	0.115164	0.09	0.049	1
TOMM20	0.00145188	-0.138855	0.592	0.65	1
TUT4	0.00146107	-0.119127	0.474	0.544	1
ALDOA	0.00148757	0.157336	0.468	0.396	1
TRBC1	0.00152283	-0.0467905	0.018	0.042	1
KLF6	0.00158352	-0.108387	0.854	0.888	1
AC104389.5	0.00165697	0.0651375	0.024	0.004	1
CSDE1	0.00169213	-0.098748	0.574	0.628	1
MAPK8	0.00171783	-0.186713	0.335	0.393	1
HERPUD1	0.00172972	-0.125337	0.785	0.849	1
WIPI2	0.00173173	-0.172176	0.166	0.221	1
CDKN2D	0.00176977	-0.195236	0.339	0.406	1
CXCR4	0.00178603	-0.141223	0.913	0.955	1
DPYD	0.00178902	0.20956	0.188	0.134	1
ARHGAP17	0.00185109	0.173674	0.38	0.306	1
HLA-DPA1	0.00187268	-0.105774	0.95	0.971	1
APBA3	0.00189345	-0.105836	0.055	0.091	1
WASHC1	0.0019498	0.154455	0.276	0.209	1
CXXC5	0.00194997	0.230269	0.534	0.475	1
CCNH	0.00195165	-0.224416	0.488	0.533	1
BTBD9	0.0019688	-0.129414	0.336	0.405	1
TPST1	0.00197613	-0.0855679	0.108	0.157	1
CDK12	0.00197883	-0.17562	0.204	0.26	1
AL035634.1	0.00200064	-0.0971797	0.072	0.113	1
RPS6	0.00205185	0.0781362	0.988	0.99	1
SORL1	0.0020609	-0.218197	0.082	0.125	1
PITPNB	0.00206604	-0.0978385	0.175	0.232	1
ARID5A	0.00208406	-0.167042	0.253	0.316	1
AC027018.1	0.00212041	-0.0730166	0.009	0.028	1
RPS6KB1	0.00213202	-0.100716	0.169	0.226	1
NUFIP2	0.0021321	-0.146203	0.339	0.411	1
NIPAL2	0.00216074	0.120822	0.102	0.061	1
TBRG1	0.0021762	-0.239161	0.28	0.329	1
SNX17	0.00219084	0.121291	0.22	0.16	1
POLR2J3	0.00219586	0.14838	0.137	0.09	1
CALHM6	0.00221124	0.170173	0.368	0.296	1
FAM126B	0.00221206	-0.0637997	0.093	0.141	1
POMP	0.00221922	-0.12053	0.399	0.467	1
FAM222A	0.00226962	0.0861963	0.03	0.009	1
USP9Y	0.00227824	-0.136004	0.087	0.129	1
ESCO1	0.00230528	-0.132259	0.135	0.187	1
CCDC88C	0.00232107	-0.151872	0.279	0.341	1
CRNKL1	0.00232489	-0.140685	0.106	0.152	1
HNRNPL	0.00237359	-0.114954	0.648	0.705	1
XKR6	0.00240431	0.126844	0.147	0.097	1
RB1	0.00241733	-0.0999479	0.475	0.53	1
EIF1AY	0.00242329	-0.1863	0.079	0.12	1
AC004951.1	0.00250739	-0.0296681	0.003	0.015	1
AC008393.1	0.00251249	-0.0307997	0.003	0.015	1
RGS14	0.00254266	0.108938	0.121	0.077	1
AC022973.3	0.00254327	-0.0283249	0.003	0.015	1
SAMD3	0.00256919	-0.0264172	0.003	0.015	1
SNHG15	0.00270643	-0.115564	0.32	0.379	1
RASSF7	0.00273692	0.117947	0.104	0.064	1
PDIA4	0.00274182	0.0992958	0.103	0.061	1
PNMA5	0.00274739	0.0528071	0.019	0.003	1
MAPRE1	0.00276291	-0.117124	0.264	0.328	1
RSPH4A	0.00279061	-0.0384541	0.001	0.01	1
CYTIP	0.00279589	-0.180039	0.582	0.63	1
MORF4L1	0.00279913	-0.102406	0.659	0.726	1
FO393401.1	0.00280621	-0.121173	0.034	0.064	1
AC012181.1	0.00284108	-0.0102092	0.001	0.01	1
DOCK10	0.00285236	0.165526	0.37	0.303	1
BTG1	0.0029	-0.121911	0.975	0.981	1
CHMP2B	0.00295436	-0.130611	0.246	0.3	1
KYNU	0.00296458	0.142407	0.209	0.154	1
IGLV6-57	0.00298436	-0.615949	0.016	0.038	1
2024-03-07	0.00307533	-0.107659	0.243	0.302	1
ENC1	0.00313771	-0.136784	0.069	0.107	1
MYLIP	0.00317815	-0.160823	0.42	0.48	1
FCRL2	0.00318796	0.266605	0.283	0.226	1
PSMB9	0.0032165	0.197469	0.426	0.367	1
AC011379.1	0.0032815	-0.0285751	0	0.007	1
C13orf46	0.0032815	-0.0348827	0	0.007	1
AL118556.1	0.0032815	-0.0181866	0	0.007	1
LINC02288	0.0032815	-0.0216115	0	0.007	1
CEBPB-AS1	0.0032815	-0.0182358	0	0.007	1
ARMCX1	0.0032815	-0.0275038	0	0.007	1
EIF2B3	0.00328197	0.148095	0.089	0.052	1
TSC22D3	0.00328754	-0.126007	0.952	0.98	1
TMSB4X	0.00330489	0.103569	0.968	0.975	1
MAPK8IP3	0.00332497	-0.151666	0.353	0.409	1
USP7	0.00333785	-0.124838	0.333	0.401	1
LHFPL2	0.00335535	0.120894	0.075	0.041	1
ZEB1	0.00341624	-0.210006	0.365	0.428	1
TAF1B	0.00342251	0.107584	0.095	0.057	1
CNOT6L	0.00347185	-0.0861849	0.318	0.377	1
ATAD2B	0.00347231	-0.118765	0.278	0.337	1
NGLY1	0.00353259	-0.109568	0.447	0.509	1
GSPT2	0.00354534	0.106901	0.05	0.023	1
SOD2	0.00357069	-0.126442	0.378	0.438	1
ACTB	0.00364439	0.0832348	0.983	0.991	1
PPIL4	0.00365484	-0.155558	0.288	0.344	1
TIMELESS	0.00376908	-0.117757	0.035	0.064	1
AC114763.1	0.00379238	0.0687301	0.031	0.01	1
BACH2	0.00381122	-0.141651	0.768	0.824	1
SMAP2	0.00382877	-0.0858325	0.778	0.835	1
CHKA	0.00384864	-0.0972518	0.093	0.135	1
NSD3	0.00384989	-0.153046	0.528	0.578	1
VPS13B-DT	0.00389903	0.0811669	0.046	0.02	1
DUSP12	0.00394416	-0.0996948	0.081	0.12	1
EEF1B2	0.00396488	0.0772766	0.97	0.98	1
DDX21	0.00399794	-0.0574113	0.689	0.733	1
RAB8B	0.0039987	-0.162553	0.357	0.421	1
SRRT	0.0040363	-0.0700507	0.168	0.224	1
YARS	0.00406409	-0.115565	0.12	0.165	1
INTS10	0.00408028	0.12583	0.205	0.151	1
AL441992.1	0.00412565	-0.049347	0.006	0.02	1
SELENOK	0.00417028	-0.120681	0.503	0.579	1
TPT1	0.00420481	0.0807165	0.993	0.996	1
GNG2	0.00423647	-0.0991119	0.352	0.411	1
UTY	0.00425169	-0.150432	0.133	0.179	1
AC007364.1	0.00426492	0.0718475	0.012	0	1
IGLV4-60	0.00426492	0.21999	0.012	0	1
KPNA2	0.00428538	-0.148278	0.168	0.221	1
PPP3CC	0.00429049	0.151969	0.428	0.358	1
EML2-AS1	0.00431658	-0.0408525	0.008	0.025	1
ARL6IP5	0.00433037	0.168417	0.336	0.271	1
TESC-AS1	0.00433709	-0.0250041	0.002	0.012	1
FADS3	0.00435298	-0.151437	0.182	0.234	1
AC092849.1	0.00440447	-0.0204889	0.002	0.012	1
AL139021.2	0.0044239	-0.0254637	0.002	0.012	1
PTOV1	0.00450884	0.14819	0.255	0.194	1
NUP58	0.00456227	-0.107083	0.507	0.575	1
DDX28	0.0045831	-0.102969	0.031	0.058	1
ERP27	0.00458896	-0.015838	0.008	0.023	1
GABPB1	0.00459409	-0.142294	0.197	0.251	1
DNAJB6	0.00470406	-0.066021	0.297	0.36	1
YPEL5	0.00471253	-0.11355	0.851	0.89	1
TBC1D16	0.00474389	-0.111543	0.126	0.174	1
SIK3	0.00475454	-0.144398	0.676	0.713	1
TCEA2	0.0047625	0.142505	0.171	0.123	1
ATP11B	0.00478766	-0.113627	0.304	0.364	1
MBNL2	0.00479222	-0.119214	0.24	0.298	1
RAB2B	0.00490745	-0.0601456	0.07	0.107	1
NEIL1	0.00496986	-0.159908	0.097	0.138	1
NGRN	0.00499543	-0.126709	0.431	0.489	1
ADGRE5	0.0050158	-0.127343	0.346	0.399	1
SRSF10	0.00503	-0.117278	0.657	0.708	1
MARS	0.00504466	-0.0801022	0.119	0.163	1
CA2	0.00505424	-0.0879151	0.03	0.057	1
PPP1R14B	0.00506695	0.223477	0.301	0.247	1
CAMKK1	0.00516249	-0.0829823	0.042	0.073	1
BACH1	0.00517458	-0.129415	0.553	0.599	1
C16orf87	0.00518632	0.103885	0.105	0.067	1
CORO1C	0.00523024	-0.146393	0.099	0.141	1
CDC42EP3	0.0052661	0.16855	0.157	0.112	1
SLC25A5	0.00530696	-0.138641	0.695	0.736	1
ZNF107	0.00531256	0.194793	0.315	0.257	1
NFE2L3	0.00540781	0.0410266	0.02	0.004	1
CPT1B	0.00542076	-0.0693196	0.014	0.033	1
POGZ	0.00544211	-0.138079	0.255	0.311	1
LAMTOR5	0.0055195	-0.109628	0.49	0.546	1
SNX29	0.00570746	-0.0785682	0.402	0.47	1
AC092620.1	0.00585031	-0.0164633	0.003	0.013	1
GIMAP1	0.00589625	-0.00973308	0.003	0.013	1
LITAF	0.0059144	-0.169868	0.442	0.491	1
ISOC2	0.00591711	0.0885637	0.056	0.029	1
PGM1	0.00592795	-0.0848478	0.045	0.075	1
HIVEP3	0.0059364	-0.101059	0.06	0.094	1
TP53INP1	0.00596277	0.174424	0.13	0.09	1
GNB1	0.00596504	-0.0957994	0.486	0.544	1
FBXO5	0.00598507	-0.0552498	0.028	0.052	1
SYN3	0.00598891	-0.111796	0.024	0.048	1
DRAM2	0.00602189	0.121675	0.336	0.273	1
VCPKMT	0.00603837	-0.105411	0.179	0.229	1
CNOT11	0.006042	-0.0628675	0.068	0.104	1
NCOA7	0.00605769	0.125333	0.13	0.089	1
ADK	0.00606959	-0.190621	0.497	0.552	1
SRPRA	0.00611539	-0.113106	0.312	0.374	1
TMEM87A	0.00614588	-0.0954293	0.352	0.411	1
PRRC1	0.00617918	0.0653168	0.082	0.048	1
SLBP	0.0062018	-0.125085	0.306	0.361	1
ELL	0.00623413	-0.100141	0.119	0.163	1
EXOSC9	0.00634436	0.141228	0.141	0.099	1
RPL5	0.00637367	0.0779507	0.979	0.987	1
DYRK1A	0.00637615	-0.15232	0.41	0.453	1
RASGEF1B	0.00641874	-0.078887	0.588	0.639	1
SDHAF3	0.00645752	0.0768725	0.055	0.028	1
NNT	0.00652448	0.0518728	0.124	0.081	1
TMEM115	0.00654748	-0.0739815	0.064	0.099	1
ATP5F1B	0.00661174	-0.0947292	0.603	0.652	1
LIX1-AS1	0.00664569	-0.101461	0.103	0.147	1
CDC37	0.00671643	-0.0907276	0.549	0.612	1
TOP1MT	0.00673029	0.0866148	0.081	0.048	1
DHX15	0.00673035	-0.0609039	0.234	0.289	1
TMEM123	0.00674348	-0.185831	0.437	0.489	1
BLM	0.00676022	-0.0786553	0.04	0.068	1
COTL1	0.00677555	0.172745	0.706	0.657	1
DDIT4-AS1	0.00681585	-0.0649147	0.018	0.038	1
TUBA1A	0.0068174	-0.148902	0.716	0.766	1
JUN	0.0068521	-0.116507	0.913	0.954	1
CD52	0.00685315	0.0919977	0.936	0.942	1
IL7R	0.00694068	0.0822577	0.017	0.003	1
TBC1D10B	0.00695952	-0.0848255	0.05	0.08	1
COL10A1	0.00701579	-0.0245004	0.001	0.009	1
B2M	0.00701621	0.0637969	0.996	0.996	1
DDIT4	0.00703459	-0.18683	0.414	0.462	1
TPRA1	0.00704255	0.0569118	0.034	0.013	1
ODF2	0.00707786	-0.0887921	0.087	0.126	1
ARHGDIB	0.00711186	0.155281	0.828	0.803	1
RPLP0	0.0071323	0.0821471	0.987	0.984	1
SAT1	0.0071969	-0.0908434	0.763	0.813	1
IDUA	0.0072329	0.0767341	0.048	0.023	1
EXOSC5	0.00733135	0.0992794	0.079	0.046	1
AKT3	0.00738338	0.223365	0.262	0.216	1
WDR66	0.00739171	-0.0531902	0.01	0.026	1
AC092053.2	0.00739294	0.048387	0.019	0.004	1
STAG3	0.00739899	0.148639	0.114	0.075	1
DNAJC1	0.00743818	0.166299	0.16	0.115	1
CBX4	0.00750567	-0.13961	0.292	0.345	1
MOB3A	0.00751297	-0.0908173	0.472	0.524	1
TP53INP2	0.00754598	-0.112037	0.091	0.129	1
AF165147.1	0.00757242	-0.0298961	0.004	0.016	1
PDE1B	0.00762837	-0.0440699	0.01	0.026	1
BTG3	0.00778286	-0.0993155	0.15	0.196	1
TMEM107	0.00786836	0.147818	0.229	0.18	1
KLF16	0.0078933	-0.0777033	0.131	0.174	1
SH3BP5	0.00789822	0.149154	0.414	0.35	1
WDFY2	0.00792436	-0.201567	0.216	0.266	1
EEF1G	0.00796037	0.0798411	0.946	0.964	1
SPIB	0.00796807	0.115268	0.461	0.395	1
ZNF700	0.00796916	-0.106046	0.055	0.086	1
SQSTM1	0.00801239	-0.0970406	0.677	0.72	1
RBM45	0.00801639	0.0622969	0.031	0.012	1
PRKCE	0.00808306	-0.186887	0.548	0.599	1
CYCS	0.0080893	-0.104596	0.59	0.655	1
AK2	0.00809999	0.127906	0.156	0.112	1
CISH	0.00813119	-0.0335167	0.005	0.017	1
COX17	0.00813524	-0.167457	0.257	0.306	1
SLC49A4	0.00815872	-0.129248	0.226	0.279	1
DLEC1	0.00818315	0.0281639	0.01	0	1
PDLIM2	0.00821315	0.100537	0.167	0.12	1
CIB1	0.00822413	-0.154849	0.587	0.621	1
EXOG	0.00828575	-0.124348	0.097	0.135	1
TIGD3	0.00833747	-0.0329072	0.007	0.02	1
HELZ	0.0083971	-0.0864387	0.225	0.279	1
BNIP2	0.00843568	-0.150981	0.415	0.463	1
DLG4	0.00845215	-0.0360564	0.008	0.023	1
CARD16	0.00848166	0.120913	0.133	0.093	1
CMTM6	0.00850931	-0.111823	0.393	0.453	1
CUL3	0.00854997	-0.137468	0.569	0.611	1
CD27	0.00855293	0.136952	0.175	0.131	1
AC110491.2	0.00856723	-0.0181055	0	0.006	1
AC021086.1	0.00856723	-0.014161	0	0.006	1
AC006972.1	0.00856723	-0.0145836	0	0.006	1
AC009812.4	0.00856723	-0.0172101	0	0.006	1
AP003721.4	0.00856723	-0.0305517	0	0.006	1
AC103876.1	0.00856723	-0.0154795	0	0.006	1
AC104982.2	0.00856723	-0.0229253	0	0.006	1
MAST1	0.00856723	-0.0275563	0	0.006	1
AC233976.2	0.00856723	-0.014734	0	0.006	1
OTULIN	0.00872234	-0.149771	0.14	0.183	1
STX6	0.00878705	0.00208073	0.063	0.035	1
AC116366.1	0.00887797	-0.0601133	0.015	0.033	1
PIP4P2	0.00888201	0.0635096	0.051	0.026	1
AL645568.1	0.00892647	0.0405092	0.05	0.025	1
ISCA1	0.00898211	-0.103497	0.308	0.366	1
PRKAG2-AS1	0.0089959	0.0790754	0.033	0.013	1
AL078600.1	0.00902417	-0.0608147	0.015	0.033	1
RNASEH2B	0.00905553	0.159599	0.263	0.209	1
KCNC3	0.00908138	-0.0660323	0.014	0.032	1
B4GALT5	0.00908982	0.042821	0.033	0.013	1
ATAD1	0.00915891	0.116299	0.132	0.091	1
DAP	0.00920751	0.164745	0.239	0.187	1
ATP6V1D	0.00922639	-0.115649	0.093	0.129	1
SNIP1	0.0092323	-0.0795487	0.162	0.209	1
ATOX1	0.00933462	0.109757	0.137	0.096	1
ELL2	0.0094498	-0.0998055	0.54	0.608	1
TNFAIP8	0.00949188	0.210269	0.367	0.312	1
WAC	0.00952672	-0.115635	0.438	0.486	1
NR1H2	0.00963535	-0.13227	0.511	0.549	1
ARAF	0.00964125	-0.18308	0.202	0.247	1
CENPW	0.00972813	0.0478529	0.024	0.007	1
IGHD	0.00979651	-0.0979111	0.348	0.405	1
SETD2	0.00980981	-0.0826804	0.379	0.433	1
OSBPL8	0.00984326	-0.123561	0.399	0.451	1
WTAP	0.00984466	-0.14394	0.626	0.678	1
GTPBP8	0.00985596	-0.0637627	0.048	0.077	1
CCDC51	0.00988867	0.033355	0.019	0.004	1
PTCH2	0.00993431	0.111932	0.09	0.057	1
SARAF	0.00995692	-0.075647	0.871	0.885	1
SF3A1	0.00999053	-0.116407	0.344	0.402	1
PLSCR3	0.0100558	0.109569	0.182	0.135	1
COX6A1	0.0100606	-0.092929	0.633	0.665	1
SMARCC2	0.010106	0.139296	0.234	0.184	1
ZNF800	0.0101828	-0.106762	0.308	0.358	1
CYP51A1	0.0101926	-0.0564832	0.263	0.318	1
MRPL21	0.0102006	-0.0811963	0.137	0.179	1
IGHV4-31	0.0102084	-0.259798	0.054	0.084	1
CYP2R1	0.0102141	-0.117716	0.055	0.084	1
CFLAR	0.0102548	0.220818	0.261	0.216	1
NKD1	0.0102954	-0.0246799	0.002	0.01	1
AL133227.1	0.0103173	-0.025502	0.002	0.01	1
EXO1	0.0103393	-0.0230988	0.002	0.01	1
CANT1	0.0103488	-0.0900611	0.058	0.089	1
ITPR3	0.0103894	-0.103121	0.126	0.168	1
SLC11A2	0.0103975	-0.0467397	0.013	0.03	1
NPBWR2	0.0104054	-0.0151097	0.002	0.01	1
ACVR2B	0.0104276	-0.0264001	0.002	0.01	1
RIMKLB	0.0104641	-0.0685788	0.044	0.071	1
MT-CO3	0.0104655	-0.0603137	0.989	1	1
AL359764.2	0.0104942	-0.0109356	0.002	0.01	1
PLEK	0.0105141	0.158145	0.272	0.219	1
BRAF	0.0105193	-0.0893966	0.516	0.567	1
CASP9	0.0105367	-0.125055	0.116	0.157	1
SAMD4B	0.0105431	-0.122129	0.155	0.199	1
BAZ1A	0.0106247	-0.15567	0.267	0.315	1
RPS29	0.0106794	0.075445	0.969	0.983	1
LYN	0.0106867	-0.109383	0.828	0.861	1
ATP6V1F	0.0107363	-0.0680219	0.437	0.504	1
TSHZ1	0.0108101	0.0621985	0.039	0.017	1
MED23	0.0108456	-0.0740393	0.136	0.181	1
PSMA5	0.0109131	0.117568	0.149	0.107	1
DENND4A	0.0109926	-0.142235	0.569	0.617	1
CENPJ	0.0110699	0.039342	0.028	0.01	1
PCBP1	0.0111467	-0.0926425	0.7	0.737	1
ZNHIT6	0.011175	-0.0554194	0.091	0.129	1
EFNA4	0.0111794	-0.0442843	0.018	0.036	1
LINC00278	0.0112004	-0.0608786	0.018	0.036	1
SHISA8	0.0112427	-0.0639781	0.018	0.036	1
SVIL	0.0113694	0.0316851	0.009	0	1
AP000820.2	0.0113973	0.0628031	0.05	0.026	1
LCP1	0.0114579	0.177849	0.561	0.514	1
SFPQ	0.011468	-0.114411	0.776	0.808	1
KAT6A	0.0115446	-0.126588	0.339	0.392	1
ATP5IF1	0.0115723	0.146867	0.34	0.279	1
STRN4	0.0116171	-0.0990151	0.077	0.11	1
CCDC173	0.0116663	-0.103687	0.073	0.107	1
RGS2	0.0116761	-0.0858145	0.703	0.749	1
GNL1	0.0117052	-0.120008	0.212	0.264	1
BORCS5	0.0117572	-0.0945614	0.401	0.441	1
KYAT1	0.0117658	0.0578817	0.025	0.009	1
PTPRG	0.0118014	0.0358537	0.036	0.016	1
TCP10L2	0.0118031	0.0444982	0.025	0.009	1
NUTF2	0.0118246	0.131021	0.246	0.197	1
SREBF2	0.011884	-0.0980484	0.363	0.419	1
RWDD1	0.0119028	-0.120781	0.313	0.367	1
PNO1	0.0119447	-0.102116	0.153	0.197	1
C6orf136	0.0119604	-0.0699509	0.077	0.112	1
SOS2	0.0119745	-0.131054	0.194	0.241	1
PRDM2	0.0120003	-0.0737735	0.69	0.74	1
NPIPB11	0.01204	0.1232	0.091	0.06	1
LARP7	0.0120771	-0.127623	0.176	0.221	1
SLC38A1	0.0120828	-0.0762903	0.547	0.591	1
LANCL1	0.0121661	0.108718	0.05	0.026	1
PGM2L1	0.0121832	-0.123055	0.066	0.097	1
TMEM273	0.0121851	0.0890477	0.065	0.038	1
MRPL17	0.0122248	-0.0530355	0.029	0.052	1
NIPBL	0.0122998	-0.114632	0.471	0.514	1
EIF4A2	0.0123254	-0.0857049	0.637	0.701	1
IGHA1	0.0123538	0.203614	0.302	0.25	1
HIST1H2AG	0.0123611	0.149862	0.056	0.03	1
IGHV1-24	0.01241	0.43565	0.023	0.007	1
EIF4EBP3	0.0124593	0.0859458	0.08	0.049	1
AC114760.2	0.0125961	-0.0664682	0.032	0.055	1
SCFD1	0.0126492	-0.142744	0.207	0.25	1
IGHV6-1	0.0126594	0.53076	0.034	0.015	1
PMEPA1	0.0126966	-0.116511	0.336	0.392	1
RBMS1	0.0126992	-0.090563	0.161	0.205	1
PTP4A1	0.0127365	-0.0316168	0.003	0.012	1
CYP2U1	0.0127394	0.118177	0.095	0.062	1
SAT2	0.0127445	0.105679	0.185	0.139	1
EIPR1	0.0127749	0.105303	0.087	0.057	1
MYL12A	0.0128089	0.133707	0.619	0.572	1
HIST1H2BJ	0.0128116	0.0875975	0.02	0.006	1
AF274853.1	0.0128326	-0.0170395	0.003	0.012	1
EBI3	0.0128408	0.0473849	0.042	0.02	1
VCAN	0.0128419	0.219196	0.02	0.006	1
SIGIRR	0.0128477	-0.111732	0.171	0.219	1
NDUFV1	0.0128625	0.148677	0.31	0.26	1
NUDT2	0.0129539	0.0826579	0.065	0.038	1
ANKRD11	0.0129681	-0.139068	0.587	0.628	1
CKS2	0.012978	-0.158651	0.186	0.228	1
LEF1	0.0130657	0.142884	0.018	0.004	1
USP37	0.0131274	-0.104984	0.084	0.118	1
CDK17	0.0131995	-0.10767	0.403	0.457	1
CSNK1D	0.0132119	-0.205162	0.32	0.361	1
VPS72	0.0132428	0.0599759	0.06	0.033	1
FKBP5	0.013266	0.119361	0.093	0.061	1
IGHV3-30	0.0132674	-0.153632	0.151	0.197	1
CEP164	0.0132945	0.0785123	0.088	0.057	1
LSP1	0.0133546	0.12386	0.774	0.718	1
DISP1	0.0133632	0.0538281	0.038	0.017	1
TMEM160	0.0133776	0.065078	0.251	0.194	1
IER3	0.013401	0.120637	0.044	0.022	1
IGLV3-19	0.0134301	0.398413	0.038	0.017	1
AC010654.1	0.0135219	0.031001	0.018	0.004	1
MFSD9	0.0135231	-0.024913	0.01	0.025	1
ACTG1	0.0135263	0.0775385	0.796	0.769	1
PRPF38B	0.0135954	-0.0968728	0.369	0.421	1
IFI27L2	0.0136026	0.12039	0.193	0.148	1
UBE2J2	0.0136046	0.112111	0.141	0.1	1
LY9	0.0137166	-0.102184	0.586	0.633	1
Z93241.1	0.0139017	0.227593	0.169	0.128	1
CCND3	0.0139138	0.257542	0.474	0.427	1
TSPAN3	0.0139647	0.166313	0.377	0.316	1
AHCYL2	0.0140599	0.118805	0.071	0.044	1
C12orf29	0.0141002	0.0980565	0.066	0.039	1
TTTY14	0.0142592	-0.0468716	0.003	0.013	1
ACSL1	0.0143965	-0.0818693	0.162	0.206	1
CST7	0.014406	-0.0440711	0.003	0.013	1
SF3B1	0.0144139	-0.121954	0.636	0.673	1
SYT17	0.0144404	-0.0228687	0.016	0.033	1
PPP2CA	0.0144687	-0.0939795	0.465	0.527	1
RTF1	0.0144909	-0.0912576	0.276	0.321	1
SPESP1	0.0145045	-0.0315854	0.003	0.013	1
KMO	0.0145279	0.135238	0.158	0.118	1
AC010320.2	0.0145293	-0.0291372	0.003	0.013	1
NOC3L	0.0146944	-0.143959	0.102	0.138	1
SINHCAF	0.014741	-0.109312	0.301	0.351	1
ZNF263	0.0147639	0.124105	0.124	0.087	1
ASB2	0.0147787	-0.019036	0.003	0.013	1
ATP5PB	0.0148455	-0.0866757	0.331	0.383	1
CNOT7	0.0149001	0.154999	0.295	0.242	1
PRKAR2A	0.0150255	-0.0972206	0.156	0.2	1
PELI3	0.0151068	-0.026292	0.008	0.022	1
POLE3	0.0151151	-0.0987528	0.189	0.237	1
AGBL3	0.0151223	-0.0683155	0.019	0.038	1
CDKAL1	0.0151344	-0.122409	0.268	0.322	1
RBMX	0.0151348	-0.090912	0.51	0.559	1
2024-03-01	0.0151658	0.185555	0.393	0.343	1
DNAJC21	0.0151785	-0.152193	0.246	0.292	1
NUP133	0.0152201	-0.104679	0.15	0.19	1
RACK1	0.0152256	-0.0527788	0.976	0.984	1
DIRAS1	0.0152342	-0.0694123	0.05	0.078	1
HADH	0.0152554	0.114219	0.096	0.064	1
TRMT2B	0.0152675	0.0810142	0.062	0.036	1
ACRBP	0.0152932	-0.00733894	0.008	0.022	1
SLFN12	0.01537	-0.0486623	0.004	0.015	1
CENPC	0.0154011	-0.155455	0.388	0.437	1
SUCO	0.0154067	-0.111849	0.256	0.303	1
HSPA5	0.0154532	-0.0753816	0.678	0.713	1
LINC01619	0.0154694	-0.216175	0.508	0.552	1
SUMF1	0.0154988	0.101129	0.188	0.142	1
HIF1A	0.0155432	-0.0995141	0.528	0.575	1
AC009061.2	0.0155545	0.083342	0.033	0.015	1
COMMD6	0.0155855	0.16361	0.79	0.798	1
BAMBI	0.0156044	-0.0643878	0.007	0.019	1
RDH5	0.0156386	0.0217314	0.012	0.001	1
SSH2	0.0156529	-0.0859441	0.575	0.615	1
DGKD	0.0156954	-0.105344	0.295	0.343	1
MDC1	0.0157293	-0.0421608	0.05	0.078	1
TNFRSF13C	0.0157397	-0.101882	0.708	0.742	1
BRMS1L	0.0157404	-0.0916461	0.045	0.071	1
ZNF563	0.0157507	-0.0324813	0.008	0.02	1
ZFP2	0.0158363	0.0220303	0.008	0	1
TTLL2	0.0158363	0.043815	0.008	0	1
GATA3	0.0158363	0.0340235	0.008	0	1
SIRPB1	0.0158363	0.0291468	0.008	0	1
FP236383.5	0.0158363	0.0309375	0.008	0	1
CSF2RA	0.0158363	0.0723871	0.008	0	1
SOWAHD	0.0158363	0.0194364	0.008	0	1
LSR	0.0158543	-0.132088	0.1	0.136	1
ELP5	0.0159494	-0.130544	0.221	0.263	1
METRNL	0.0160797	-0.067625	0.119	0.158	1
RFTN1	0.0161018	-0.151759	0.357	0.405	1
WHAMM	0.0161101	-0.0579344	0.295	0.344	1
JAK1	0.0161567	-0.117444	0.685	0.737	1
EFHB	0.0161594	-0.029925	0.005	0.016	1
RARS	0.0161894	-0.0549197	0.058	0.087	1
INPP5A	0.0161943	-0.136062	0.39	0.435	1
TRIAP1	0.0162135	-0.142038	0.103	0.138	1
AC093484.2	0.0162788	-0.0208871	0.005	0.016	1
DUSP1	0.0163058	-0.0952201	0.965	0.983	1
SIK2	0.0163076	-0.202366	0.18	0.218	1
CSMD1	0.0163311	-0.0714237	0.074	0.106	1
TMED1	0.0164142	-0.106136	0.061	0.09	1
DCAF4	0.0164487	-0.0979211	0.077	0.109	1
LDHB	0.0164856	0.138734	0.403	0.345	1
AC012447.1	0.0165051	0.199239	0.1	0.068	1
HNRNPF	0.0165086	-0.105497	0.428	0.475	1
LSM7	0.0165488	-0.0537428	0.607	0.665	1
UCP2	0.0165701	0.167681	0.563	0.499	1
AIDA	0.0165937	0.146516	0.205	0.161	1
EAF1	0.0166086	-0.0787904	0.082	0.115	1
ABCB4	0.0166299	-0.161781	0.103	0.138	1
USP3	0.0166306	-0.0567024	0.406	0.469	1
CAT	0.0169644	0.146175	0.217	0.171	1
PHACTR1	0.0169768	-0.138609	0.508	0.557	1
TDG	0.0170006	-0.118534	0.14	0.177	1
AC055854.1	0.0170009	0.0845182	0.058	0.033	1
AC245014.3	0.017108	0.172846	0.342	0.289	1
MAN1A1	0.0171857	-0.124897	0.177	0.218	1
BTN3A1	0.0172463	0.0983371	0.121	0.086	1
TSNAX	0.0172539	0.136987	0.093	0.062	1
AL360012.1	0.0172717	0.0502358	0.019	0.006	1
UBQLN1	0.0173067	-0.0514688	0.274	0.318	1
SMN2	0.017426	0.0773371	0.045	0.023	1
SAV1	0.0174668	-0.154352	0.158	0.199	1
GCFC2	0.0174716	0.080741	0.077	0.049	1
PRMT7	0.0175096	0.0631858	0.058	0.033	1
MAPT	0.0175166	-0.013358	0.001	0.007	1
HEBP2	0.0175174	-0.119455	0.343	0.392	1
AL441883.1	0.0175595	-0.0247619	0.001	0.007	1
COL4A2	0.0176457	-0.028358	0.001	0.007	1
AL132780.1	0.0176457	-0.0121706	0.001	0.007	1
PLA2G10	0.0176457	-0.0119852	0.001	0.007	1
FP565260.6	0.0176457	-0.0207892	0.001	0.007	1
NRSN2	0.0176569	0.0313598	0.019	0.006	1
ZNF791	0.0176801	-0.092389	0.272	0.321	1
AC027373.1	0.0176889	-0.0183589	0.001	0.007	1
LRP6	0.0176889	-0.0104851	0.001	0.007	1
ZDHHC14	0.017724	-0.0955062	0.105	0.141	1
LINC01772	0.0177322	-0.0154862	0.001	0.007	1
NTN1	0.0177322	-0.0108862	0.001	0.007	1
LINC01483	0.0177322	-0.0148799	0.001	0.007	1
SLC25A24	0.0177565	0.168969	0.132	0.097	1
NAGA	0.0177595	0.0332936	0.019	0.006	1
ATG13	0.0178168	-0.0894782	0.107	0.142	1
CYSLTR1	0.0178668	-0.0711948	0.082	0.115	1
SNHG12	0.0178754	0.0922952	0.234	0.184	1
TAF6L	0.0179004	0.102713	0.077	0.049	1
CASP6	0.0181181	0.0349732	0.017	0.004	1
PRELID1	0.0181835	0.170874	0.336	0.289	1
POLE4	0.0183023	0.108692	0.278	0.226	1
FCRLA	0.0183117	0.166447	0.446	0.392	1
TMED10	0.0183525	-0.124788	0.331	0.38	1
EIF3D	0.0184033	-0.0477859	0.513	0.57	1
NNT-AS1	0.0184525	0.0701165	0.03	0.013	1
AL731577.2	0.0185067	-0.0910148	0.052	0.078	1
PPP2R3B	0.018512	0.0872662	0.057	0.033	1
SAP25	0.0185401	0.0426477	0.039	0.019	1
RABL3	0.018543	-0.0784478	0.1	0.135	1
AGO2	0.0185937	-0.0699714	0.235	0.28	1
RAB30-DT	0.018626	0.0427903	0.06	0.035	1
AC009812.1	0.0186282	0.0860958	0.04	0.02	1
DENND4C	0.0186647	0.119742	0.167	0.126	1
SOX5	0.0186817	0.129351	0.191	0.147	1
IL4R	0.0187283	-0.123405	0.211	0.254	1
AKIRIN1	0.0187362	-0.156259	0.234	0.276	1
ACSM3	0.0187426	-0.109132	0.18	0.224	1
TET3	0.0188247	-0.116702	0.106	0.141	1
AC020913.1	0.0188511	-0.0230338	0.013	0.029	1
TAF1D	0.0188665	-0.0674646	0.471	0.524	1
RGS16	0.0188833	-0.0726944	0.172	0.218	1
BECN1	0.0189071	0.148653	0.2	0.16	1
PPP1R21	0.0189539	0.114355	0.094	0.064	1
CLK3	0.0190095	-0.121265	0.134	0.171	1
NR4A1	0.0190334	-0.127265	0.5	0.55	1
NECAP2	0.0190636	0.157282	0.204	0.158	1
ROCK2	0.0191116	0.0303069	0.097	0.065	1
IFT57	0.019144	0.167901	0.483	0.431	1
BMPR1A	0.0192516	0.04056	0.04	0.02	1
BTD	0.0192789	0.135734	0.096	0.065	1
SIPA1L3	0.0192849	-0.100201	0.456	0.509	1
SESN2	0.0193586	-0.0992894	0.034	0.057	1
KDM4A	0.019364	-0.0577483	0.08	0.113	1
SYBU	0.0194183	-0.0779633	0.012	0.026	1
ID3	0.0194463	-0.0505408	0.161	0.206	1
IL21R	0.0194805	-0.110913	0.13	0.168	1
NOP58	0.0195163	-0.131885	0.546	0.594	1
RPS28	0.0195227	0.0468459	0.989	0.991	1
SNX30	0.0195717	0.0661383	0.046	0.025	1
HLA-B	0.0196035	0.0560948	0.992	0.997	1
NFATC3	0.0196976	-0.10838	0.19	0.234	1
UTP23	0.0197113	0.0503023	0.13	0.091	1
TRMT10B	0.0197536	0.0557479	0.056	0.032	1
DDX56	0.0197622	-0.102927	0.089	0.122	1
POLB	0.0198112	-0.103117	0.102	0.136	1
PYM1	0.0198916	-0.11515	0.087	0.119	1
SYTL1	0.0200111	0.0881996	0.325	0.27	1
ZNRD2	0.0200866	-0.0992858	0.119	0.155	1
DNAJB1	0.0201109	-0.0821551	0.379	0.424	1
TMA16	0.0201844	0.103618	0.088	0.06	1
H2AFZ	0.0201927	-0.079983	0.422	0.473	1
FBXO33	0.0201969	-0.10458	0.408	0.444	1
CD1C	0.0202523	0.182871	0.167	0.129	1
DEF8	0.0202622	-0.0933056	0.133	0.17	1
BLVRA	0.0202716	0.0720785	0.028	0.012	1
SMKR1	0.0203377	0.0374284	0.024	0.009	1
SRSF2	0.0205075	-0.136774	0.676	0.727	1
FAM111B	0.0205823	-0.0633401	0.056	0.083	1
AP000787.1	0.0205836	-0.0977984	0.072	0.102	1
TNRC6A	0.0206071	-0.0645547	0.329	0.377	1
SAMSN1	0.0206111	-0.0303127	0.206	0.254	1
EI24	0.0207381	-0.0225266	0.07	0.1	1
AC243960.1	0.0207725	0.1375	0.122	0.089	1
ACSL3	0.020829	-0.0791952	0.144	0.183	1
NCBP3	0.0209145	-0.110961	0.14	0.177	1
NBPF3	0.0210855	0.0558642	0.021	0.007	1
LRSAM1	0.0211364	0.086816	0.059	0.035	1
USHBP1	0.0211519	0.0301305	0.011	0.001	1
AC034195.1	0.0211851	0.0297639	0.011	0.001	1
KCTD13	0.0212202	0.0667345	0.082	0.054	1
CTBP1	0.021339	0.135684	0.294	0.244	1
ATP2B1	0.0213662	-0.109515	0.577	0.631	1
ATF2	0.0213764	-0.138131	0.158	0.197	1
MAD2L2	0.0213866	-0.125944	0.099	0.131	1
SLC6A16	0.0214525	-0.080231	0.031	0.052	1
METTL8	0.0216071	0.0932436	0.098	0.068	1
BCAT2	0.0216833	-0.0804787	0.054	0.08	1
CD24	0.0217228	0.163681	0.381	0.329	1
AC007383.2	0.0218483	-0.109899	0.034	0.055	1
TRAK1	0.0218721	-0.113475	0.395	0.44	1
GPAM	0.0219399	-0.0568163	0.011	0.025	1
HTT	0.021988	-0.110782	0.185	0.226	1
UBA52	0.0220254	-0.0651459	0.948	0.972	1
POU2AF1	0.0220813	0.124053	0.401	0.35	1
AL139289.2	0.0221253	0.0295614	0.008	0	1
CD2	0.0221253	0.0318589	0.008	0	1
CCDC121	0.0221253	0.0333545	0.008	0	1
OTULINL	0.0221253	0.0282611	0.008	0	1
Z94721.3	0.0221253	0.0428034	0.008	0	1
GPC2	0.0221253	0.018504	0.008	0	1
AC004816.1	0.0221253	0.0301337	0.008	0	1
AC007569.1	0.0221375	0.0935417	0.115	0.081	1
NOP56	0.0221597	-0.0925698	0.225	0.266	1
PFDN6	0.022291	-0.120453	0.116	0.151	1
MMP17	0.0223739	-0.0723866	0.038	0.061	1
AL513188.1	0.0223902	0.0363341	0.021	0.007	1
MYL6	0.0224243	-0.091155	0.755	0.807	1
SRSF3	0.0224269	-0.109199	0.622	0.673	1
SLC2A5	0.0224621	-0.0266495	0.011	0.025	1
ACBD4	0.0225246	0.0686329	0.045	0.025	1
IGLV4-69	0.0225483	0.561437	0.025	0.01	1
NFKBID	0.0225506	-0.122699	0.482	0.533	1
RPS15A	0.0225583	0.0490457	0.986	0.99	1
ZNF780B	0.0225968	0.0928793	0.066	0.041	1
TNRC6B	0.0227083	-0.0575235	0.561	0.614	1
SNHG3	0.022768	-0.112275	0.372	0.415	1
SYNE1	0.022777	-0.0971277	0.129	0.164	1
YTHDF2	0.0227945	-0.104516	0.308	0.348	1
GPR180	0.0228103	0.0492733	0.019	0.006	1
ZNF683	0.0228525	-0.0192259	0	0.004	1
AL606760.1	0.0228525	-0.0117612	0	0.004	1
CCDC181	0.0228525	-0.013188	0	0.004	1
KLHDC8A	0.0228525	-0.0109218	0	0.004	1
AL513314.2	0.0228525	-0.00905344	0	0.004	1
C2orf15	0.0228525	-0.00947634	0	0.004	1
KCNIP4	0.0228525	-0.00739417	0	0.004	1
AC096734.2	0.0228525	-0.0142438	0	0.004	1
DCHS2	0.0228525	-0.0156602	0	0.004	1
AC022272.1	0.0228525	-0.0118994	0	0.004	1
SPDEF	0.0228525	-0.0147284	0	0.004	1
RAB23	0.0228525	-0.0243881	0	0.004	1
DCBLD1	0.0228525	-0.0244812	0	0.004	1
PLN	0.0228525	-0.0144542	0	0.004	1
SPDYE21P	0.0228525	-0.0111088	0	0.004	1
AC093673.1	0.0228525	-0.0110454	0	0.004	1
GNRH1	0.0228525	-0.00801391	0	0.004	1
AC104211.1	0.0228525	-0.00900909	0	0.004	1
KCNK9	0.0228525	-0.0127385	0	0.004	1
RLN1	0.0228525	-0.0147287	0	0.004	1
AL158212.3	0.0228525	-0.010303	0	0.004	1
AP003096.1	0.0228525	-0.0090077	0	0.004	1
ASCL1	0.0228525	-0.0117038	0	0.004	1
PAK6	0.0228525	-0.0124506	0	0.004	1
RHOV	0.0228525	-0.0161921	0	0.004	1
AC009996.1	0.0228525	-0.0117535	0	0.004	1
HBA2	0.0228525	-0.187025	0	0.004	1
TEDC2	0.0228525	-0.00858761	0	0.004	1
AC104564.5	0.0228525	-0.012261	0	0.004	1
AC100786.1	0.0228525	-0.010411	0	0.004	1
PCP2	0.0228525	-0.0141037	0	0.004	1
AL031663.3	0.0228525	-0.00790144	0	0.004	1
SLC12A5	0.0228525	-0.00937808	0	0.004	1
AL354813.1	0.0228525	-0.00911265	0	0.004	1
MRAP	0.0228525	-0.00937361	0	0.004	1
AC000068.1	0.0228525	-0.00827611	0	0.004	1
CLTRN	0.0228525	-0.0147773	0	0.004	1
DCAF6	0.0229529	-0.118941	0.099	0.132	1
SPATA1	0.0230198	0.0499573	0.019	0.006	1
AC079921.1	0.0230426	-0.118786	0.056	0.081	1
SLC2A11	0.0231042	0.0523243	0.106	0.073	1
C16orf91	0.0231323	-0.0598716	0.047	0.073	1
SOX7	0.0231515	0.0484292	0.019	0.006	1
HMGN3	0.0232262	0.160871	0.284	0.241	1
NUP42	0.0232802	-0.178645	0.081	0.11	1
KLHDC1	0.0233081	-0.0714987	0.024	0.042	1
REEP4	0.0233415	0.0494874	0.025	0.01	1
FAM81A	0.0233903	0.0429643	0.019	0.006	1
RALY-AS1	0.0234064	0.0370344	0.013	0.003	1
TCP1	0.0234377	-0.151653	0.228	0.269	1
TUBA1B	0.0234439	-0.0744874	0.611	0.673	1
XRRA1	0.0235292	0.116309	0.121	0.089	1
ZFY	0.0235519	-0.060813	0.087	0.119	1
CCDC61	0.0235667	0.0580669	0.029	0.013	1
SLC18B1	0.0236289	0.0835833	0.055	0.032	1
EID2B	0.0237017	0.0579022	0.025	0.01	1
BTNL9	0.0237037	-0.0568555	0.015	0.03	1
SRP68	0.0237151	-0.0799786	0.079	0.109	1
TLR1	0.0238132	-0.0842397	0.06	0.087	1
RHOA	0.023875	-0.0585197	0.812	0.861	1
LGALS8-AS1	0.0239286	0.0230747	0.019	0.006	1
AC105285.1	0.0239517	0.0379543	0.016	0.004	1
ATF6B	0.0239579	0.124322	0.245	0.199	1
TXNDC17	0.0239583	-0.127107	0.103	0.135	1
TPT1-AS1	0.0240061	0.078106	0.058	0.035	1
SCML2	0.0240136	-0.0314581	0.002	0.009	1
TTF2	0.0240791	0.10284	0.067	0.042	1
AC093690.1	0.0241116	-0.0196256	0.002	0.009	1
RPS6KB2-AS1	0.0241116	-0.0151647	0.002	0.009	1
CKS1B	0.0241237	0.0768614	0.058	0.035	1
MTMR12	0.0241602	-0.0899408	0.149	0.187	1
SPDYE1	0.0241608	-0.0228464	0.002	0.009	1
SLC9A5	0.0241608	-0.0226229	0.002	0.009	1
SNN	0.0242074	-0.0546541	0.242	0.29	1
TESMIN	0.02421	-0.019431	0.002	0.009	1
AC005480.1	0.0242145	-0.0781427	0.019	0.036	1
AL356417.1	0.0242316	0.0645224	0.04	0.02	1
IL10RB-DT	0.024243	-0.0642717	0.009	0.022	1
CYTH4	0.0242593	0.121561	0.126	0.093	1
UBE2D4	0.0242816	-0.0813168	0.05	0.075	1
AC016394.1	0.0243087	-0.0181682	0.002	0.009	1
MTRNR2L8	0.0243456	0.163352	0.122	0.089	1
ULK3	0.0243629	0.0796454	0.09	0.061	1
C5orf66	0.0244077	-0.0133859	0.002	0.009	1
AC084724.1	0.0244574	-0.0163502	0.002	0.009	1
TRABD	0.024478	-0.125539	0.251	0.295	1
FAM184B	0.0245071	-0.0118115	0.002	0.009	1
PRKG1	0.0245071	-0.0147465	0.002	0.009	1
AL133230.1	0.0245071	-0.0168464	0.002	0.009	1
ARMC10	0.0245309	0.155913	0.086	0.058	1
LEKR1	0.0245585	0.116835	0.06	0.036	1
CCDC167	0.0246518	0.0593159	0.077	0.049	1
TRIM33	0.024663	-0.0786755	0.207	0.247	1
UBA2	0.0247125	-0.112137	0.276	0.316	1
IGHV3-43	0.0247142	-0.250729	0.009	0.022	1
TRIM65	0.0248025	0.0596301	0.041	0.022	1
CCDC82	0.0249135	-0.0729206	0.107	0.141	1
ABCB10	0.0249435	-0.0423756	0.029	0.049	1
TBCC	0.0250153	-0.0839681	0.204	0.245	1
ZNF322	0.0250299	0.0674923	0.035	0.017	1
CBR4	0.0251111	0.0437529	0.041	0.022	1
SLTM	0.0251278	0.131889	0.394	0.344	1
RPS24	0.0251338	0.070401	0.981	0.983	1
SMARCE1	0.0251913	-0.0600916	0.283	0.329	1
RPS2	0.0252982	0.0278414	0.986	0.996	1
AZIN1-AS1	0.0253257	-0.0547004	0.036	0.058	1
SRSF4	0.0253933	-0.0994783	0.422	0.47	1
AC011476.3	0.0255015	0.128342	0.066	0.042	1
AC078881.1	0.0255365	-0.0280356	0.009	0.022	1
OSGEPL1	0.0256204	0.0486059	0.023	0.009	1
PLEKHM1	0.0256525	-0.0445137	0.125	0.163	1
WDR20	0.025655	0.0805621	0.135	0.1	1
PPP1R15B	0.0258017	-0.0794093	0.264	0.308	1
SP2	0.0258195	-0.0689755	0.116	0.152	1
NUDCD2	0.0258982	0.0848382	0.11	0.078	1
NFKBIE	0.0259073	-0.112944	0.16	0.197	1
RNF138	0.0259088	-0.116945	0.485	0.524	1
GOLPH3	0.0259898	-0.0667768	0.218	0.26	1
CD37	0.0260642	-0.0644601	0.982	0.991	1
NR1D1	0.0260892	-0.0843741	0.008	0.02	1
RPS3	0.0261177	0.0566831	0.991	0.985	1
ATP6V0B	0.0261357	-0.105224	0.411	0.451	1
CDC23	0.0261431	0.0641601	0.037	0.019	1
GRHPR	0.0262466	0.0975073	0.143	0.107	1
LIMD1	0.0263062	0.0995963	0.081	0.054	1
ABHD17A	0.0265308	0.142229	0.299	0.248	1
LDAH	0.0265514	0.0620734	0.052	0.03	1
PLD4	0.0266087	0.142116	0.21	0.168	1
KATNAL1	0.0266138	0.0592248	0.049	0.028	1
ZFYVE27	0.026637	-0.0892969	0.135	0.17	1
AC060234.3	0.0266438	-0.0599508	0.019	0.035	1
GRK6	0.0266683	0.14796	0.366	0.312	1
ZNF814	0.026723	-0.0710865	0.084	0.115	1
KAT7	0.0267476	-0.0587843	0.14	0.18	1
PPP1R15A	0.0267589	-0.0662951	0.87	0.91	1
TFB2M	0.0267815	-0.0775835	0.09	0.122	1
ZNF549	0.0268031	-0.090141	0.029	0.049	1
EHD3	0.0268135	0.0892675	0.065	0.041	1
AZIN1	0.0268734	-0.117806	0.23	0.269	1
AL031772.1	0.0269486	-0.0648377	0.025	0.044	1
ZNF614	0.0269547	-0.072823	0.041	0.064	1
HIST1H4H	0.0269681	0.0501353	0.027	0.012	1
EDRF1	0.0270423	-0.138506	0.197	0.232	1
KCMF1	0.0270548	-0.114628	0.246	0.286	1
SURF2	0.0271507	0.0639929	0.08	0.052	1
UBE2S	0.0271533	-0.0745372	0.462	0.507	1
UBALD1	0.0271838	-0.0798272	0.058	0.084	1
CDV3	0.0272095	-0.0824576	0.498	0.556	1
BMF	0.0272324	0.0695011	0.046	0.026	1
CLEC16A	0.0272433	-0.113482	0.145	0.179	1
ERVK3-1	0.0273253	-0.144759	0.207	0.248	1
ANKRD39	0.0273358	-0.0492326	0.042	0.065	1
SCLT1	0.027543	-0.0954771	0.18	0.218	1
ZNF207	0.027567	-0.0240368	0.447	0.495	1
RPL9	0.0276722	0.0537641	0.981	0.987	1
AC127035.1	0.0276988	-0.0253051	0.008	0.019	1
MAMLD1	0.0276988	-0.0462373	0.008	0.019	1
EIF2AK3	0.0277748	-0.0912556	0.373	0.414	1
EHMT1	0.027785	-0.106114	0.373	0.418	1
AL133259.1	0.0278276	-0.0380863	0.026	0.045	1
MED10	0.0281158	-0.0456126	0.424	0.47	1
RMND1	0.0281211	-0.0294736	0.019	0.035	1
MXD4	0.0282528	-0.095652	0.161	0.197	1
STARD10	0.0282537	0.0821129	0.079	0.052	1
MTMR1	0.0282718	-0.075269	0.189	0.231	1
AFAP1L2	0.0283017	-0.0153665	0.003	0.01	1
TRIM13	0.0283341	-0.0686604	0.105	0.138	1
GSPT1	0.0283497	-0.109962	0.277	0.321	1
WDR82	0.0284072	-0.0764074	0.197	0.237	1
2024-03-02	0.0285074	-0.0355606	0.013	0.028	1
TBC1D1	0.0285475	-0.120446	0.273	0.311	1
TARBP1	0.0286004	0.0468347	0.08	0.052	1
GMDS	0.0286105	0.146298	0.208	0.167	1
RAB11B	0.0286503	-0.056197	0.306	0.357	1
CCDC14	0.0286546	-0.116278	0.062	0.089	1
AC027682.6	0.028759	-0.00932396	0.003	0.01	1
SDHC	0.0288217	-0.0720106	0.15	0.187	1
NADSYN1	0.0288604	0.111491	0.145	0.11	1
TAT-AS1	0.0291936	-0.036797	0.007	0.017	1
DTNBP1	0.0293034	-0.117007	0.214	0.26	1
ATP6V1E2	0.0293204	0.0742794	0.077	0.051	1
SLC39A8	0.0294214	-0.112123	0.06	0.086	1
PHEX	0.0294293	0.0665272	0.01	0.001	1
AC010201.3	0.0294751	0.0251544	0.01	0.001	1
ITSN2	0.0295127	-0.13709	0.559	0.585	1
PLXDC2	0.029521	0.0706853	0.01	0.001	1
MT-CO1	0.0295268	0.0665941	0.998	1	1
SDCCAG8	0.0295417	0.178716	0.188	0.149	1
CBX6	0.0295591	-0.0633118	0.049	0.073	1
AC078846.1	0.029563	-0.00338383	0.007	0.017	1
SLC25A15	0.029567	0.0250814	0.01	0.001	1
MILR1	0.029596	0.053495	0.039	0.02	1
ZFP37	0.0296001	-0.0276062	0.007	0.017	1
EGR3	0.0296112	0.112415	0.078	0.052	1
GNLY	0.0296611	-0.115144	0.025	0.044	1
SEC22B	0.029797	-0.0975106	0.083	0.112	1
WSB1	0.029832	-0.0804658	0.512	0.567	1
HOPX	0.0299494	-0.0228392	0.029	0.049	1
DDX1	0.0300965	-0.0747594	0.09	0.122	1
ARHGAP9	0.0301069	-0.0349204	0.238	0.28	1
SRRM2	0.0301268	-0.0766711	0.807	0.842	1
ENG	0.0301373	0.0616411	0.018	0.006	1
PRDM4	0.030165	-0.124714	0.276	0.319	1
NDUFA1	0.0301727	-0.110051	0.495	0.531	1
MTSS1	0.0302095	-0.112951	0.483	0.536	1
C8orf88	0.0302298	-0.0388171	0.006	0.016	1
AC015813.1	0.0302381	-0.0219285	0.007	0.017	1
TMPPE	0.0303201	-0.0315507	0.003	0.012	1
ERP29	0.0303681	0.12251	0.694	0.649	1
ATP6V0C	0.0303867	-0.0487392	0.717	0.776	1
AATK	0.0304181	-0.0562487	0.003	0.012	1
B9D2	0.030434	-0.0604267	0.082	0.113	1
LINC02161	0.0304671	-0.0937025	0.003	0.012	1
AC083799.1	0.0305163	-0.0248256	0.003	0.012	1
ZMAT2	0.0305391	0.13672	0.234	0.189	1
PLOD1	0.0305423	-0.0189821	0.007	0.017	1
ZFAS1	0.030554	-0.0899808	0.836	0.875	1
ATP6V1C2	0.0305655	-0.0293804	0.003	0.012	1
CYB5RL	0.0305806	-0.0168565	0.007	0.017	1
COX4I1	0.0306065	-0.0756729	0.915	0.954	1
ZNF117	0.030614	0.037117	0.018	0.006	1
AC006504.5	0.0307015	0.0403329	0.024	0.01	1
FAHD2A	0.0308197	0.053103	0.046	0.026	1
ZNF17	0.0308569	-0.038824	0.005	0.015	1
AL451065.1	0.0309511	-0.0436423	0.004	0.013	1
NAMPT	0.0309608	0.0022253	0.375	0.434	1
SH2D2A	0.0309958	-0.0316496	0.006	0.016	1
PANO1	0.0310114	-0.0188864	0.003	0.012	1
ZNF208	0.0310199	0.0794197	0.05	0.029	1
AC007163.1	0.031027	0.0356567	0.007	0	1
MYRIP	0.031027	0.0190593	0.007	0	1
IL20RB	0.031027	0.0209139	0.007	0	1
AC108471.2	0.031027	0.0179538	0.007	0	1
CD14	0.031027	0.0613675	0.007	0	1
HIST1H2BG	0.031027	0.0181383	0.007	0	1
CPVL	0.031027	0.0479165	0.007	0	1
MYBL1	0.031027	0.017258	0.007	0	1
AC092718.2	0.031027	0.0233203	0.007	0	1
CDK3	0.031027	0.0184856	0.007	0	1
CTAG2	0.031027	0.0248251	0.007	0	1
AC004556.3	0.031027	0.0148024	0.007	0	1
PET100	0.0310728	0.16178	0.345	0.299	1
SMAD3	0.0310883	-0.150639	0.35	0.392	1
RGS13	0.031136	-0.0280232	0.004	0.013	1
ALG6	0.031143	-0.0620003	0.028	0.046	1
ZNF350-AS1	0.0312753	-0.0272489	0.004	0.013	1
BRD7	0.031405	0.166207	0.259	0.215	1
IQGAP2	0.0314112	0.166368	0.166	0.129	1
TMEM220-AS1	0.0314151	-0.0269894	0.004	0.013	1
AIRE	0.0314208	-0.0354	0.005	0.015	1
ZNF799	0.0314645	-0.018281	0.005	0.015	1
SNHG4	0.0314814	0.0210843	0.018	0.006	1
PLEKHF1	0.0315528	-0.0457481	0.024	0.042	1
AL603783.1	0.03164	-0.0240463	0.005	0.015	1
B3GLCT	0.031854	-0.0678385	0.093	0.123	1
PRKACA	0.0318907	0.0762038	0.061	0.038	1
DPH2	0.0319312	0.0768188	0.064	0.041	1
POU5F2	0.0320272	-0.014282	0.004	0.013	1
MED25	0.0320764	0.0880566	0.12	0.089	1
CYHR1	0.0321013	0.0558101	0.094	0.065	1
PPARGC1B	0.032103	0.0708268	0.044	0.025	1
CXCR5	0.0321207	-0.0672175	0.586	0.644	1
RPS10	0.0321503	0.123684	0.272	0.225	1
AC007384.1	0.0322704	-0.11636	0.393	0.43	1
SCOC-AS1	0.0322716	0.0398937	0.013	0.003	1
CD3D	0.0322716	0.0844732	0.013	0.003	1
LSM14A	0.0322744	-0.0906482	0.427	0.464	1
AC105339.6	0.032315	0.0288592	0.013	0.003	1
PDE6D	0.0323377	0.0806922	0.104	0.074	1
IRS1	0.0323487	0.0495094	0.022	0.009	1
SLC26A5	0.0323951	-0.00706264	0.005	0.015	1
LINC02785	0.032402	0.0332468	0.013	0.003	1
ALDH4A1	0.0324089	0.00110264	0.004	0.013	1
BCL2L1	0.0324113	-0.0414786	0.034	0.055	1
AC073072.1	0.0324456	0.0225506	0.013	0.003	1
UBB	0.0324648	-0.0754893	0.822	0.842	1
CHMP7	0.032524	0.132343	0.22	0.177	1
LRCH1	0.0325273	-0.114745	0.181	0.218	1
TASOR2	0.0325291	-0.084373	0.261	0.299	1
AC007613.1	0.0326084	0.053442	0.015	0.004	1
AL021155.5	0.0326151	0.109435	0.151	0.116	1
USP33	0.0326736	-0.0728686	0.124	0.158	1
TAF13	0.0327111	-0.082626	0.098	0.128	1
SERBP1	0.0328596	-0.127128	0.5	0.544	1
RARA-AS1	0.0329257	-0.051539	0.055	0.08	1
NEPRO	0.0330051	-0.132451	0.104	0.135	1
LINC01473	0.033144	-0.128109	0.082	0.11	1
NSUN4	0.0332146	-0.115732	0.059	0.084	1
UNG	0.0332847	-0.0376895	0.017	0.032	1
ZHX2	0.0333234	-0.153126	0.32	0.36	1
CCDC93	0.0333702	-0.1417	0.251	0.295	1
DIS3L2	0.0333751	-0.115584	0.134	0.168	1
SUN2	0.0334574	-0.083533	0.258	0.302	1
UBE3A	0.0335423	-0.0922441	0.373	0.412	1
BCL7A	0.0336322	-0.0599346	0.196	0.238	1
MTMR6	0.0336335	-0.067046	0.323	0.366	1
RPL6	0.033682	0.0531602	0.976	0.981	1
ZSWIM7	0.0337539	0.0994342	0.112	0.081	1
SERTAD1	0.0337858	-0.118204	0.342	0.382	1
C12orf75	0.0338681	0.0799541	0.103	0.073	1
BOLA3	0.0338898	0.0797487	0.072	0.048	1
ADAR	0.0343086	-0.0942594	0.347	0.393	1
AC008735.2	0.0343238	0.0332607	0.048	0.028	1
TIMM29	0.03437	0.0390303	0.026	0.012	1
ZC3H15	0.0343943	-0.0630789	0.488	0.527	1
S100A6	0.0344454	0.254024	0.529	0.501	1
NME4	0.0344732	0.145077	0.207	0.168	1
HDDC2	0.0345068	-0.0493865	0.083	0.113	1
NELFCD	0.0345238	-0.0614701	0.134	0.168	1
NRROS	0.0345334	-0.0894132	0.198	0.238	1
PELI2	0.0346687	-0.0755127	0.099	0.131	1
AP001057.1	0.0347235	-0.0234591	0.017	0.032	1
RNF168	0.0347252	-0.0926991	0.155	0.19	1
IGHV5-10-1	0.034727	-0.33996	0.012	0.025	1
IGFBP4	0.0347737	-0.122775	0.03	0.049	1
LDHA	0.034923	-0.0631144	0.346	0.392	1
TM9SF2	0.0349993	0.205101	0.336	0.29	1
S100A11	0.0351716	0.117018	0.095	0.067	1
RPS20	0.0352694	-0.0722888	0.824	0.894	1
RASA1	0.0353655	-0.0823197	0.156	0.192	1
GRK3	0.0353785	0.0920018	0.255	0.209	1
KRAS	0.0354444	-0.085934	0.301	0.335	1
CCDC84	0.0354635	-0.0686233	0.07	0.097	1
UNK	0.0354664	-0.121523	0.104	0.135	1
ITM2C	0.0354708	0.157492	0.317	0.271	1
TBC1D31	0.0354898	-0.0220891	0.012	0.025	1
CDC73	0.0355176	-0.104267	0.266	0.308	1
ABHD10	0.0356143	0.0715406	0.053	0.032	1
NMD3	0.035644	0.0949802	0.122	0.09	1
NDUFB10	0.0356878	0.0897287	0.285	0.238	1
ELP4	0.0357752	0.137439	0.145	0.11	1
RPS17	0.0358791	-0.0965834	0.743	0.763	1
METTL7A	0.0359014	0.169393	0.121	0.091	1
PTEN	0.0360156	0.0868647	0.32	0.269	1
NUFIP1	0.036108	-0.0312203	0.067	0.094	1
AL391839.3	0.0361217	-0.0526298	0.011	0.023	1
UBXN1	0.0361976	-0.07459	0.632	0.662	1
COPS5	0.0362162	0.103238	0.121	0.09	1
PWWP2B	0.0362371	-0.0851278	0.107	0.138	1
IGKV1-16	0.0362386	-0.472059	0.016	0.03	1
HUWE1	0.0362417	-0.0598161	0.239	0.282	1
SMIM27	0.0363066	0.0745686	0.136	0.103	1
LRRC45	0.0363795	-0.0394671	0.011	0.023	1
PPDPF	0.0363901	0.111545	0.843	0.842	1
RPL36	0.036444	0.0456135	0.976	0.983	1
RIPOR2	0.0364545	0.0989671	0.602	0.552	1
FBXL12	0.0365693	0.0383895	0.133	0.1	1
AL451069.2	0.0365787	0.035961	0.019	0.007	1
RELA	0.0367236	-0.0582386	0.191	0.231	1
GORAB	0.0367319	-0.113118	0.032	0.051	1
NCAPD2	0.0367984	-0.0379228	0.034	0.054	1
LRRC69	0.0368058	0.0340739	0.019	0.007	1
USP11	0.0368192	-0.108326	0.189	0.225	1
CHD4	0.036842	-0.101493	0.279	0.318	1
VIM	0.0368825	0.137486	0.751	0.745	1
RBM15	0.0368965	-0.0615316	0.147	0.181	1
TBCEL	0.0369394	0.0427881	0.038	0.02	1
OCIAD1	0.0369987	0.11739	0.299	0.258	1
C6orf99	0.0370063	0.0460576	0.044	0.025	1
ABCC4	0.037065	0.0603485	0.056	0.035	1
IDS	0.037109	-0.0603464	0.631	0.679	1
ITGB1	0.037167	0.111012	0.23	0.19	1
SUGT1	0.0373535	0.146009	0.16	0.126	1
MED16	0.0373775	0.0791382	0.108	0.078	1
NAPA	0.0374786	-0.0788199	0.347	0.388	1
PWWP3A	0.0376925	0.0594997	0.06	0.038	1
BOD1	0.0377412	-0.0676653	0.058	0.083	1
DEGS1	0.0378452	-0.0788563	0.19	0.229	1
CCDC134	0.0378945	-0.0481477	0.015	0.029	1
ANKRD28	0.0379275	-0.128453	0.186	0.224	1
MBD1	0.0379358	0.0724293	0.108	0.078	1
MAGED1	0.0379888	0.0997149	0.113	0.083	1
DTD1	0.0380764	-0.128576	0.126	0.158	1
SLC25A32	0.0381361	-0.0723467	0.231	0.269	1
IRAK3	0.0382621	-0.0833337	0.029	0.048	1
PGAP3	0.0382817	-0.0373182	0.033	0.052	1
ZNF831	0.038385	0.0638235	0.028	0.013	1
ZNF146	0.0384682	0.0942343	0.124	0.093	1
ARMCX4	0.0385081	0.0301347	0.019	0.007	1
SDK2	0.0385113	-0.0524798	0.045	0.067	1
RCBTB2	0.038537	-0.0194464	0.011	0.023	1
RPS27	0.0385902	-0.0507304	0.993	0.996	1
GTF2H3	0.0385987	0.0761161	0.081	0.055	1
FBXO25	0.0386129	-0.0844001	0.084	0.112	1
PPIL2	0.0387147	-0.0371198	0.084	0.113	1
GAK	0.0387184	-0.00414964	0.174	0.213	1
NCOA2	0.0387426	-0.127084	0.219	0.254	1
PLIN2	0.0387764	-0.111421	0.119	0.149	1
ABHD14B	0.0388784	0.127569	0.375	0.324	1
NXPH4	0.038943	0.0887178	0.121	0.09	1
VOPP1	0.0390906	0.169939	0.501	0.451	1
FBXO21	0.0390906	-0.0843196	0.241	0.283	1
CNTROB	0.0391851	-0.0429984	0.015	0.029	1
CCDC191	0.0393111	0.131994	0.122	0.091	1
STYX	0.0393256	0.0439714	0.077	0.052	1
SLC66A3	0.0395144	0.112127	0.079	0.054	1
ENPP4	0.0395334	0.054186	0.035	0.019	1
CHPF	0.0395588	0.0618581	0.017	0.006	1
GOPC	0.0395865	0.110024	0.11	0.081	1
CDYL2	0.0395903	-0.0344111	0.01	0.022	1
ARF1	0.0396023	-0.0604618	0.656	0.684	1
VPS13A-AS1	0.0396896	0.0357119	0.017	0.006	1
BCL2A1	0.0399432	-0.108439	0.306	0.348	1
CXorf38	0.039955	0.0377819	0.096	0.068	1
DPP3	0.0399997	0.0465662	0.041	0.023	1
PHF8	0.0400039	-0.08433	0.075	0.102	1
FLI1	0.040057	-0.118849	0.219	0.257	1
CHD2	0.0400794	-0.0778537	0.539	0.578	1
ABHD11	0.0400874	0.0683816	0.035	0.019	1
AL121832.2	0.0402385	0.0293059	0.017	0.006	1
PNRC1	0.0403893	-0.0541011	0.954	0.971	1
GZF1	0.0404402	-0.0714965	0.114	0.145	1
SUGP1	0.0404413	0.0869059	0.073	0.049	1
YAF2	0.0404974	-0.14739	0.149	0.181	1
KDELR1	0.0404977	0.0719924	0.215	0.173	1
GYPC	0.0405442	-0.141846	0.378	0.406	1
SHMT1	0.0406713	-0.0310584	0.01	0.022	1
PUM1	0.0407678	-0.10372	0.331	0.374	1
TNKS1BP1	0.0408263	0.0302614	0.009	0.001	1
AL159169.2	0.0408894	0.0213243	0.009	0.001	1
ARFIP2	0.0409123	0.0644968	0.063	0.041	1
FSCN1	0.0409243	-0.0310804	0.01	0.022	1
YY1	0.0409243	-0.0709007	0.343	0.382	1
LINC02227	0.0409525	0.0220832	0.009	0.001	1
TIMM9	0.0410183	-0.0904278	0.105	0.135	1
STAT6	0.0410568	0.101579	0.306	0.26	1
KBTBD2	0.04119	-0.101894	0.25	0.286	1
ALDH1B1	0.041206	0.0167046	0.009	0.001	1
SDHA	0.0412132	0.10697	0.273	0.228	1
FAM104B	0.041215	0.0567512	0.035	0.019	1
SLC5A10	0.0412637	-0.0243973	0.01	0.022	1
TAS1R3	0.0413332	0.0104332	0.009	0.001	1
AC107959.1	0.0413332	0.0112582	0.009	0.001	1
ACTR3B	0.0414256	0.0443826	0.035	0.019	1
MCM7	0.0415115	-0.073003	0.147	0.181	1
PAQR3	0.0415134	-0.0563021	0.062	0.087	1
PPIA	0.0416266	0.0772748	0.918	0.929	1
ZBTB1	0.0416408	-0.0276909	0.494	0.549	1
DUSP4	0.0416986	-0.0700223	0.072	0.099	1
EID2	0.0417108	-0.0626414	0.04	0.061	1
TENT5C	0.0417486	-0.080891	0.68	0.736	1
HLA-DQA1	0.0417611	-0.0709333	0.887	0.927	1
BAHD1	0.0417653	0.0798766	0.099	0.071	1
MTBP	0.0419105	0.0413707	0.035	0.019	1
HPF1	0.0420412	0.0455605	0.029	0.015	1
PHYKPL	0.0420756	-0.107034	0.246	0.283	1
TOMM5	0.0422288	-0.106816	0.345	0.386	1
XAF1	0.0422513	0.102907	0.093	0.067	1
LENG8-AS1	0.0423112	0.0534945	0.029	0.015	1
SLFN11	0.0424288	0.0740898	0.046	0.028	1
CCNT2	0.0424488	-0.0768638	0.196	0.237	1
LINC01918	0.0424938	0.0323735	0.014	0.004	1
MAPKBP1	0.0425857	-0.0805378	0.029	0.046	1
AP1M1	0.0425936	0.105903	0.177	0.139	1
C20orf27	0.0426677	0.104329	0.135	0.104	1
ABCF2	0.0427491	0.0309101	0.06	0.038	1
MAP3K10	0.0427496	0.0545427	0.037	0.02	1
ADCY9	0.0427984	0.0517729	0.014	0.004	1
RPUSD3	0.0428241	0.0505437	0.056	0.035	1
AC097634.3	0.0428856	0.0602886	0.037	0.02	1
CEP68	0.0429948	-0.0921344	0.103	0.132	1
SAMHD1	0.0429986	0.145989	0.039	0.022	1
HNRNPAB	0.0430334	-0.0631648	0.204	0.238	1
OCLN	0.0430439	-0.0649982	0.009	0.02	1
AP5Z1	0.0430692	-0.0762661	0.131	0.164	1
EGR1	0.0431301	0.277447	0.375	0.335	1
DBNDD1	0.0431819	-0.0917161	0.031	0.049	1
TSPOAP1-AS1	0.0432671	-0.11351	0.123	0.154	1
LINC00852	0.043357	0.026256	0.012	0.003	1
UBXN2A	0.0434001	-0.100639	0.118	0.149	1
GLUD1	0.0434062	-0.0561721	0.201	0.242	1
TRMU	0.0435484	0.0649968	0.057	0.036	1
RPRD1B	0.0435494	-0.0430347	0.113	0.145	1
YPEL2	0.0435694	0.110989	0.104	0.077	1
HMG20A	0.0436338	-0.058921	0.062	0.087	1
SNED1	0.0436999	-0.101831	0.212	0.25	1
CD109	0.043712	0.054013	0.006	0	1
CYP2J2	0.043712	0.0100256	0.006	0	1
PARTICL	0.043712	0.0137029	0.006	0	1
AC009309.1	0.043712	0.0162933	0.006	0	1
RGPD3	0.043712	0.0132999	0.006	0	1
ICOS	0.043712	0.0399633	0.006	0	1
INPP4B	0.043712	0.023966	0.006	0	1
AC004039.1	0.043712	0.016255	0.006	0	1
AC008703.1	0.043712	0.0181231	0.006	0	1
MEIG1	0.043712	0.0103688	0.006	0	1
LDB3	0.043712	0.0166116	0.006	0	1
AC021037.1	0.043712	0.0194577	0.006	0	1
LINC02551	0.043712	0.0151465	0.006	0	1
IGHV1-69-2	0.043712	0.103507	0.006	0	1
ITPRIPL2	0.043712	0.0114968	0.006	0	1
EPOP	0.043712	0.0161348	0.006	0	1
AC025048.4	0.043712	0.0161327	0.006	0	1
ABCA6	0.043712	0.0162831	0.006	0	1
EBF4	0.043712	0.0119557	0.006	0	1
IL9R	0.043712	0.0211774	0.006	0	1
SAMD9L	0.0437312	0.0506899	0.095	0.068	1
HIP1R	0.0437361	-0.0446405	0.278	0.321	1
ARL6IP1	0.0438096	-0.067241	0.495	0.528	1
AC092755.2	0.0438191	0.0196299	0.012	0.003	1
AP001610.2	0.0438755	-0.0189644	0.009	0.02	1
SH3GL1	0.0439488	-0.107416	0.123	0.152	1
SUPT6H	0.0440316	-0.0402038	0.189	0.228	1
CD101	0.0441011	-0.0176338	0.001	0.006	1
AC097460.1	0.0441011	-0.0175172	0.001	0.006	1
F2R	0.0441011	-0.0217431	0.001	0.006	1
GPX3	0.0441011	-0.0254449	0.001	0.006	1
MSC	0.0441011	-0.0131986	0.001	0.006	1
HBA1	0.0441011	-0.14822	0.001	0.006	1
NOXO1	0.0441011	-0.0107193	0.001	0.006	1
HASPIN	0.0441011	-0.021052	0.001	0.006	1
AVP	0.0441011	-0.0404479	0.001	0.006	1
HTR3A	0.0442026	-0.0339011	0.009	0.02	1
SLFNL1	0.0442052	-0.0185958	0.001	0.006	1
VWA7	0.0442052	-0.0135915	0.001	0.006	1
PRRG4	0.0442052	-0.0161186	0.001	0.006	1
ACSBG1	0.0442052	-0.0125328	0.001	0.006	1
AC005606.2	0.0442052	-0.018406	0.001	0.006	1
IGKV3-20	0.0442567	0.433243	0.151	0.119	1
GOLGA8B	0.0442592	-0.0912491	0.111	0.141	1
BUD31	0.0443047	-0.0602901	0.3	0.335	1
LINC01719	0.0443096	-0.0102246	0.001	0.006	1
SPDYE16	0.0443096	-0.0228316	0.001	0.006	1
ALDH1A2	0.0443096	-0.0403625	0.001	0.006	1
ZNF233	0.0443096	-0.00864677	0.001	0.006	1
TMSB4Y	0.0443096	-0.00921133	0.001	0.006	1
AC068193.1	0.0443439	0.0267991	0.012	0.003	1
AL358933.1	0.0444141	-0.0124337	0.001	0.006	1
TUB	0.0444141	-0.0160278	0.001	0.006	1
B3GNT4	0.0444141	-0.0122009	0.001	0.006	1
NUP188	0.0444206	0.0954004	0.059	0.038	1
GLYR1	0.0444318	-0.106426	0.131	0.164	1
YBX3	0.0445029	-0.0426806	0.368	0.421	1
LINC01352	0.0445189	-0.0125925	0.001	0.006	1
IGKV2D-40	0.0445189	0.00456398	0.001	0.006	1
NCAPH	0.0445189	-0.0113123	0.001	0.006	1
PRKAR2A-AS1	0.0445189	-0.0168527	0.001	0.006	1
AP000919.3	0.0445189	-0.00203359	0.001	0.006	1
ADAL	0.0445678	0.0277163	0.021	0.009	1
RPL3	0.0445724	0.0444035	0.995	0.993	1
BTG2	0.0446416	-0.0689645	0.829	0.866	1
ZFR	0.0446737	-0.0413307	0.304	0.343	1
ZNF507	0.0447524	0.0133976	0.084	0.058	1
MAP4K4	0.0448187	-0.121219	0.458	0.492	1
AIMP1	0.0448217	-0.128597	0.236	0.271	1
NUP155	0.0448721	-0.0886309	0.078	0.104	1
MRPL50	0.0451533	-0.115836	0.052	0.074	1
SDHB	0.0452021	-0.0668067	0.188	0.224	1
TERC	0.0452694	0.0251062	0.025	0.012	1
HSPH1	0.0455431	-0.114052	0.203	0.238	1
RNPC3	0.0455622	-0.0894127	0.128	0.16	1
NEDD9	0.0456439	-0.122193	0.186	0.225	1
CTNNBL1	0.0458285	0.161374	0.183	0.148	1
TLCD3A	0.0458662	-0.0346229	0.013	0.026	1
CUL9	0.0460557	-0.036674	0.045	0.067	1
ZBED6	0.0461018	0.0951574	0.082	0.057	1
BLOC1S2	0.0461311	-0.0567387	0.27	0.311	1
EXOSC4	0.0462839	-0.054724	0.021	0.036	1
LRBA	0.0464307	-0.0930624	0.406	0.447	1
ANAPC16	0.0464394	0.179032	0.573	0.531	1
GMIP	0.0464518	-0.0917937	0.163	0.203	1
SMC2	0.0464532	0.0579074	0.033	0.017	1
STAT4	0.046474	-0.062904	0.05	0.073	1
SARS2	0.0465689	-0.0328852	0.034	0.054	1
TFAM	0.046651	-0.11154	0.228	0.261	1
CNOT2	0.046689	-0.0829048	0.32	0.36	1
SERINC1	0.0468457	-0.0527125	0.379	0.418	1
CPB2-AS1	0.0468576	-0.0646291	0.052	0.074	1
NDUFA13	0.0469032	-0.0361383	0.493	0.546	1
AACS	0.0469888	-0.0231	0.008	0.019	1
UBE2B	0.0469893	-0.0774289	0.437	0.475	1
CYBA	0.047021	0.0825876	0.897	0.898	1
NOP14-AS1	0.0470302	-0.0680725	0.028	0.045	1
COMMD3	0.0470437	0.114486	0.129	0.099	1
NRDE2	0.0471106	0.0714767	0.107	0.078	1
ZNF326	0.0471449	-0.0937279	0.212	0.25	1
EPC1	0.0472271	-0.0504879	0.638	0.679	1
RRP8	0.0472398	-0.0599055	0.073	0.099	1
AC007780.1	0.0472982	-0.0201703	0.008	0.019	1
MPV17	0.0473048	0.0804118	0.102	0.074	1
FCER2	0.0473761	-0.117135	0.358	0.393	1
GNL2	0.0476604	-0.084717	0.14	0.173	1
HTATIP2	0.0477748	0.103279	0.104	0.077	1
SERPINB1	0.047789	-0.08812	0.258	0.296	1
RPL32	0.0478158	0.027689	0.989	0.999	1
RNF123	0.047819	-0.0340963	0.024	0.041	1
LRIF1	0.0478326	0.0650259	0.069	0.046	1
LMNA	0.0478388	-0.0844731	0.198	0.237	1
RER1	0.0479796	0.08916	0.23	0.19	1
SELENOH	0.0480038	0.112125	0.468	0.415	1
GSTP1	0.0480235	0.158585	0.455	0.418	1
COPA	0.0480314	-0.0922871	0.304	0.343	1
TPD52L2	0.0480397	0.0806015	0.13	0.099	1
CEP97	0.0482771	0.0397351	0.027	0.013	1
SLC37A3	0.0482873	-0.0272189	0.013	0.026	1
NCBP2AS2	0.0482972	-0.05293	0.173	0.208	1
LCOR	0.0483796	-0.0357562	0.243	0.279	1
PARL	0.0484308	0.101162	0.152	0.119	1
NDUFAF2	0.0484361	0.066519	0.135	0.103	1
ARF6	0.0484375	-0.0850249	0.694	0.716	1
GFM2	0.0485509	-0.0645708	0.036	0.055	1
TTC13	0.0486768	0.0535083	0.074	0.051	1
DCP1A	0.0486884	-0.146763	0.231	0.269	1
TCL6	0.0488341	-0.0632703	0.017	0.03	1
STRIP1	0.0488663	0.128177	0.121	0.093	1
CHPT1	0.0488977	-0.0989878	0.576	0.611	1
DHRS4L2	0.049009	-0.062197	0.027	0.044	1
ARG2	0.0490112	-0.0989941	0.038	0.057	1
SS18L2	0.0491389	-0.12044	0.337	0.379	1
COX6C	0.0492641	-0.0939006	0.566	0.604	1
RSL1D1	0.0492831	0.166079	0.548	0.501	1
SESN3	0.0493786	-0.100226	0.278	0.319	1
IGHV1-69D	0.0494131	-0.13453	0.024	0.041	1
GLUL	0.0495144	-0.00318034	0.1	0.073	1
LENG8	0.0495987	0.113668	0.299	0.253	1
HDAC9	0.0497089	0.170737	0.345	0.305	1
OVCH1-AS1	0.0497598	0.023359	0.023	0.01	1
ARHGAP18	0.0499622	-0.0803814	0.02	0.035	1
AL135905.2	0.0499784	-0.0710608	0.348	0.385	1
SS18	0.0500529	-0.0690707	0.182	0.221	1
HGH1	0.0500606	-0.0207317	0.008	0.017	1
ZNF777	0.0500644	0.0415425	0.05	0.03	1
AC064836.4	0.0501181	-0.0571439	0.039	0.058	1
AC079630.1	0.0501941	-0.0754264	0.013	0.025	1
ABCA2	0.0502403	-0.0387167	0.013	0.025	1
LMAN2L	0.050288	-0.0377157	0.008	0.017	1
AC147067.1	0.0503187	0.0282918	0.023	0.01	1
GDAP1	0.05039	-0.0573525	0.039	0.058	1
FGD2	0.0504586	0.142639	0.214	0.18	1
PIK3R6	0.050459	-0.0241507	0.008	0.017	1
CNR2	0.0504622	0.117083	0.158	0.125	1
PHF6	0.0505417	0.0685973	0.113	0.084	1
AL627171.2	0.0506991	0.257256	0.256	0.222	1
SPTLC2	0.0507164	0.148489	0.158	0.126	1
HMCES	0.0508636	-0.0831152	0.071	0.096	1
SLC38A11	0.0509793	0.0687413	0.034	0.019	1
PIGBOS1	0.0510283	0.0392552	0.029	0.015	1
MVK	0.0513021	0.0588081	0.042	0.025	1
PGM2	0.0513148	-0.0387582	0.039	0.058	1
CLTB	0.0513259	-0.0679151	0.148	0.18	1
ANP32A	0.0513357	0.155916	0.365	0.324	1
PPT1	0.0514199	0.12561	0.119	0.09	1
WHRN	0.0514331	-0.055103	0.081	0.109	1
NUP50-DT	0.0514376	-0.0169855	0.008	0.017	1
TVP23C	0.0515253	0.042538	0.034	0.019	1
PTCHD1-AS	0.0516311	0.0595073	0.042	0.025	1
TCL1A	0.0518749	0.182875	0.153	0.122	1
SUB1	0.0518938	-0.0852897	0.574	0.621	1
ZNF141	0.0519485	0.0445462	0.185	0.149	1
ERCC6L2	0.0521566	0.108758	0.117	0.089	1
RNPS1	0.0521998	-0.0931255	0.472	0.505	1
IRF9	0.0522283	-0.02869	0.259	0.303	1
TMCO3	0.0522764	0.0309384	0.072	0.049	1
RNF38	0.0523356	-0.0690611	0.265	0.303	1
API5	0.0523628	-0.0872963	0.226	0.263	1
ZNF570	0.0523952	-0.00935931	0.034	0.052	1
CELSR1	0.0524151	0.0565047	0.09	0.064	1
MT-ND1	0.0524672	0.045068	0.975	0.983	1
TERF1	0.0524685	-0.133109	0.11	0.138	1
SMARCB1	0.0525055	0.176009	0.401	0.369	1
XPOT	0.0525202	0.0601008	0.058	0.038	1
PTPN1	0.0526436	-0.0380828	0.537	0.572	1
ANTKMT	0.0527325	0.0917488	0.147	0.116	1
MT-CYB	0.0527754	0.0548082	0.986	0.996	1
HSPD1	0.0528244	-0.0665137	0.376	0.412	1
MAP3K14	0.0528769	0.111538	0.16	0.128	1
SLC39A6	0.0529953	0.101351	0.07	0.048	1
KATNBL1	0.0531316	0.0767108	0.167	0.134	1
AL157938.2	0.0531434	-0.056454	0.044	0.064	1
AL138963.4	0.0531661	0.393521	0.384	0.348	1
FNIP1	0.0531865	-0.131158	0.339	0.37	1
TMEM268	0.0532411	0.0554959	0.099	0.073	1
WDFY1	0.0532953	-0.0199664	0.114	0.145	1
ABCG1	0.0533087	-0.0877702	0.25	0.292	1
GPR137	0.0533416	0.0914739	0.143	0.113	1
SCIMP	0.0534106	0.0898449	0.135	0.104	1
AC008443.5	0.0534523	0.0387978	0.016	0.006	1
IGLC3	0.0536278	0.0873745	0.224	0.183	1
ABCF1	0.0536347	-0.0715123	0.211	0.248	1
ITGB7	0.053677	0.131214	0.223	0.187	1
RASGRF1	0.0536985	0.0389905	0.024	0.012	1
MICU2	0.0537906	-0.0499344	0.278	0.319	1
AP003352.1	0.0537937	-0.0227277	0.007	0.016	1
AC005726.1	0.0537969	0.0227954	0.016	0.006	1
ACO1	0.0538271	-0.051283	0.016	0.029	1
RPAP2	0.0539835	0.0850615	0.123	0.094	1
CTC1	0.0540655	0.123466	0.149	0.118	1
CNR1	0.0541262	0.0756507	0.058	0.038	1
EIF2AK3-DT	0.0541925	0.0265241	0.029	0.015	1
MLXIP	0.0542602	5.95689e-05	0.093	0.122	1
CCDC180	0.0542929	0.0488891	0.024	0.012	1
2024-03-03	0.0543225	-0.0373526	0.284	0.331	1
ZNF846	0.054324	0.0222028	0.051	0.032	1
AC009313.1	0.0544079	-0.114318	0.16	0.192	1
DNAJC11	0.0544292	-0.083258	0.063	0.087	1
CFAP20	0.0544583	-0.0677527	0.086	0.112	1
ZKSCAN8	0.0545018	-0.0600023	0.06	0.083	1
CEMIP2	0.0545842	-0.0662599	0.447	0.499	1
ANAPC1	0.0545955	0.0757209	0.111	0.083	1
NKX3-1	0.0546083	0.0322508	0.016	0.006	1
FARP2	0.0546215	-0.0906356	0.245	0.28	1
RIC8B	0.0546667	0.0246829	0.016	0.006	1
C1orf52	0.0547073	-0.0876083	0.198	0.234	1
AC135507.1	0.0547251	0.0118973	0.016	0.006	1
ZNF85	0.0548267	0.0537996	0.061	0.041	1
MRPS10	0.0550658	0.112819	0.098	0.073	1
TMSB15B	0.0551656	0.0450055	0.02	0.009	1
SIN3A	0.0552219	-0.104138	0.254	0.292	1
MEF2C	0.0552408	-0.0672346	0.603	0.636	1
PRMT9	0.0552612	-0.128938	0.163	0.196	1
KANSL3	0.0552619	-0.0242363	0.074	0.1	1
DDX39A	0.0553736	-0.0890876	0.472	0.518	1
HERC1	0.0554553	-0.0779303	0.405	0.443	1
PTPRE	0.05549	0.116237	0.103	0.075	1
LINC02255	0.0554953	0.0411707	0.045	0.028	1
RPUSD4	0.0555321	0.103847	0.071	0.049	1
AC106882.1	0.0556265	-0.0162637	0.002	0.007	1
EMC6	0.0556497	-0.0770107	0.153	0.186	1
AL132709.8	0.0557067	-0.0403073	0.026	0.042	1
AC137932.3	0.0557335	-0.0197503	0.002	0.007	1
CLEC4G	0.0557335	-0.0170965	0.002	0.007	1
AL139274.2	0.0557356	-0.0360163	0.012	0.023	1
APOL3	0.0557922	0.0578734	0.056	0.036	1
SSBP1	0.0557955	0.0983997	0.273	0.231	1
ZNF793	0.0558919	0.020564	0.02	0.009	1
LRP5	0.0559084	-0.0296437	0.006	0.015	1
RUSC1-AS1	0.0559479	-0.0127884	0.002	0.007	1
UPK3BL2	0.0559479	-0.0314345	0.002	0.007	1
HSPA12A	0.0560258	0.0482165	0.03	0.016	1
ZNF865	0.0560367	-0.0482342	0.041	0.061	1
BAG3	0.0560498	0.0532433	0.056	0.036	1
LINC00880	0.0560554	-0.0146202	0.002	0.007	1
ZBED3-AS1	0.0560554	-0.00779086	0.002	0.007	1
PGAP1	0.056086	-0.025541	0.033	0.051	1
ROR2	0.0561631	-0.030134	0.002	0.007	1
AP000692.2	0.0561852	-0.0511992	0.006	0.015	1
ZNF444	0.0561912	0.0275615	0.058	0.038	1
SYNC	0.0562478	0.0561265	0.098	0.071	1
GJC2	0.0562709	-0.012497	0.002	0.007	1
SCN2A	0.0562709	-0.0437702	0.002	0.007	1
SPON1-AS1	0.0562709	-0.00814398	0.002	0.007	1
ACAD8	0.0562855	-0.0496841	0.023	0.038	1
CCNE1	0.0563105	-0.0279539	0.012	0.023	1
FCRL3	0.0563476	0.13677	0.246	0.209	1
AL591926.2	0.0563789	-0.0140484	0.002	0.007	1
PPIB	0.0564157	0.143013	0.593	0.546	1
CPPED1	0.0564208	0.0645946	0.041	0.025	1
CPSF2	0.0564528	-0.0340872	0.035	0.054	1
COLQ	0.0564871	0.00108199	0.002	0.007	1
AC099332.2	0.0564871	-0.00828274	0.002	0.007	1
WWC1	0.0564944	0.0301863	0.008	0.001	1
FOXO3	0.0565574	-0.0556671	0.167	0.202	1
NRG4	0.0565809	0.0231842	0.008	0.001	1
AL391832.2	0.0565955	-0.0156359	0.002	0.007	1
PKD1L1	0.0565955	-0.00913834	0.002	0.007	1
ATP10A	0.0565955	-0.00947106	0.002	0.007	1
DDX54	0.0566191	-0.128032	0.186	0.216	1
PTAFR	0.0566676	0.0213442	0.008	0.001	1
SELENOW	0.0567158	0.100089	0.234	0.199	1
ZSWIM3	0.0567719	0.0338326	0.013	0.004	1
AL355388.2	0.0568412	0.0214954	0.008	0.001	1
AC097359.2	0.0568412	0.0177864	0.008	0.001	1
RASAL2	0.0568823	-0.0264064	0.006	0.015	1
C3orf52	0.0569282	0.0252947	0.008	0.001	1
AC089983.1	0.0569282	0.0337474	0.008	0.001	1
RNASE4	0.0569282	0.0214605	0.008	0.001	1
TP53	0.0569972	0.0820029	0.08	0.057	1
NIPSNAP3A	0.0570043	0.0635378	0.047	0.029	1
CYTOR	0.0570569	0.0447311	0.05	0.032	1
MED24	0.0570891	0.0082109	0.066	0.044	1
AC069287.2	0.0571024	0.0187992	0.008	0.001	1
AC026202.2	0.0571422	-0.0100346	0.05	0.073	1
SLAMF6	0.057167	0.0688519	0.1	0.074	1
AL133268.4	0.0571897	0.018946	0.008	0.001	1
HOXB-AS1	0.0571897	0.0228062	0.008	0.001	1
ZNF57	0.0571897	0.0155995	0.008	0.001	1
SPATA2	0.0572738	-0.08839	0.058	0.08	1
MAP10	0.0572771	0.0138184	0.008	0.001	1
NUDT12	0.0572771	0.0169327	0.008	0.001	1
ZNF284	0.0573036	0.0183103	0.013	0.004	1
IPCEF1	0.0573647	-0.0167614	0.008	0.001	1
MIR22HG	0.0573786	0.0537766	0.049	0.03	1
HNRNPA2B1	0.0574466	0.0676396	0.852	0.848	1
SUPT5H	0.0574608	-0.132615	0.234	0.269	1
H2AFY	0.0574646	0.105138	0.194	0.158	1
LIMS2	0.0574667	0.0395366	0.081	0.057	1
DAPK1	0.0574751	-0.00174052	0.012	0.023	1
TTC12	0.0575121	0.0492826	0.047	0.029	1
ZFP36L2	0.0575282	-0.0394388	0.844	0.866	1
SLC25A37	0.057668	-0.0879163	0.104	0.132	1
USP38	0.0577062	-0.082404	0.129	0.158	1
DPP7	0.0577529	0.126688	0.389	0.345	1
ACOT13	0.0577678	0.0261745	0.03	0.016	1
LIG3	0.0578538	0.0234866	0.038	0.022	1
ZNF787	0.0578958	-0.0735753	0.117	0.148	1
AL590006.1	0.0579741	0.0341512	0.013	0.004	1
KAT6B	0.0580138	-0.0676634	0.372	0.409	1
ARL4C	0.0580513	-0.102697	0.302	0.344	1
KAT2A	0.0580582	-0.0816793	0.108	0.135	1
MTMR3	0.0580658	-0.0379978	0.113	0.142	1
GSTO1	0.0580692	0.0641436	0.098	0.071	1
DIRC3	0.0581211	-0.0618778	0.015	0.028	1
AP001059.3	0.0581607	0.0591352	0.032	0.017	1
CCDC97	0.0581793	-0.0631631	0.163	0.199	1
UBASH3B	0.0582707	0.057771	0.041	0.025	1
OXLD1	0.0582936	0.0532996	0.07	0.048	1
IL7	0.0583953	0.0973421	0.1	0.074	1
THAP9	0.05841	-0.0664685	0.019	0.032	1
THAP4	0.0584131	0.0751506	0.114	0.087	1
SOAT1	0.0584506	0.0854084	0.085	0.061	1
SNHG17	0.0585244	-0.0933167	0.183	0.213	1
RAB27A	0.0586037	0.079875	0.05	0.032	1
BSG	0.0586195	0.0875986	0.299	0.257	1
TXLNB	0.0587139	-0.0175441	0.012	0.023	1
CNEP1R1	0.0587612	-0.0491174	0.034	0.052	1
RAD51B	0.0587816	-0.044575	0.23	0.271	1
UBE2O	0.0588268	-0.0982816	0.113	0.142	1
FADD	0.0588541	-0.054353	0.015	0.028	1
AC068631.1	0.0589364	0.0232744	0.011	0.003	1
MYO5B	0.0589364	0.0297736	0.011	0.003	1
ZNF658	0.058992	0.0147726	0.013	0.004	1
ABCA5	0.059055	-0.0738325	0.055	0.075	1
ABCC1	0.0590835	-0.0812032	0.148	0.181	1
AC090061.1	0.0590901	0.0263681	0.011	0.003	1
GCN1	0.0591057	-0.0841247	0.087	0.112	1
ATXN2	0.0591611	0.0494521	0.124	0.096	1
EPHX2	0.0591671	0.0310617	0.011	0.003	1
CD84	0.059199	0.0704546	0.08	0.057	1
LINC01001	0.0592442	0.0277111	0.011	0.003	1
PJA2	0.0592954	-0.0813341	0.299	0.343	1
RHOBTB3	0.0592992	-0.0269235	0.04	0.06	1
ATG2A	0.0592993	-0.0425521	0.067	0.091	1
LRR1	0.0593092	-0.0572943	0.064	0.087	1
SPG21	0.0595941	0.107414	0.22	0.183	1
VASH1	0.0596308	0.0337934	0.011	0.003	1
VPS4B	0.059666	-0.0782678	0.222	0.258	1
ST6GAL1	0.0596785	-0.0134621	0.474	0.514	1
ICAM3	0.0597097	-0.0821755	0.489	0.534	1
RSF1	0.0597564	-0.0989125	0.389	0.417	1
CDK19	0.0597609	0.00918998	0.115	0.149	1
PAWR	0.0597915	-0.0421301	0.225	0.261	1
NPHP4	0.0598276	0.0449783	0.026	0.013	1
CTSD	0.0598375	0.0606958	0.138	0.107	1
AXIN1	0.059846	-0.066448	0.086	0.112	1
PMM1	0.0600408	0.0466539	0.056	0.036	1
PARP8	0.0600909	0.174181	0.304	0.27	1
STUB1	0.0601694	-0.0887975	0.276	0.309	1
AC027644.3	0.0601922	0.0806321	0.062	0.042	1
SLC25A3	0.0602108	-0.108189	0.618	0.637	1
GTF3C4	0.060218	0.0735913	0.08	0.057	1
CENPB	0.0602306	0.0466002	0.108	0.08	1
STK39	0.0602583	-0.00931785	0.068	0.093	1
AL162390.1	0.0604103	0.0120363	0.011	0.003	1
PLGRKT	0.0604344	0.0685102	0.112	0.084	1
SCAMP3	0.0605712	0.0734774	0.167	0.135	1
ARSA	0.0605853	0.0854362	0.103	0.078	1
PDAP1	0.0605858	0.0878597	0.204	0.165	1
AL109811.2	0.0606098	-0.049229	0.003	0.009	1
IGHG2	0.0606287	0.1384	0.23	0.193	1
AKAP17A	0.0606405	-0.143856	0.267	0.305	1
POMZP3	0.0607617	-0.0525567	0.022	0.036	1
AC009090.6	0.0608032	-0.0138477	0.005	0.013	1
PARP3	0.0608204	0.0385549	0.052	0.033	1
AC087482.1	0.0609143	-0.0266191	0.003	0.009	1
PRXL2A	0.0609448	0.0775172	0.046	0.029	1
ACADS	0.060987	0.0249995	0.026	0.013	1
MID1	0.0610161	-0.0266736	0.003	0.009	1
UTP11	0.0610668	-0.0634772	0.058	0.08	1
PIM1	0.0610999	-0.0257115	0.214	0.251	1
GPER1	0.0611191	0.000202818	0.005	0.013	1
LINC01578	0.0611413	-0.0599245	0.812	0.833	1
FKBP3	0.0611732	0.0710224	0.111	0.084	1
AC016644.1	0.0612201	-0.0190134	0.003	0.009	1
AC013400.1	0.0612747	-0.0330183	0.004	0.012	1
TSPYL1	0.0613407	-0.124641	0.317	0.347	1
C2orf27A	0.0613599	-0.0300744	0.004	0.012	1
AP000919.2	0.0614246	-0.0122485	0.003	0.009	1
CYP4V2	0.0614444	0.0834838	0.123	0.094	1
IFNG	0.0615271	-0.0151623	0.003	0.009	1
AL133367.1	0.0615271	-0.0189611	0.003	0.009	1
IFI44	0.0615981	0.0428994	0.022	0.01	1
KCTD11	0.0617061	0.0483377	0.022	0.01	1
RPP38-DT	0.0617873	-0.0233998	0.004	0.012	1
PTPRB	0.0617873	-0.0185001	0.004	0.012	1
MZT2A	0.0617888	-0.101135	0.331	0.361	1
PPP1R11	0.061872	-0.0461162	0.172	0.206	1
CCR10	0.0619476	0.016151	0.005	0	1
TNFRSF4	0.0619476	0.0135471	0.005	0	1
RAD54L	0.0619476	0.0118365	0.005	0	1
TAF1A-AS1	0.0619476	0.0152634	0.005	0	1
AC010680.2	0.0619476	0.0132761	0.005	0	1
HTR2B	0.0619476	0.0120763	0.005	0	1
AC026191.1	0.0619476	0.010873	0.005	0	1
AC008040.1	0.0619476	0.0157853	0.005	0	1
AC126283.1	0.0619476	0.0140478	0.005	0	1
LUCAT1	0.0619476	0.0558635	0.005	0	1
CSF1R	0.0619476	0.0243439	0.005	0	1
SRSF12	0.0619476	0.0148209	0.005	0	1
LRRN3	0.0619476	0.0122126	0.005	0	1
ATP6V0E2-AS1	0.0619476	0.0145028	0.005	0	1
PPP1R26	0.0619476	0.0145748	0.005	0	1
PRKCQ	0.0619476	0.0126311	0.005	0	1
FXYD2	0.0619476	0.0200817	0.005	0	1
CLEC4C	0.0619476	0.0331807	0.005	0	1
WSCD2	0.0619476	0.0152408	0.005	0	1
PCCA-DT	0.0619476	0.0153218	0.005	0	1
AL132801.1	0.0619476	0.0100449	0.005	0	1
THBS1	0.0619476	0.0806919	0.005	0	1
FSIP1	0.0619476	0.0159343	0.005	0	1
AC009292.2	0.0619476	0.0134341	0.005	0	1
CHRNA5	0.0619476	0.0142592	0.005	0	1
NPIPB15	0.0619476	0.0160582	0.005	0	1
AC022916.1	0.0619476	0.0109279	0.005	0	1
HIGD1B	0.0619476	0.0106721	0.005	0	1
LINC01993	0.0619476	0.013239	0.005	0	1
PTPRM	0.0619476	0.0154279	0.005	0	1
AC011445.2	0.0619476	0.0126558	0.005	0	1
FCAR	0.0619476	0.0432854	0.005	0	1
BX842570.1	0.0619476	0.0146527	0.005	0	1
C16orf86	0.06195	0.0523676	0.034	0.019	1
AL360178.1	0.0619589	-0.018788	0.004	0.012	1
NR4A2	0.061997	-0.0927235	0.867	0.885	1
NUP35	0.062017	-0.0863483	0.036	0.054	1
NRF1	0.062023	-0.0645768	0.193	0.225	1
AC051619.6	0.0620449	-0.0229693	0.004	0.012	1
FBXW4	0.0620787	0.0981576	0.141	0.11	1
CLSTN3	0.0620853	0.0352681	0.022	0.01	1
STIL	0.062145	-0.009835	0.003	0.009	1
AC114971.1	0.062145	-0.00573018	0.003	0.009	1
APOA1-AS	0.062165	-0.0201094	0.003	0.01	1
CA3	0.0622587	-0.0326862	0.003	0.01	1
MIB2	0.0622687	-0.0468683	0.083	0.109	1
FANCE	0.0623029	0.0308857	0.022	0.01	1
FILIP1L	0.0623262	-0.0845049	0.085	0.11	1
LAPTM4A	0.0623392	-0.0472694	0.369	0.408	1
KIAA0895	0.0623601	-0.0217438	0.011	0.022	1
WNT2B	0.0623898	-0.0149579	0.004	0.012	1
KDM8	0.0624278	0.019096	0.018	0.007	1
GMNN	0.0624527	-0.0536003	0.031	0.048	1
SNX11	0.0625372	0.0505428	0.059	0.039	1
PTGIR	0.0625404	-0.0271398	0.003	0.01	1
BUD13	0.0625502	-0.0324369	0.077	0.102	1
IPO4	0.0626054	-0.0445115	0.047	0.067	1
PKN2	0.062627	-0.100387	0.251	0.293	1
SLC36A4	0.0626893	-0.0784849	0.118	0.147	1
AC134772.1	0.0627363	-0.0134698	0.004	0.012	1
PCMTD1	0.0627515	0.165815	0.272	0.232	1
ZMYND12	0.062811	-0.00625778	0.026	0.013	1
TRAPPC8	0.0628214	-0.0484232	0.156	0.19	1
IGSF6	0.0629177	-0.0152154	0.003	0.01	1
CDK16	0.0629397	-0.0815175	0.113	0.141	1
FOSL2	0.0629671	-0.0356554	0.05	0.071	1
ADHFE1	0.0630123	-0.0149389	0.003	0.01	1
KPNB1	0.0630414	-0.0357652	0.341	0.386	1
HSD17B11	0.0631441	0.143772	0.225	0.187	1
TBC1D17	0.0631594	0.0599749	0.082	0.058	1
RNFT1-DT	0.0632019	-0.0100298	0.003	0.01	1
HES5	0.0632398	-0.0118062	0	0.003	1
FAM167B	0.0632398	-0.00894721	0	0.003	1
AL050343.2	0.0632398	-0.00947634	0	0.003	1
WDR63	0.0632398	-0.0105358	0	0.003	1
AC099063.1	0.0632398	-0.00857842	0	0.003	1
AC092802.2	0.0632398	-0.00797921	0	0.003	1
CELSR2	0.0632398	-0.00677063	0	0.003	1
LINC02586	0.0632398	-0.00516873	0	0.003	1
SELENBP1	0.0632398	-0.0154118	0	0.003	1
CADM3	0.0632398	-0.00627392	0	0.003	1
VSIG8	0.0632398	-0.00528709	0	0.003	1
AL596087.2	0.0632398	-0.00597151	0	0.003	1
AL451050.2	0.0632398	-0.00921459	0	0.003	1
COLGALT2	0.0632398	-0.00614714	0	0.003	1
GOLT1A	0.0632398	-0.006493	0	0.003	1
RHOU	0.0632398	-0.00525639	0	0.003	1
AL136988.2	0.0632398	-0.017335	0	0.003	1
AC141930.1	0.0632398	-0.00613448	0	0.003	1
LINC00299	0.0632398	-0.00721798	0	0.003	1
FSHR	0.0632398	-0.00658425	0	0.003	1
AC016747.3	0.0632398	-0.00660612	0	0.003	1
LINC01828	0.0632398	-0.0221769	0	0.003	1
ALMS1-IT1	0.0632398	-0.00245342	0	0.003	1
AC103564.1	0.0632398	-0.0062787	0	0.003	1
AC009948.2	0.0632398	-0.0065485	0	0.003	1
AC067945.4	0.0632398	-0.00395668	0	0.003	1
AC079610.1	0.0632398	-0.00915972	0	0.003	1
AC073476.3	0.0632398	-0.0076737	0	0.003	1
GRM7	0.0632398	-0.0090633	0	0.003	1
SLC22A13	0.0632398	-0.0063023	0	0.003	1
AC105935.1	0.0632398	-0.00716848	0	0.003	1
DNAH12	0.0632398	-0.00748005	0	0.003	1
PRICKLE2	0.0632398	-0.00707629	0	0.003	1
LINC00870	0.0632398	-0.00983377	0	0.003	1
HHLA2	0.0632398	-0.00933388	0	0.003	1
MYH15	0.0632398	-0.00778762	0	0.003	1
SIDT1-AS1	0.0632398	-0.00756005	0	0.003	1
AC018450.1	0.0632398	-0.00434851	0	0.003	1
AC078795.2	0.0632398	-0.00859633	0	0.003	1
LINC02054	0.0632398	-0.00428221	0	0.003	1
MB21D2	0.0632398	-0.017732	0	0.003	1
POLN	0.0632398	-0.00831954	0	0.003	1
CPEB2-DT	0.0632398	-0.00312926	0	0.003	1
AC110760.1	0.0632398	-0.00385213	0	0.003	1
BMPR1B	0.0632398	-0.00669712	0	0.003	1
AC139720.1	0.0632398	-0.00881717	0	0.003	1
REELD1	0.0632398	-0.00411517	0	0.003	1
PDLIM3	0.0632398	-0.00775045	0	0.003	1
CDH12	0.0632398	-0.00957703	0	0.003	1
SEMA6A-AS2	0.0632398	-0.0169734	0	0.003	1
AC008667.2	0.0632398	-0.0069275	0	0.003	1
AC005618.4	0.0632398	-0.00460201	0	0.003	1
PCDHGA12	0.0632398	-0.00640507	0	0.003	1
AC005740.3	0.0632398	-0.0103475	0	0.003	1
SPRY4-AS1	0.0632398	-0.0159425	0	0.003	1
TENM2	0.0632398	-0.00473043	0	0.003	1
DBN1	0.0632398	-0.00530212	0	0.003	1
AL132775.1	0.0632398	-0.00760757	0	0.003	1
AL009179.2	0.0632398	-0.0102556	0	0.003	1
AL662884.3	0.0632398	-0.0158234	0	0.003	1
AL365259.1	0.0632398	-0.0153664	0	0.003	1
LINC02528	0.0632398	-0.0419881	0	0.003	1
DGKB	0.0632398	-0.00539328	0	0.003	1
INMT	0.0632398	-0.0137228	0	0.003	1
AC004988.1	0.0632398	-0.0109493	0	0.003	1
GALNT17	0.0632398	-0.00632631	0	0.003	1
AC004990.1	0.0632398	-0.00320823	0	0.003	1
AC006378.1	0.0632398	-0.00451386	0	0.003	1
TMEM225B	0.0632398	-0.00759574	0	0.003	1
AC105446.1	0.0632398	-0.00935984	0	0.003	1
AC006329.1	0.0632398	-0.00636645	0	0.003	1
CAV1	0.0632398	-0.0115915	0	0.003	1
ST7-OT4	0.0632398	-0.00437165	0	0.003	1
LMOD2	0.0632398	-0.0112378	0	0.003	1
TRBV21-1	0.0632398	-0.00879754	0	0.003	1
AC087269.1	0.0632398	-0.0126887	0	0.003	1
PNMA2	0.0632398	-0.00545652	0	0.003	1
AC013643.2	0.0632398	-0.0072645	0	0.003	1
AC064807.4	0.0632398	-0.0147237	0	0.003	1
AC107952.2	0.0632398	-0.00438445	0	0.003	1
AC009686.2	0.0632398	-0.011032	0	0.003	1
AC016074.2	0.0632398	-0.00616381	0	0.003	1
AL359922.2	0.0632398	-0.00495375	0	0.003	1
TMEM252-DT	0.0632398	-0.00644971	0	0.003	1
GFI1B	0.0632398	-0.00441156	0	0.003	1
LINC02642	0.0632398	-0.00593182	0	0.003	1
LINC00836	0.0632398	-0.00837172	0	0.003	1
AC035139.2	0.0632398	-0.00505781	0	0.003	1
AC067751.1	0.0632398	-0.00709397	0	0.003	1
AL121928.1	0.0632398	-0.00568128	0	0.003	1
AL121929.2	0.0632398	-0.0048156	0	0.003	1
TDRD1	0.0632398	-0.00494692	0	0.003	1
AC068580.1	0.0632398	-0.00673297	0	0.003	1
HBD	0.0632398	-0.192879	0	0.003	1
AL358944.1	0.0632398	-0.0132143	0	0.003	1
AC068205.2	0.0632398	-0.00683461	0	0.003	1
SHANK2	0.0632398	-0.00885321	0	0.003	1
AP001189.4	0.0632398	-0.0108549	0	0.003	1
AP003392.1	0.0632398	-0.00737487	0	0.003	1
AP000708.1	0.0632398	-0.00496731	0	0.003	1
METTL7B	0.0632398	-0.00932276	0	0.003	1
PMEL	0.0632398	-0.00687718	0	0.003	1
RDH16	0.0632398	-0.00769199	0	0.003	1
EEF1AKMT3	0.0632398	-0.0110641	0	0.003	1
AC012464.1	0.0632398	-0.004439	0	0.003	1
AC008119.1	0.0632398	-0.00602249	0	0.003	1
LINC02356	0.0632398	-0.0062478	0	0.003	1
GJA3	0.0632398	-0.0035107	0	0.003	1
RNF17	0.0632398	-0.0126608	0	0.003	1
AL158196.1	0.0632398	-0.00868378	0	0.003	1
AL162717.1	0.0632398	-0.00484567	0	0.003	1
AL139385.1	0.0632398	-0.00458988	0	0.003	1
RPGRIP1	0.0632398	-0.0149081	0	0.003	1
TRAJ49	0.0632398	-0.00404609	0	0.003	1
CDH24	0.0632398	-0.011175	0	0.003	1
AL162311.3	0.0632398	-0.00721571	0	0.003	1
AL121820.3	0.0632398	-0.00303207	0	0.003	1
AL160191.1	0.0632398	-0.00744915	0	0.003	1
AC004825.2	0.0632398	-0.00713431	0	0.003	1
DISP2	0.0632398	-0.00550814	0	0.003	1
AC090515.6	0.0632398	-0.0107431	0	0.003	1
Z97986.1	0.0632398	-0.00682337	0	0.003	1
BICDL2	0.0632398	-0.00652889	0	0.003	1
AC108134.4	0.0632398	-0.00744268	0	0.003	1
AC009121.3	0.0632398	-0.00627268	0	0.003	1
TMC5	0.0632398	-0.00361979	0	0.003	1
LINC01567	0.0632398	-0.00272084	0	0.003	1
SLC5A11	0.0632398	-0.0110128	0	0.003	1
NPIPB8	0.0632398	-0.00474603	0	0.003	1
AHSP	0.0632398	-0.0518315	0	0.003	1
AC074050.4	0.0632398	-0.00831971	0	0.003	1
AC007608.2	0.0632398	-0.00884485	0	0.003	1
AC007496.1	0.0632398	-0.00294142	0	0.003	1
ADGRG1	0.0632398	-0.00482539	0	0.003	1
TSNAXIP1	0.0632398	-0.0130796	0	0.003	1
LINC02125	0.0632398	-0.0160663	0	0.003	1
SLC13A5	0.0632398	-0.0068848	0	0.003	1
AC007952.2	0.0632398	-0.00589978	0	0.003	1
CDC6	0.0632398	-0.0112686	0	0.003	1
GJD3	0.0632398	-0.00691784	0	0.003	1
SLC4A1	0.0632398	-0.0105163	0	0.003	1
HOXB3	0.0632398	-0.00596529	0	0.003	1
MRC2	0.0632398	-0.00668459	0	0.003	1
AC005821.1	0.0632398	-0.0093874	0	0.003	1
AC005208.1	0.0632398	-0.00779511	0	0.003	1
RNF157-AS1	0.0632398	-0.00721104	0	0.003	1
AC100863.1	0.0632398	-0.00892477	0	0.003	1
TLE2	0.0632398	-0.00641408	0	0.003	1
AC005264.1	0.0632398	-0.0107108	0	0.003	1
AC008760.1	0.0632398	-0.0106188	0	0.003	1
AC008946.1	0.0632398	-0.00978301	0	0.003	1
CCL25	0.0632398	-0.00498741	0	0.003	1
MBD3L1	0.0632398	-0.00771438	0	0.003	1
AC011472.2	0.0632398	-0.00639421	0	0.003	1
AC018761.1	0.0632398	-0.0104004	0	0.003	1
ZNF723	0.0632398	-0.00469911	0	0.003	1
LRFN1	0.0632398	-0.0142019	0	0.003	1
AC092301.1	0.0632398	-0.0216658	0	0.003	1
AC007785.1	0.0632398	-0.0068472	0	0.003	1
AC010519.1	0.0632398	-0.00431384	0	0.003	1
AC011466.3	0.0632398	-0.00802428	0	0.003	1
AC011466.1	0.0632398	-0.0134576	0	0.003	1
AC008403.2	0.0632398	-0.00705495	0	0.003	1
AC011495.2	0.0632398	-0.00519442	0	0.003	1
TGM6	0.0632398	-0.0158353	0	0.003	1
KCNB1	0.0632398	-0.00656308	0	0.003	1
AC005220.1	0.0632398	-0.00565406	0	0.003	1
GNAS-AS1	0.0632398	-0.00405231	0	0.003	1
KCNE1	0.0632398	-0.00892735	0	0.003	1
LINC01426	0.0632398	-0.00412418	0	0.003	1
AP001432.1	0.0632398	-0.00513486	0	0.003	1
BRWD1-AS2	0.0632398	-0.0169672	0	0.003	1
PLAC4	0.0632398	-0.00516716	0	0.003	1
AP001046.1	0.0632398	-0.00612843	0	0.003	1
ELFN2	0.0632398	-0.00512922	0	0.003	1
AL021707.5	0.0632398	-0.00709615	0	0.003	1
PPEF1	0.0632398	-0.00466383	0	0.003	1
AC136489.1	0.0632398	-0.00667828	0	0.003	1
ZNF630-AS1	0.0632398	-0.00622072	0	0.003	1
ARR3	0.0632398	-0.00722311	0	0.003	1
KLHL13	0.0632398	-0.0101995	0	0.003	1
SMIM30	0.0632492	0.0463943	0.035	0.02	1
LINC01358	0.0632589	0.00563383	0.004	0.012	1
MEMO1	0.0632819	-0.014195	0.095	0.123	1
SNX25	0.0632956	-0.0776372	0.341	0.379	1
PPP1R12A-AS1	0.0632969	-0.0121238	0.003	0.01	1
ABTB1	0.0633403	0.0843323	0.175	0.142	1
FIP1L1	0.0633576	-0.0839507	0.223	0.26	1
CD48	0.063408	-0.0118632	0.582	0.626	1
ZNF600	0.063466	-0.114569	0.077	0.1	1
AC007298.1	0.0637734	-0.00801651	0.003	0.01	1
AC079807.1	0.0637896	0.0196119	0.018	0.007	1
OVCA2	0.0638552	0.0611757	0.132	0.102	1
GALNS	0.0639054	-0.0256164	0.034	0.052	1
GSTM1	0.0639978	-0.0616629	0.052	0.073	1
POMK	0.0641025	0.0167485	0.018	0.007	1
CREBRF	0.0641182	-0.0509921	0.335	0.376	1
LINC02284	0.0641568	-0.00604233	0.003	0.01	1
AC004847.1	0.0641653	0.0191142	0.018	0.007	1
MPG	0.0642951	0.117447	0.207	0.173	1
HMGCS1	0.0643375	-0.0678841	0.262	0.298	1
ANXA2R	0.0643794	-0.130924	0.076	0.099	1
BRMS1	0.0648405	0.0821915	0.166	0.134	1
AARS	0.0650079	0.0699729	0.067	0.046	1
AKT1	0.0652045	0.0867032	0.151	0.122	1
STAMBP	0.0652975	0.0612598	0.093	0.068	1
MRPL28	0.0653486	0.0795274	0.124	0.096	1
STK3	0.0654292	0.0738075	0.048	0.03	1
TEAD2	0.0654967	0.0546808	0.035	0.02	1
ADAM17	0.0657215	-0.120813	0.208	0.244	1
NAA25	0.0657395	-0.0763171	0.127	0.157	1
CLMN	0.065774	0.0991992	0.146	0.116	1
RAB35	0.0658755	-0.053907	0.058	0.08	1
RHOBTB2	0.0659178	0.0549214	0.064	0.044	1
RBMXL1	0.0659835	-0.0202403	0.037	0.055	1
AC025171.1	0.0660346	0.0649748	0.071	0.049	1
UTP4	0.0660919	-0.0322116	0.099	0.126	1
MRPS2	0.0661128	-0.082489	0.085	0.109	1
KIF21B	0.0662022	-0.129585	0.093	0.119	1
DDI2	0.0662497	0.0761054	0.077	0.054	1
WDFY4	0.066326	-0.0380166	0.447	0.486	1
LRRC8A	0.0664128	-0.046218	0.076	0.1	1
CAMLG	0.0664861	-0.0426715	0.257	0.298	1
RPL17	0.0665255	0.0529965	0.982	0.987	1
LY6E	0.0666591	0.120994	0.515	0.463	1
NPIPB5	0.0667333	-0.116742	0.084	0.109	1
NPIPA1	0.0667338	0.0287101	0.035	0.02	1
ZNF10	0.0668504	-0.090677	0.307	0.341	1
PI4KA	0.0669031	-0.0708571	0.177	0.21	1
TXLNA	0.0669203	0.0511627	0.085	0.061	1
SFXN1	0.0670181	-0.0772708	0.091	0.116	1
SEC24B	0.0671781	-0.0104547	0.236	0.274	1
UQCRHL	0.0672858	0.0664594	0.077	0.055	1
CFDP1	0.0673237	0.0744729	0.152	0.122	1
GOLGA4	0.0673347	-0.0444135	0.399	0.434	1
TRIM52-AS1	0.0673703	-0.11344	0.153	0.181	1
AC090114.2	0.0674404	-0.0468251	0.018	0.03	1
[truncated: 34,602 more rows]

## Sheet: CD4 TCM.Pre_vs_Post
	p_val	avg_log2FC	pct.1	pct.2	p_val_adj
MTRNR2L12	3.64197e-92	0.427925	0.975	0.967	1.333e-87
KLF2	1.58869e-72	-0.222076	0.917	0.955	5.81476e-68
IRF1	3.06861e-67	-0.3995	0.536	0.638	1.12314e-62
TXNIP	1.46452e-62	0.267505	0.891	0.883	5.36029e-58
MT-ND3	2.64722e-55	0.21335	0.94	0.959	9.68908e-51
SOCS3	3.07565e-53	-0.306579	0.513	0.612	1.12572e-48
CD69	7.63651e-49	-0.296631	0.745	0.812	2.79504e-44
RPL39	9.74924e-48	0.0867764	0.976	0.983	3.56832e-43
SRGN	1.43962e-47	-0.201084	0.667	0.738	5.26916e-43
ICOS	1.4233e-37	-0.248482	0.347	0.432	5.20942e-33
MT-ATP6	5.77792e-35	0.160372	0.968	0.981	2.11477e-30
SLC2A3	2.92994e-34	-0.177605	0.749	0.813	1.07239e-29
BATF	3.12802e-34	-0.291127	0.096	0.15	1.14489e-29
GPR183	3.57735e-34	-0.192622	0.36	0.44	1.30935e-29
EEF1A1	6.74495e-33	0.0609728	0.995	0.995	2.46872e-28
RPL18A	6.95331e-33	0.0864652	0.969	0.979	2.54498e-28
RGS1	3.59772e-32	-0.217763	0.167	0.233	1.3168e-27
RPS29	6.76684e-32	0.0952264	0.953	0.967	2.47673e-27
MT2A	1.01452e-30	-0.217613	0.311	0.386	3.71323e-26
ARL4C	2.30238e-30	-0.177095	0.682	0.74	8.42694e-26
RAPGEF6	6.91285e-30	-0.252781	0.366	0.438	2.53017e-25
RPS21	3.04303e-27	0.0631024	0.97	0.981	1.11378e-22
GNLY	3.26808e-27	-0.108008	0.033	0.066	1.19615e-22
CYTIP	9.20086e-27	-0.120626	0.605	0.669	3.36761e-22
TNFAIP3	2.30704e-26	-0.142439	0.848	0.883	8.44399e-22
STAT3	6.6315e-26	-0.158518	0.494	0.563	2.4272e-21
PDE4B	2.41411e-25	-0.148826	0.272	0.337	8.83588e-21
RPS28	2.52899e-25	0.0545371	0.983	0.986	9.25634e-21
ZNF331	1.09772e-24	-0.135347	0.665	0.73	4.01777e-20
RPL34	2.50317e-24	0.0547335	0.982	0.984	9.16184e-20
TENT5C	5.96849e-24	-0.158566	0.349	0.414	2.18453e-19
BACH2	7.13091e-24	-0.154386	0.63	0.695	2.60999e-19
CFL2	8.76695e-24	-0.219756	0.068	0.107	3.20879e-19
SARAF	1.82156e-23	-0.0966693	0.935	0.968	6.66711e-19
CXCR4	8.48755e-23	-0.119379	0.835	0.88	3.10653e-18
UBE2B	4.15608e-22	-0.123423	0.462	0.526	1.52117e-17
RELB	4.57126e-22	-0.157659	0.186	0.24	1.67313e-17
HLA-E	5.39083e-22	-0.0963188	0.917	0.958	1.9731e-17
RHOH	6.0523e-22	-0.132041	0.589	0.654	2.2152e-17
RPL36	7.64902e-22	0.0621676	0.966	0.975	2.79962e-17
SELENOK	3.33283e-21	-0.106844	0.437	0.503	1.21985e-16
PTGER4	6.68883e-21	-0.115059	0.531	0.6	2.44818e-16
ATP5F1B	1.50324e-20	-0.0879503	0.533	0.593	5.50199e-16
PRRC2C	1.83161e-20	-0.108078	0.613	0.672	6.70387e-16
EGR1	3.66038e-20	0.333756	0.239	0.187	1.33974e-15
JUN	3.929e-20	0.204763	0.85	0.85	1.43805e-15
FTH1	1.39543e-19	-0.109027	0.968	0.982	5.10742e-15
RPS6	3.79794e-19	0.0570995	0.976	0.984	1.39009e-14
RBM38	4.14636e-19	-0.105447	0.615	0.673	1.51761e-14
CIB1	4.77582e-19	-0.105855	0.481	0.544	1.748e-14
PDE4D	5.41581e-19	-0.136967	0.362	0.421	1.98224e-14
SOCS1	9.40985e-19	-0.140323	0.346	0.404	3.4441e-14
RPL37	1.00905e-18	0.0502585	0.978	0.984	3.69323e-14
SUB1	1.09825e-18	-0.104499	0.593	0.649	4.01969e-14
CHCHD2	1.23178e-18	-0.101959	0.682	0.737	4.50844e-14
RAB11A	1.34279e-18	-0.126032	0.337	0.394	4.91473e-14
EMP3	1.69445e-18	-0.105419	0.524	0.583	6.20186e-14
RPS10	2.17727e-18	0.204814	0.266	0.216	7.96902e-14
CDC42SE2	2.65829e-18	-0.102044	0.605	0.67	9.72961e-14
USP36	4.67254e-18	-0.124517	0.321	0.377	1.7102e-13
CNBP	5.2955e-18	-0.0871367	0.717	0.769	1.93821e-13
HSPA5	6.47546e-18	-0.109467	0.653	0.709	2.37008e-13
HSP90AA1	9.81001e-18	-0.0900089	0.706	0.768	3.59056e-13
H3F3A	1.20412e-17	-0.0713808	0.785	0.831	4.40719e-13
RPS27	1.21792e-17	0.0590779	0.989	0.99	4.45773e-13
FAM107B	2.18007e-17	-0.0618039	0.548	0.611	7.97927e-13
LDHA	3.13024e-17	-0.10704	0.498	0.555	1.1457e-12
RPL30	3.91856e-17	0.0392741	0.983	0.989	1.43423e-12
NFKBIA	4.50974e-17	-0.0886255	0.776	0.823	1.65061e-12
G3BP2	4.60655e-17	-0.0907867	0.47	0.527	1.68604e-12
FOSB	5.1446e-17	0.202459	0.725	0.712	1.88297e-12
GPRIN3	6.88424e-17	-0.134385	0.197	0.245	2.5197e-12
UBE2D3	1.0128e-16	-0.0832661	0.664	0.716	3.70694e-12
IRF2BP2	1.09528e-16	-0.0725016	0.351	0.408	4.00885e-12
TOB1	1.28554e-16	-0.123702	0.441	0.494	4.70519e-12
RPL32	1.99607e-16	0.0442264	0.986	0.986	7.30582e-12
PCBP1	3.38461e-16	-0.0828816	0.701	0.753	1.2388e-11
ATP6V0C	3.51896e-16	-0.0900219	0.5	0.555	1.28797e-11
RHOG	6.32901e-16	-0.100848	0.354	0.406	2.31648e-11
S100A8	7.36794e-16	0.40456	0.06	0.035	2.69674e-11
PTGES3	7.42433e-16	-0.0979077	0.515	0.572	2.71738e-11
PAG1	9.17865e-16	-0.088532	0.342	0.398	3.35948e-11
NAPA	1.25999e-15	-0.140943	0.295	0.345	4.6117e-11
PFN1	1.55222e-15	-0.0741328	0.89	0.926	5.68128e-11
NR4A1	1.83922e-15	0.230318	0.234	0.191	6.73174e-11
CREM	2.02978e-15	-0.102438	0.528	0.582	7.42921e-11
CD5	2.32108e-15	-0.0856361	0.501	0.556	8.4954e-11
KLF6	2.92297e-15	-0.135984	0.527	0.583	1.06984e-10
S100A9	3.4635e-15	0.42898	0.069	0.042	1.26768e-10
RPL41	3.49223e-15	0.0368238	0.993	0.991	1.27819e-10
RFTN1	3.95116e-15	-0.0816393	0.21	0.257	1.44616e-10
HLA-A	4.42807e-15	-0.0647716	0.953	0.978	1.62072e-10
SRSF5	4.47451e-15	-0.0717139	0.821	0.869	1.63771e-10
FAM177A1	4.76259e-15	-0.111197	0.396	0.445	1.74316e-10
RNF149	5.02567e-15	-0.103592	0.366	0.42	1.83945e-10
CSRNP1	5.24678e-15	-0.103824	0.435	0.489	1.92038e-10
RAC2	5.92985e-15	-0.100594	0.683	0.729	2.17038e-10
EIF5A	6.63895e-15	-0.0732019	0.605	0.661	2.42992e-10
GPBP1	6.90778e-15	-0.107753	0.33	0.383	2.52832e-10
GBP1	6.93692e-15	-0.0949003	0.063	0.092	2.53898e-10
RGCC	7.79433e-15	-0.219897	0.621	0.664	2.8528e-10
PAK2	8.00975e-15	-0.107213	0.347	0.4	2.93165e-10
TMSB4X	8.34708e-15	-0.0645046	0.975	0.983	3.05512e-10
CALM1	9.06461e-15	-0.082023	0.867	0.905	3.31774e-10
SUMO2	9.61313e-15	-0.0633863	0.637	0.685	3.5185e-10
SYTL3	1.02776e-14	-0.0853954	0.424	0.48	3.76171e-10
PRDM1	1.26396e-14	-0.117503	0.119	0.155	4.62623e-10
SRP14	1.4079e-14	-0.0802518	0.718	0.761	5.15304e-10
HLA-B	1.54064e-14	-0.0579744	0.979	0.992	5.63891e-10
EML4	1.6588e-14	-0.101255	0.541	0.591	6.07138e-10
APOL6	1.68547e-14	-0.114923	0.127	0.164	6.16899e-10
PPIA	1.88867e-14	-0.0743065	0.843	0.883	6.91273e-10
HELB	1.989e-14	-0.190514	0.178	0.217	7.27995e-10
B2M	2.04855e-14	-0.0536266	0.992	0.996	7.4979e-10
HIST1H1E	2.14157e-14	0.267025	0.26	0.216	7.83834e-10
SFPQ	2.96125e-14	-0.0609831	0.654	0.71	1.08385e-09
SRSF2	2.9729e-14	-0.0606648	0.63	0.688	1.08811e-09
NDUFAB1	4.2318e-14	-0.0974895	0.196	0.241	1.54888e-09
RPL35A	4.56814e-14	0.0399397	0.968	0.981	1.67199e-09
HM13	5.69587e-14	-0.11785	0.197	0.24	2.08474e-09
SNRPG	6.58923e-14	-0.074986	0.334	0.387	2.41172e-09
GIMAP7	7.21664e-14	-0.116242	0.382	0.432	2.64136e-09
REL	7.33804e-14	-0.0763773	0.323	0.372	2.6858e-09
SBNO2	7.55449e-14	-0.0702369	0.111	0.145	2.76502e-09
CD2	7.88681e-14	-0.10758	0.449	0.495	2.88665e-09
CD6	7.97723e-14	-0.0788773	0.566	0.617	2.91975e-09
ACTR3	8.14925e-14	-0.108522	0.374	0.422	2.98271e-09
RNF125	1.31789e-13	-0.110142	0.487	0.535	4.8236e-09
BCL3	1.50086e-13	-0.0657693	0.166	0.205	5.49329e-09
PDCD4	1.61224e-13	-0.0659715	0.539	0.594	5.90095e-09
PSMB3	2.05782e-13	-0.067536	0.224	0.269	7.53182e-09
AP000692.2	2.67989e-13	-0.0899153	0.021	0.039	9.80868e-09
ZC3HAV1	3.37369e-13	-0.100563	0.595	0.639	1.2348e-08
BTG1	3.38947e-13	-0.0716067	0.946	0.974	1.24058e-08
IRF9	4.8308e-13	-0.0856646	0.299	0.348	1.76812e-08
STAT1	5.94045e-13	-0.130274	0.248	0.292	2.17426e-08
ABT1	6.03014e-13	-0.078507	0.186	0.226	2.20709e-08
WTAP	6.36432e-13	-0.0462093	0.509	0.562	2.32941e-08
DENND4A	6.8823e-13	-0.151182	0.307	0.352	2.51899e-08
LAPTM4A	8.16055e-13	-0.0904003	0.168	0.207	2.98684e-08
RPS3A	9.26878e-13	0.0397878	0.98	0.986	3.39247e-08
PTPRC	9.64702e-13	-0.045559	0.848	0.89	3.53091e-08
RASA3	1.00302e-12	-0.0641473	0.555	0.614	3.67116e-08
NR1H2	1.00479e-12	-0.0672423	0.262	0.308	3.67764e-08
RUNX3	1.02628e-12	-0.121707	0.284	0.327	3.75627e-08
HNRNPU	1.09995e-12	-0.0597414	0.604	0.65	4.02593e-08
RPL28	1.11835e-12	0.0347905	0.985	0.988	4.09327e-08
JMJD1C	1.12014e-12	-0.0656545	0.442	0.491	4.09984e-08
COX5B	1.33856e-12	-0.0786709	0.52	0.571	4.89928e-08
UBE2I	1.34597e-12	-0.0734611	0.327	0.375	4.9264e-08
PIM3	1.35162e-12	-0.106367	0.232	0.272	4.94705e-08
PIK3R1	1.38968e-12	-0.108122	0.428	0.474	5.08636e-08
USP16	1.43978e-12	-0.0957367	0.288	0.332	5.26975e-08
AC253572.2	1.58235e-12	0.134977	0.125	0.093	5.79155e-08
RORA	1.62745e-12	-0.100559	0.393	0.442	5.95664e-08
RPS3	1.83957e-12	0.0402727	0.979	0.983	6.73301e-08
HNRNPR	2.4052e-12	-0.0763657	0.334	0.381	8.80327e-08
YPEL5	2.55373e-12	-0.068534	0.712	0.764	9.3469e-08
RPS23	2.81613e-12	0.0404014	0.982	0.985	1.03073e-07
RPL5	3.09482e-12	0.0536061	0.964	0.977	1.13274e-07
PSMB8	3.32308e-12	-0.0909483	0.367	0.414	1.21628e-07
SPOCK2	3.4812e-12	-0.0610623	0.589	0.634	1.27416e-07
ITPKB	3.72129e-12	-0.105634	0.418	0.464	1.36203e-07
SKP1	4.14169e-12	-0.0576305	0.61	0.655	1.5159e-07
RPS9	4.4731e-12	0.0569449	0.959	0.973	1.6372e-07
TBC1D2B	4.6754e-12	-0.101184	0.11	0.142	1.71124e-07
STAT4	5.01796e-12	-0.108451	0.327	0.372	1.83662e-07
GNG2	7.12642e-12	-0.0847658	0.405	0.45	2.60834e-07
ARGLU1	7.23334e-12	-0.0909151	0.568	0.612	2.64747e-07
SAT1	7.27071e-12	-0.0766429	0.454	0.503	2.66115e-07
PIM2	7.54435e-12	-0.0890539	0.405	0.452	2.76131e-07
LITAF	7.58529e-12	-0.087724	0.532	0.582	2.77629e-07
ATP6V1G1	7.89954e-12	-0.0429545	0.648	0.7	2.89131e-07
MYL6	7.95516e-12	-0.0487981	0.671	0.719	2.91167e-07
ANXA1	8.03314e-12	-0.126816	0.441	0.485	2.94021e-07
KLF3	8.2915e-12	-0.0489086	0.548	0.602	3.03477e-07
KMT2E	8.48473e-12	-0.0623842	0.526	0.577	3.1055e-07
HSPA9	8.67328e-12	-0.0839816	0.384	0.429	3.17451e-07
CRTC3	9.25996e-12	-0.096943	0.258	0.299	3.38924e-07
JAK1	1.00791e-11	-0.0612711	0.674	0.713	3.68907e-07
EIF4A1	1.03885e-11	-0.0427316	0.698	0.747	3.80229e-07
NOL7	1.08013e-11	-0.0716768	0.398	0.444	3.95339e-07
MT-ND4L	1.159e-11	0.0835472	0.944	0.968	4.24206e-07
PPP1R16B	1.18703e-11	-0.069464	0.188	0.227	4.34465e-07
CWC25	1.22224e-11	-0.0965026	0.134	0.168	4.47351e-07
PSMA7	1.27243e-11	-0.0821048	0.438	0.486	4.65722e-07
ARF1	1.40223e-11	-0.0549787	0.541	0.594	5.13229e-07
SRP9	1.42967e-11	-0.0560703	0.343	0.392	5.23272e-07
NFKB2	1.47042e-11	-0.0422168	0.223	0.265	5.3819e-07
SDCBP	1.60829e-11	-0.0737307	0.388	0.435	5.8865e-07
CLEC2B	1.6463e-11	-0.0963905	0.316	0.359	6.02564e-07
SF1	1.85462e-11	-0.0561973	0.79	0.837	6.7881e-07
KHDRBS1	1.89491e-11	-0.0553583	0.47	0.518	6.93557e-07
VAV1	1.9052e-11	-0.057852	0.124	0.157	6.97322e-07
CYTOR	1.97296e-11	-0.0840896	0.077	0.104	7.22124e-07
UBALD2	2.2654e-11	-0.0723699	0.65	0.692	8.2916e-07
LYPD3	2.44407e-11	-0.0650184	0.14	0.174	8.94553e-07
C5orf56	2.99618e-11	-0.0792782	0.231	0.27	1.09663e-06
MORF4L1	3.01895e-11	-0.0430707	0.577	0.627	1.10496e-06
TMEM50A	3.07145e-11	-0.0639908	0.279	0.321	1.12418e-06
RPS15A	3.16136e-11	0.0300757	0.983	0.986	1.15709e-06
SPCS2	3.5563e-11	-0.0923809	0.232	0.273	1.30164e-06
RAB5IF	3.93077e-11	-0.0641385	0.151	0.186	1.4387e-06
NFKBIZ	4.28313e-11	-0.054122	0.374	0.418	1.56767e-06
KMT2A	4.9305e-11	-0.0757756	0.391	0.435	1.80461e-06
DNAJA2	5.27698e-11	-0.0811023	0.21	0.249	1.93143e-06
ISCA1	5.50206e-11	-0.0828807	0.269	0.312	2.01381e-06
CSTB	5.55284e-11	-0.0553485	0.261	0.304	2.03239e-06
SERINC3	5.97768e-11	-0.0834743	0.217	0.258	2.18789e-06
HSPE1	6.00421e-11	-0.0659197	0.348	0.396	2.1976e-06
LYZ	6.34421e-11	0.270171	0.042	0.025	2.32204e-06
IER2	6.41133e-11	0.207064	0.747	0.753	2.34661e-06
SLC38A1	6.43651e-11	-0.079754	0.466	0.511	2.35583e-06
LAMTOR5	6.67198e-11	-0.084555	0.196	0.233	2.44201e-06
RAB22A	6.88311e-11	-0.0861235	0.194	0.231	2.51929e-06
UQCRFS1	7.78516e-11	-0.079331	0.392	0.435	2.84945e-06
APBB1IP	7.83853e-11	-0.0712241	0.384	0.43	2.86898e-06
MRPL54	8.16824e-11	-0.0665985	0.367	0.406	2.98966e-06
DDX21	1.02329e-10	-0.0788968	0.436	0.48	3.74535e-06
SYF2	1.43849e-10	-0.0582131	0.405	0.451	5.26501e-06
EPSTI1	1.52636e-10	-0.0912465	0.061	0.085	5.58663e-06
UBE2L3	1.57709e-10	-0.0617374	0.251	0.291	5.77232e-06
IFITM1	1.70476e-10	-0.0721659	0.89	0.922	6.23958e-06
PPP1CB	1.78718e-10	-0.0751076	0.307	0.348	6.54126e-06
RPS5	1.8411e-10	0.0532788	0.962	0.976	6.7386e-06
EVI2A	1.84706e-10	-0.0654369	0.116	0.147	6.76043e-06
TGFB1	1.90412e-10	-0.0636006	0.587	0.634	6.96926e-06
LINC01891	1.92118e-10	-0.107431	0.204	0.244	7.03171e-06
WIPF1	1.95947e-10	-0.0519234	0.373	0.417	7.17186e-06
HIVEP2	2.01121e-10	-0.0706558	0.409	0.456	7.36124e-06
CISH	2.15592e-10	-0.069277	0.059	0.082	7.89088e-06
DDIT4	2.17661e-10	-0.0922551	0.587	0.628	7.96661e-06
BCL11B	2.22555e-10	-0.0515613	0.723	0.762	8.14573e-06
SEC14L1	2.41225e-10	-0.0592791	0.108	0.137	8.82909e-06
FMNL1	2.6603e-10	-0.0783523	0.285	0.325	9.73697e-06
RAN	2.69597e-10	-0.0448583	0.559	0.604	9.8675e-06
HNRNPC	2.73725e-10	-0.016895	0.616	0.66	1.00186e-05
RPL22	2.7649e-10	0.0483516	0.944	0.967	1.01198e-05
SUN2	2.83589e-10	-0.0695035	0.497	0.535	1.03797e-05
MFSD14A	2.9243e-10	-0.0785147	0.243	0.28	1.07032e-05
SAMSN1	3.35369e-10	-0.0436637	0.221	0.26	1.22748e-05
PCIF1	3.54501e-10	-0.080115	0.218	0.256	1.29751e-05
ATP5MC3	3.8212e-10	-0.0860814	0.404	0.448	1.3986e-05
HP1BP3	3.82819e-10	-0.0661204	0.474	0.517	1.40116e-05
HNRNPF	3.957e-10	-0.051326	0.412	0.457	1.4483e-05
SLC25A5	4.08121e-10	-0.0574827	0.538	0.584	1.49376e-05
PSMB9	4.14392e-10	-0.0547429	0.314	0.359	1.51671e-05
ARID5A	4.27795e-10	-0.0784142	0.41	0.449	1.56577e-05
CHD1	4.47172e-10	-0.0635189	0.456	0.498	1.63669e-05
CCNL1	4.86189e-10	-0.0695903	0.723	0.774	1.7795e-05
RELA	5.12556e-10	-0.0545412	0.198	0.234	1.876e-05
UBE2D2	5.13534e-10	-0.0639306	0.595	0.635	1.87958e-05
EZR	5.25045e-10	-0.0756146	0.559	0.598	1.92172e-05
IL10RA	5.38374e-10	-0.101107	0.234	0.27	1.9705e-05
IL6ST	5.51646e-10	-0.0688173	0.51	0.556	2.01908e-05
SLC35E1	5.55785e-10	-0.0629192	0.084	0.111	2.03423e-05
EIF4G2	5.78074e-10	-0.0456898	0.591	0.64	2.11581e-05
GHITM	5.87828e-10	-0.0803518	0.248	0.285	2.15151e-05
ADAMTSL4-AS1	5.94768e-10	-0.0864549	0.069	0.092	2.17691e-05
RHOA	6.07811e-10	-0.0258891	0.668	0.708	2.22465e-05
ITM2B	6.16745e-10	-0.0483583	0.844	0.881	2.25735e-05
NAP1L1	6.24807e-10	-0.0702075	0.574	0.616	2.28686e-05
AREG	6.51304e-10	-0.132503	0.325	0.366	2.38384e-05
ANKRD12	6.55264e-10	-0.0269213	0.628	0.685	2.39833e-05
FOXO1	6.95959e-10	-0.0701668	0.41	0.452	2.54728e-05
LSM7	7.04415e-10	-0.0453158	0.449	0.495	2.57823e-05
ERH	7.07406e-10	-0.055322	0.317	0.359	2.58918e-05
FCN1	7.14933e-10	0.135633	0.014	0.005	2.61673e-05
HLA-DRA	8.21863e-10	0.353904	0.031	0.017	3.0081e-05
NCL	8.28614e-10	-0.0469501	0.735	0.78	3.03281e-05
CMC2	8.3043e-10	-0.0760391	0.14	0.171	3.03946e-05
PITPNC1	8.39926e-10	-0.0905952	0.504	0.547	3.07421e-05
PPP2CA	8.51732e-10	-0.047203	0.379	0.42	3.11743e-05
PPP6R3	8.55475e-10	-0.0793764	0.245	0.283	3.13113e-05
USP3	8.67719e-10	-0.0544564	0.493	0.537	3.17594e-05
TCF7	9.91187e-10	-0.0579542	0.784	0.825	3.62785e-05
NKG7	1.00597e-09	0.00879845	0.028	0.044	3.68194e-05
BTBD11	1.03467e-09	-0.0800876	0.216	0.252	3.78698e-05
RPL8	1.0744e-09	0.0449447	0.968	0.979	3.93241e-05
RPL13A	1.09313e-09	-0.0619356	0.935	0.962	4.00097e-05
SERBP1	1.13763e-09	-0.0600259	0.492	0.533	4.16383e-05
IKZF1	1.18448e-09	-0.0863871	0.698	0.738	4.33532e-05
CAPZA1	1.29245e-09	-0.0647966	0.254	0.294	4.73051e-05
ALG13	1.32144e-09	-0.0771855	0.31	0.35	4.83659e-05
IL2RG	1.37074e-09	-0.0509548	0.581	0.623	5.01706e-05
GABARAPL2	1.399e-09	-0.0648274	0.24	0.277	5.12048e-05
BTG2	1.51233e-09	-0.0742368	0.657	0.707	5.53529e-05
CDK17	1.51692e-09	-0.0702066	0.409	0.452	5.55208e-05
RASSF5	1.5525e-09	-0.0382814	0.302	0.343	5.68229e-05
HDAC4	1.64663e-09	-0.0853888	0.153	0.185	6.02682e-05
LCP1	1.65902e-09	-0.0429336	0.467	0.509	6.07217e-05
CYCS	1.69512e-09	-0.0845946	0.378	0.421	6.2043e-05
SEPHS2	1.70295e-09	-0.0878549	0.109	0.136	6.23296e-05
MRPL20	1.74184e-09	-0.0740073	0.223	0.26	6.3753e-05
MRFAP1	1.75709e-09	-0.0677095	0.247	0.285	6.43114e-05
PSMB1	1.78553e-09	-0.0680184	0.423	0.462	6.53522e-05
FUS	1.81857e-09	-0.0500476	0.703	0.755	6.65615e-05
CORO7	1.82083e-09	-0.0756011	0.438	0.482	6.66443e-05
NOP58	1.87329e-09	-0.056034	0.436	0.478	6.85644e-05
SH3BGRL3	2.03494e-09	-0.0475047	0.771	0.81	7.44808e-05
RBM8A	2.0489e-09	-0.030827	0.484	0.529	7.49917e-05
LINC00910	2.07916e-09	0.197614	0.399	0.363	7.60992e-05
EGR3	2.3965e-09	0.0475364	0.037	0.022	8.77145e-05
CRKL	2.44841e-09	-0.0540158	0.065	0.088	8.96141e-05
TECR	2.48289e-09	-0.0728095	0.467	0.507	9.08763e-05
BUB3	2.51022e-09	-0.0604112	0.314	0.354	9.18764e-05
GRASP	2.6407e-09	-0.08454	0.207	0.24	9.66521e-05
AOAH	2.90421e-09	-0.0363791	0.075	0.099	0.000106297
AP3M2	2.94221e-09	-0.0785419	0.266	0.303	0.000107688
MAGOH	3.07505e-09	-0.0389136	0.299	0.338	0.00011255
GNG5	3.10137e-09	-0.069442	0.257	0.294	0.000113513
NUP98	3.36911e-09	-0.0649623	0.242	0.278	0.000123313
BCLAF1	3.44363e-09	-0.0542386	0.56	0.603	0.00012604
XRCC6	3.54917e-09	-0.0674189	0.47	0.507	0.000129903
FLT3LG	3.73717e-09	-0.0615528	0.609	0.651	0.000136784
SNHG16	3.78091e-09	-0.0479245	0.285	0.324	0.000138385
UBB	4.07812e-09	-0.0349069	0.658	0.705	0.000149263
DNM2	4.29102e-09	-0.0488926	0.226	0.262	0.000157056
KIF2A	4.31556e-09	-0.0636208	0.408	0.45	0.000157954
MED30	4.34248e-09	-0.0792342	0.248	0.285	0.000158939
RAB8B	4.44559e-09	-0.0675253	0.19	0.224	0.000162713
IDI1	4.60506e-09	-0.0861641	0.296	0.334	0.00016855
EHD4	4.72874e-09	-0.0619396	0.089	0.114	0.000173077
TNFRSF4	4.73072e-09	-0.107199	0.064	0.085	0.000173149
NFKB1	4.79413e-09	-0.0426831	0.443	0.483	0.00017547
BUD31	5.08631e-09	-0.0595126	0.225	0.26	0.000186164
YTHDC1	5.11559e-09	-0.0463779	0.384	0.421	0.000187236
ANXA7	5.27894e-09	-0.0379896	0.252	0.29	0.000193215
NDUFV2	5.45719e-09	-0.0543459	0.372	0.409	0.000199738
ZBTB1	5.46852e-09	-0.0488186	0.347	0.388	0.000200153
SNRK	5.57004e-09	-0.0309651	0.356	0.4	0.000203869
DNTTIP2	5.74348e-09	-0.0574331	0.281	0.317	0.000210217
GSTM1	6.11981e-09	-0.0504062	0.058	0.078	0.000223991
COX7A2	6.24912e-09	-0.0553445	0.515	0.553	0.000228724
LSM6	6.26751e-09	-0.0899707	0.149	0.179	0.000229397
LTB	6.41454e-09	-0.0772944	0.888	0.924	0.000234778
SMNDC1	6.53061e-09	-0.079536	0.157	0.187	0.000239027
SF3A1	6.64546e-09	-0.0542163	0.352	0.39	0.00024323
MECP2	6.92585e-09	-0.0681376	0.232	0.268	0.000253493
DNAJB6	6.99199e-09	-0.0447578	0.333	0.373	0.000255914
HNRNPL	7.16716e-09	-0.0241883	0.53	0.573	0.000262325
SUMO1	7.23296e-09	-0.0656359	0.28	0.316	0.000264733
STK10	7.36745e-09	-0.0291411	0.316	0.353	0.000269656
BCL6	7.99021e-09	-0.0871046	0.118	0.145	0.00029245
ADGRE5	8.43278e-09	-0.053557	0.374	0.413	0.000308648
DEAF1	8.69768e-09	-0.0825252	0.225	0.26	0.000318344
HIST1H1D	9.31893e-09	0.163118	0.197	0.166	0.000341082
EWSR1	9.55892e-09	-0.0450842	0.423	0.465	0.000349866
GLOD4	9.55913e-09	-0.0582777	0.142	0.172	0.000349874
MSL3	1.10101e-08	-0.0665785	0.222	0.257	0.000402981
ADAR	1.12684e-08	-0.0838435	0.326	0.364	0.000412435
ARHGAP45	1.12755e-08	-0.0654471	0.457	0.496	0.000412693
ABLIM1	1.15079e-08	-0.0838979	0.585	0.622	0.000421199
SRSF3	1.17499e-08	-0.0341739	0.59	0.639	0.000430059
ABCF1	1.23425e-08	-0.0577424	0.151	0.181	0.000451747
PHF20	1.24228e-08	-0.056957	0.337	0.377	0.000454686
RNF126	1.25205e-08	-0.0701285	0.364	0.402	0.000458262
ISY1	1.29485e-08	-0.0606121	0.131	0.16	0.000473929
RALY	1.29536e-08	-0.0637018	0.418	0.457	0.000474116
NSMCE3	1.31248e-08	-0.0730605	0.413	0.451	0.000480381
IFI16	1.32358e-08	-0.0740508	0.157	0.187	0.000484445
CYLD	1.32587e-08	-0.0476182	0.435	0.476	0.000485281
STAT5A	1.34556e-08	-0.0838935	0.12	0.148	0.00049249
CST3	1.36153e-08	0.208125	0.028	0.016	0.000498334
PSMC4	1.41258e-08	-0.0659525	0.127	0.155	0.000517019
EPC2	1.43913e-08	-0.0645991	0.267	0.301	0.000526737
PSMA6	1.49519e-08	-0.0480925	0.247	0.283	0.000547254
PCM1	1.51672e-08	-0.0670891	0.305	0.343	0.000555135
RNF7	1.53222e-08	-0.058726	0.272	0.31	0.000560807
ESYT2	1.57704e-08	-0.0619058	0.388	0.429	0.000577211
ZNF622	1.61143e-08	-0.0605073	0.169	0.199	0.000589801
SDHA	1.62752e-08	-0.0778091	0.244	0.279	0.000595687
DCTN4	1.65866e-08	-0.0692767	0.212	0.245	0.000607086
MBP	1.69361e-08	-0.089433	0.404	0.44	0.000619877
CCT4	1.75236e-08	-0.0457537	0.378	0.418	0.000641383
NDUFS5	1.76047e-08	-0.0456431	0.526	0.571	0.000644349
COX6A1	1.76513e-08	-0.0472139	0.564	0.607	0.000646055
RAP1B	1.78989e-08	-0.00390142	0.585	0.626	0.000655119
RCAN3	1.79115e-08	-0.0479632	0.55	0.592	0.000655579
VAPA	1.84334e-08	-0.0456671	0.397	0.434	0.000674682
RPS27A	1.90659e-08	0.0297702	0.982	0.986	0.00069783
RPL18	2.04649e-08	0.0343237	0.97	0.978	0.000749035
SEPTIN9	2.09583e-08	-0.0419617	0.651	0.691	0.000767096
RPL26	2.16095e-08	0.0353438	0.972	0.981	0.00079093
LEPROTL1	2.21915e-08	-0.0542829	0.804	0.844	0.000812231
TNFAIP8	2.31492e-08	-0.0424703	0.424	0.466	0.000847283
BCL7B	2.38037e-08	-0.0523021	0.246	0.28	0.000871238
SEC61B	2.55057e-08	-0.0412401	0.352	0.392	0.000933535
FNBP4	2.56554e-08	-0.0494176	0.398	0.437	0.000939015
NFATC2	2.58132e-08	-0.0787487	0.159	0.189	0.00094479
VPS37B	2.82608e-08	-0.0633446	0.264	0.298	0.00103437
SELENOT	2.87581e-08	-0.0652548	0.26	0.294	0.00105257
ARHGAP30	2.91368e-08	-0.0715457	0.262	0.296	0.00106643
PFDN2	2.93197e-08	-0.0449991	0.17	0.201	0.00107313
TMEM59	3.02046e-08	-0.0716318	0.359	0.397	0.00110552
MYH9	3.03163e-08	-0.0579843	0.572	0.611	0.00110961
PPP2R5C	3.12866e-08	-0.0719371	0.488	0.525	0.00114512
NDE1	3.16003e-08	-0.0821819	0.165	0.194	0.0011566
RPL23	3.16811e-08	-0.0466337	0.774	0.82	0.00115956
STK17B	3.28143e-08	-0.0200043	0.747	0.791	0.00120104
OCIAD1	3.28368e-08	-0.0666813	0.309	0.343	0.00120186
DNAJC8	3.30989e-08	-0.0487708	0.262	0.298	0.00121145
LSM14A	3.33018e-08	-0.0531366	0.381	0.419	0.00121888
SF3B4	3.38575e-08	-0.0618066	0.189	0.22	0.00123922
MTFP1	3.44074e-08	-0.0517771	0.219	0.252	0.00125935
KAT6A	3.49753e-08	-0.0541863	0.318	0.356	0.00128013
CAPZB	3.50298e-08	-0.0383047	0.552	0.592	0.00128212
H2AFV	3.55004e-08	-0.0776607	0.372	0.409	0.00129935
ZNF706	3.55554e-08	-0.0445729	0.246	0.282	0.00130137
GBP2	3.72883e-08	-0.0702358	0.188	0.218	0.00136479
STK17A	3.85232e-08	-0.0372966	0.552	0.594	0.00140999
RPL21	3.85422e-08	0.0363383	0.964	0.978	0.00141068
SIPA1L1	3.88533e-08	-0.0235599	0.222	0.256	0.00142207
SAP18	3.89985e-08	-0.0299104	0.606	0.653	0.00142738
LMNA	4.01902e-08	-0.16992	0.149	0.176	0.001471
ATXN7	4.03705e-08	-0.0414114	0.238	0.273	0.0014776
YWHAZ	4.09398e-08	-0.0179051	0.812	0.852	0.00149844
CLEC2D	4.09512e-08	-0.0516654	0.385	0.421	0.00149886
LAT	4.1288e-08	-0.057308	0.509	0.548	0.00151118
YTHDF2	4.16042e-08	-0.0624688	0.225	0.258	0.00152275
COX7B	4.16827e-08	-0.0584518	0.348	0.385	0.00152563
RPL19	4.27086e-08	0.0323334	0.985	0.986	0.00156318
UBE2N	4.28538e-08	-0.0535431	0.285	0.321	0.00156849
RND1	4.33826e-08	-0.0411685	0.021	0.033	0.00158785
DOK2	4.43383e-08	-0.0707199	0.165	0.195	0.00162283
MRPL47	4.59499e-08	-0.0438499	0.15	0.179	0.00168181
CD55	4.60423e-08	-0.0365257	0.63	0.674	0.00168519
ATP5IF1	4.64801e-08	-0.0528483	0.446	0.488	0.00170122
YIPF5	4.64959e-08	-0.0504918	0.122	0.148	0.0017018
PSMG2	4.66738e-08	-0.0678843	0.26	0.294	0.00170831
ARID4B	4.80253e-08	-0.0610827	0.528	0.569	0.00175777
RPS24	4.94382e-08	0.0469445	0.966	0.977	0.00180949
ROCK1	4.97372e-08	-0.0654814	0.259	0.294	0.00182043
PDXDC1	5.00772e-08	-0.0496631	0.197	0.229	0.00183288
RAB5C	5.09843e-08	-0.0433832	0.244	0.279	0.00186608
CNOT6L	5.22489e-08	-0.052969	0.414	0.45	0.00191236
SRSF10	5.42235e-08	-0.0277695	0.561	0.606	0.00198463
FLNA	5.50956e-08	-0.0535952	0.329	0.366	0.00201655
ERAP2	5.51922e-08	-0.0550791	0.12	0.146	0.00202009
RPS20	5.59144e-08	-0.0360376	0.807	0.847	0.00204652
DRAP1	5.64848e-08	-0.0433187	0.338	0.374	0.0020674
NXT1	5.67506e-08	-0.102654	0.232	0.262	0.00207713
KAT5	6.15444e-08	-0.0581548	0.082	0.104	0.00225259
TCF25	6.41022e-08	-0.0213973	0.421	0.461	0.0023462
SPPL3	6.4352e-08	-0.082772	0.184	0.214	0.00235535
CAST	6.51945e-08	-0.0464193	0.302	0.338	0.00238619
GNA13	6.57254e-08	-0.0399582	0.182	0.213	0.00240561
MIF	6.75954e-08	-0.0364638	0.742	0.786	0.00247406
AL138963.4	6.7786e-08	0.434927	0.44	0.413	0.00248104
CDKN1A	6.90616e-08	-0.119633	0.1	0.123	0.00252772
SNRPB	6.92788e-08	-0.0344808	0.404	0.44	0.00253567
DUSP16	6.96482e-08	-0.0737181	0.167	0.196	0.00254919
TLK1	7.00045e-08	-0.0473863	0.329	0.367	0.00256223
SRRM1	7.30006e-08	-0.0354152	0.622	0.667	0.00267189
LCK	7.52119e-08	-0.0529485	0.59	0.627	0.00275283
PPP4R3A	7.55136e-08	-0.0477821	0.315	0.352	0.00276387
CMTM6	7.6011e-08	-0.0307568	0.179	0.209	0.00278208
PDCL3	7.61983e-08	-0.0679715	0.122	0.148	0.00278893
MAX	7.66096e-08	-0.0416694	0.392	0.432	0.00280399
WDR33	7.67459e-08	-0.039505	0.302	0.337	0.00280898
UBAC2	7.72745e-08	-0.0233173	0.391	0.429	0.00282832
XRCC5	8.0632e-08	-0.056614	0.405	0.443	0.00295121
RBM17	8.13654e-08	-0.066975	0.314	0.349	0.00297806
ITSN2	8.16977e-08	-0.0626585	0.288	0.323	0.00299022
DDIT3	8.34159e-08	-0.0731355	0.182	0.211	0.0030531
VARS	8.3761e-08	-0.0388861	0.035	0.05	0.00306574
ANKRD11	8.55283e-08	-0.0578441	0.416	0.453	0.00313042
DOCK8	8.79637e-08	-0.0463037	0.305	0.342	0.00321956
ATP6V0E1	8.96046e-08	-0.0518734	0.319	0.355	0.00327962
SOD2	9.67518e-08	0.0348869	0.399	0.433	0.00354121
TGFBR3	9.78762e-08	-0.0786273	0.153	0.181	0.00358237
FYN	1.02018e-07	-0.0334735	0.64	0.677	0.00373396
SMIM10L1	1.04069e-07	-0.0544055	0.159	0.187	0.00380904
HERPUD1	1.0469e-07	-0.0450524	0.381	0.419	0.00383176
MYL12B	1.05098e-07	-0.0513476	0.602	0.641	0.00384668
ZNF770	1.06e-07	-0.0503127	0.098	0.123	0.00387972
BORCS5	1.06461e-07	-0.051043	0.254	0.287	0.00389657
RNASEK	1.09566e-07	-0.0339966	0.48	0.519	0.00401022
MBNL1	1.0998e-07	-0.0402092	0.799	0.835	0.00402539
MAPK1IP1L	1.10334e-07	-0.0284812	0.446	0.482	0.00403835
GPR132	1.11324e-07	-0.0434543	0.244	0.277	0.00407458
FOSL2	1.11462e-07	-0.0546372	0.171	0.201	0.00407961
ITGA6	1.12643e-07	-0.0577147	0.286	0.323	0.00412285
SRRM2	1.14065e-07	-0.0336399	0.675	0.72	0.0041749
PNRC1	1.14087e-07	-0.0396705	0.905	0.941	0.00417571
LRRFIP1	1.1425e-07	-0.0606278	0.54	0.575	0.00418168
YIPF3	1.14596e-07	-0.0625197	0.098	0.122	0.00419434
MALT1	1.20046e-07	-0.064154	0.284	0.319	0.00439382
IK	1.21331e-07	-0.0585283	0.344	0.377	0.00444085
PSMB10	1.32649e-07	-0.0523125	0.249	0.285	0.00485508
TPR	1.3292e-07	-0.0611398	0.335	0.37	0.00486501
SPTBN1	1.33163e-07	-0.0478951	0.267	0.3	0.00487388
PRKCQ-AS1	1.34907e-07	-0.0713913	0.512	0.549	0.00493774
VPS4B	1.36781e-07	-0.0409163	0.171	0.201	0.00500634
UBE2K	1.36904e-07	-0.05681	0.18	0.21	0.00501082
EVL	1.37817e-07	-0.039449	0.76	0.793	0.00504423
AC007952.4	1.40401e-07	0.204315	0.426	0.396	0.00513881
IL2RB	1.42772e-07	-0.0470171	0.051	0.068	0.0052256
IFITM2	1.44503e-07	-0.0647929	0.585	0.62	0.00528895
CRIP2	1.46573e-07	-0.106345	0.142	0.167	0.00536473
COTL1	1.50505e-07	-0.0128021	0.501	0.546	0.00550863
IL4I1	1.51013e-07	-0.0663826	0.029	0.043	0.00552724
SF3B2	1.52523e-07	-0.0520697	0.432	0.47	0.0055825
PNN	1.53413e-07	-0.0224369	0.394	0.433	0.00561507
ZHX2	1.56875e-07	-0.0525321	0.25	0.282	0.00574179
EIF4G1	1.57403e-07	-0.0576087	0.155	0.182	0.00576109
PERP	1.57804e-07	-0.0448047	0.031	0.045	0.00577578
CALR	1.62088e-07	-0.0410959	0.54	0.575	0.00593257
PRDX2	1.63797e-07	-0.0492389	0.369	0.405	0.00599514
KRTCAP2	1.64696e-07	-0.0565719	0.451	0.489	0.00602804
MAP3K5	1.64843e-07	-0.0787505	0.11	0.134	0.00603341
ARHGDIB	1.66133e-07	-0.0398435	0.881	0.918	0.00608064
ATF1	1.69432e-07	-0.0577188	0.103	0.127	0.00620138
IL32	1.73563e-07	-0.0912155	0.739	0.763	0.00635258
TBCD	1.78802e-07	-0.0474047	0.113	0.137	0.00654435
ZAP70	1.84262e-07	-0.0543509	0.392	0.431	0.00674416
HDGF	1.86902e-07	-0.0474692	0.153	0.181	0.00684079
VCAN	1.91582e-07	0.157686	0.013	0.006	0.00701211
GSPT1	1.93385e-07	-0.0441489	0.428	0.463	0.0070781
NSD3	1.94038e-07	-0.0610326	0.453	0.488	0.00710199
KRR1	1.94949e-07	-0.0627914	0.239	0.27	0.00713534
TMED10	1.97318e-07	-0.0584853	0.329	0.365	0.00722204
SERINC1	2.00307e-07	-0.049692	0.382	0.418	0.00733142
PPP1R18	2.00493e-07	-0.0452592	0.13	0.157	0.00733824
MT-ND5	2.11876e-07	0.11928	0.873	0.884	0.00775489
UBR5	2.12047e-07	-0.0824619	0.195	0.224	0.00776112
CNN2	2.13893e-07	-0.0536897	0.572	0.609	0.0078287
GPR18	2.19273e-07	-0.043836	0.05	0.067	0.00802559
HMOX2	2.29109e-07	-0.0632738	0.216	0.247	0.00838561
USP10	2.42618e-07	-0.0733068	0.222	0.252	0.00888005
DOCK10	2.52004e-07	-0.040033	0.469	0.505	0.0092236
RIPK1	2.53746e-07	-0.0411151	0.154	0.181	0.00928738
CSK	2.58898e-07	-0.0652758	0.305	0.339	0.00947592
CD28	2.70684e-07	-0.0481822	0.305	0.339	0.00990732
HSPD1	2.71782e-07	-0.0364386	0.333	0.373	0.00994748
SYNCRIP	2.73584e-07	-0.0464101	0.24	0.273	0.0100135
RABGGTB	2.75322e-07	-0.0291552	0.231	0.263	0.010077
ARF6	2.78741e-07	-0.0195949	0.481	0.516	0.0102022
SERPINB1	2.81592e-07	-0.0607455	0.268	0.299	0.0103065
MITD1	2.96581e-07	-0.0571505	0.112	0.137	0.0108552
ZMYM5	2.99574e-07	-0.0622503	0.108	0.132	0.0109647
AL135905.2	2.99883e-07	-0.0284576	0.275	0.31	0.010976
CD164	3.05553e-07	-0.0255576	0.31	0.344	0.0111836
HNRNPAB	3.06702e-07	-0.0451648	0.159	0.186	0.0112256
CD53	3.09415e-07	-0.0245408	0.388	0.423	0.0113249
BHLHE40	3.10139e-07	-0.0921773	0.095	0.117	0.0113514
NCBP2AS2	3.10278e-07	-0.0574875	0.234	0.265	0.0113565
ICAM2	3.32479e-07	-0.0672252	0.246	0.278	0.0121691
PLCL1	3.39514e-07	-0.0346593	0.29	0.323	0.0124266
AKIRIN1	3.43952e-07	-0.040823	0.24	0.273	0.012589
SNRNP200	3.46266e-07	-0.034281	0.241	0.273	0.0126737
BOD1L1	3.48944e-07	-0.0368244	0.277	0.311	0.0127717
RPL3	3.49352e-07	0.0335183	0.976	0.986	0.0127866
IQCB1	3.51161e-07	-0.0640039	0.124	0.149	0.0128528
SP100	3.53651e-07	-0.047668	0.382	0.419	0.012944
CDKN1B	3.62197e-07	-0.0490817	0.526	0.556	0.0132568
PPP1R2	3.64915e-07	-0.0476808	0.487	0.526	0.0133563
PRKX	3.69517e-07	-0.0589371	0.182	0.212	0.0135247
UBE2H	3.70049e-07	-0.0590817	0.179	0.207	0.0135441
HIPK1	3.73179e-07	-0.0304547	0.249	0.281	0.0136587
PTBP1	3.81611e-07	-0.0616401	0.294	0.325	0.0139674
SMARCD1	3.83996e-07	-0.0606572	0.13	0.155	0.0140546
RPS14	3.9225e-07	0.0246621	0.981	0.987	0.0143567
ETV6	3.93511e-07	-0.0480221	0.188	0.217	0.0144029
HNRNPA2B1	3.98229e-07	-0.0385733	0.811	0.853	0.0145756
CD96	4.03396e-07	-0.0565523	0.387	0.424	0.0147647
ITM2A	4.17361e-07	-0.0656962	0.405	0.442	0.0152758
KLF11	4.17422e-07	-0.0465351	0.059	0.077	0.0152781
ACTR2	4.18647e-07	-0.026781	0.395	0.433	0.0153229
UBR1	4.27879e-07	-0.0708217	0.175	0.202	0.0156608
SPN	4.59563e-07	-0.0457729	0.13	0.155	0.0168205
SET	4.63782e-07	-0.0364724	0.586	0.622	0.0169749
ZC3H7A	4.65133e-07	-0.0384918	0.202	0.231	0.0170243
RPL37A	4.69327e-07	0.0475201	0.945	0.963	0.0171779
TPT1	4.70153e-07	0.0413216	0.987	0.992	0.0172081
TARS	4.70996e-07	-0.0189568	0.057	0.075	0.0172389
MTERF4	4.77094e-07	-0.0749289	0.215	0.245	0.0174621
MTA2	4.79656e-07	-0.0463716	0.112	0.136	0.0175559
SAMD4B	4.88714e-07	-0.0574792	0.098	0.12	0.0178874
ALG5	4.98419e-07	-0.0443455	0.105	0.128	0.0182427
KMT2C	5.04714e-07	-0.0520813	0.273	0.305	0.018473
PBXIP1	5.08482e-07	-0.0412343	0.415	0.449	0.0186109
AUTS2	5.15074e-07	-0.0583079	0.054	0.071	0.0188522
MTPN	5.27796e-07	-0.037359	0.237	0.268	0.0193179
ATXN2L	5.37024e-07	-0.0454522	0.248	0.281	0.0196556
TIMP1	5.44267e-07	-0.0581153	0.163	0.19	0.0199207
CD48	5.5203e-07	-0.0259532	0.641	0.678	0.0202049
ABCF3	5.6133e-07	-0.0555003	0.067	0.086	0.0205452
MRPS6	5.79054e-07	-0.0778129	0.156	0.182	0.0211939
SYPL1	5.926e-07	-0.0544283	0.207	0.235	0.0216897
TPM3	5.99276e-07	-0.00795294	0.641	0.68	0.0219341
TAF1D	6.14393e-07	-0.0562398	0.412	0.446	0.0224874
CCT3	6.1655e-07	-0.0348224	0.269	0.302	0.0225663
HSP90AB1	6.16804e-07	-0.0323953	0.813	0.853	0.0225757
SF3B6	6.45482e-07	-0.0436093	0.326	0.36	0.0236253
WDR1	6.49222e-07	-0.0579059	0.327	0.359	0.0237622
ECH1	6.5828e-07	-0.0555758	0.236	0.267	0.0240937
2024-03-05	6.76098e-07	-0.0652856	0.107	0.13	0.0247459
EMD	6.79121e-07	-0.0382173	0.357	0.39	0.0248565
BLOC1S2	6.89573e-07	-0.059324	0.16	0.186	0.0252391
CREBRF	6.93968e-07	-0.0748631	0.251	0.28	0.0253999
NFATC1	6.97917e-07	-0.0552817	0.259	0.292	0.0255445
KLF13	7.02323e-07	-0.0402213	0.376	0.412	0.0257057
HSF1	7.16539e-07	-0.0800774	0.217	0.247	0.0262261
ZFPM1	7.2477e-07	-0.0427376	0.157	0.185	0.0265273
SNU13	7.48402e-07	-0.0299262	0.469	0.508	0.0273923
FILIP1L	7.60833e-07	-0.038473	0.062	0.081	0.0278472
ZNF330	7.63432e-07	-0.0350954	0.091	0.112	0.0279424
OSER1	7.65952e-07	-0.0593806	0.425	0.459	0.0280346
N4BP1	7.77384e-07	-0.0414902	0.216	0.246	0.028453
RNF138	7.80334e-07	-0.0476054	0.391	0.426	0.028561
S1PR1	7.92619e-07	-0.0612158	0.429	0.458	0.0290106
CMSS1	7.94256e-07	-0.0814387	0.212	0.241	0.0290706
GTF2B	7.98616e-07	-0.0311444	0.348	0.385	0.0292302
MT-CO1	8.17461e-07	0.0536083	0.989	0.996	0.0299199
TSR2	8.57749e-07	-0.0324735	0.165	0.193	0.0313945
PSMD12	8.6256e-07	-0.0565081	0.136	0.161	0.0315706
RBM4	8.639e-07	-0.0690935	0.259	0.289	0.0316196
PYCR2	8.69999e-07	-0.062133	0.162	0.19	0.0318428
EFHD2	8.75683e-07	-0.0475247	0.174	0.202	0.0320509
CMTM8	8.76103e-07	-0.0779251	0.143	0.168	0.0320662
RPS25	8.84971e-07	0.0304874	0.973	0.981	0.0323908
RAB14	9.11229e-07	-0.0437599	0.257	0.288	0.0333519
ELF1	9.12182e-07	-0.0274076	0.592	0.627	0.0333868
ZNF800	9.18605e-07	-0.0454014	0.247	0.276	0.0336219
IRF7	9.20072e-07	-0.0801296	0.127	0.15	0.0336756
NASP	9.38551e-07	-0.0649482	0.295	0.326	0.0343519
TSEN54	9.77034e-07	-0.0578455	0.142	0.167	0.0357604
NDUFB6	9.93106e-07	-0.0409411	0.192	0.22	0.0363487
CD247	9.98822e-07	-0.0419213	0.663	0.693	0.0365579
NAMPT	1.01041e-06	0.0146879	0.205	0.233	0.0369821
LINC01841	1.01594e-06	-0.0609109	0.043	0.058	0.0371844
OSBPL8	1.02126e-06	-0.0343493	0.411	0.446	0.0373791
EMB	1.02383e-06	-0.037463	0.267	0.298	0.0374732
COA4	1.05659e-06	-0.0523024	0.079	0.099	0.0386721
DCPS	1.06267e-06	-0.0308159	0.044	0.059	0.0388948
HERPUD2	1.07777e-06	-0.0436601	0.314	0.347	0.0394474
SGTB	1.08124e-06	-0.073677	0.192	0.219	0.0395746
IDS	1.08201e-06	-0.0509819	0.457	0.49	0.0396027
ETF1	1.08714e-06	-0.0430712	0.19	0.217	0.0397902
ARL5B	1.10301e-06	-0.0396308	0.056	0.073	0.0403712
TXLNG	1.11078e-06	-0.0724975	0.143	0.168	0.0406555
FKBP11	1.16086e-06	-0.0489896	0.182	0.212	0.0424887
GNL1	1.16779e-06	-0.0473541	0.164	0.189	0.0427423
INIP	1.19476e-06	-0.0303802	0.044	0.059	0.0437296
PAIP2	1.20408e-06	-0.039459	0.434	0.473	0.0440707
COPS2	1.23057e-06	-0.0408417	0.256	0.287	0.0450402
DDX24	1.2344e-06	-0.0152854	0.615	0.655	0.0451801
ELOC	1.25683e-06	-0.0399334	0.245	0.274	0.0460012
NLRC5	1.33331e-06	-0.0607782	0.212	0.24	0.0488003
PQBP1	1.34876e-06	-0.0324313	0.232	0.261	0.049366
SNHG9	1.38681e-06	-0.08086	0.228	0.256	0.0507585
GPATCH8	1.43901e-06	-0.0258967	0.297	0.33	0.0526691
ARPC3	1.44581e-06	0.00469053	0.61	0.653	0.0529183
PSME2	1.46359e-06	-0.042814	0.393	0.425	0.0535687
CCDC57	1.50339e-06	-0.0365455	0.213	0.242	0.0550255
OPTN	1.53017e-06	-0.0564853	0.201	0.229	0.0560059
TRBC2	1.53189e-06	-0.0601737	0.531	0.567	0.0560687
TAP1	1.55252e-06	-0.0306414	0.192	0.22	0.0568237
DNAJC2	1.58368e-06	-0.0518458	0.177	0.203	0.0579641
SLC25A32	1.76701e-06	-0.0462023	0.126	0.15	0.0646745
YLPM1	1.79303e-06	-0.0519508	0.213	0.24	0.0656268
GLG1	1.79321e-06	-0.0678827	0.326	0.357	0.0656333
PSIP1	1.84585e-06	-0.0309962	0.471	0.504	0.06756
RPS26	1.87772e-06	-0.0294367	0.807	0.846	0.0687263
RPL9	1.89441e-06	0.031499	0.958	0.974	0.0693373
NDUFA6	1.90249e-06	-0.0300094	0.293	0.324	0.0696329
TOMM5	1.91824e-06	-0.0568994	0.283	0.314	0.0702094
HNRNPA3	1.92327e-06	-0.0343173	0.533	0.569	0.0703936
NIPA2	1.92511e-06	-0.0410496	0.085	0.105	0.0704609
PRPF8	1.93271e-06	-0.0583798	0.314	0.347	0.070739
EIF3D	1.94197e-06	-0.0202099	0.468	0.501	0.0710779
ZC3H15	1.94602e-06	-0.0250198	0.355	0.39	0.0712263
MRPL38	1.95814e-06	-0.0597582	0.179	0.206	0.0716698
PPM1B	1.95983e-06	-0.0511849	0.219	0.248	0.0717316
POMP	1.96187e-06	-0.0281674	0.274	0.303	0.0718063
YES1	1.97914e-06	-0.0676585	0.158	0.183	0.0724386
LINC01588	1.99207e-06	-0.0297215	0.057	0.074	0.0729119
DDX59	2.00066e-06	-0.0363852	0.06	0.077	0.0732261
WNK1	2.01731e-06	-0.0383099	0.258	0.289	0.0738355
GNAI2	2.03174e-06	-0.0110665	0.557	0.595	0.0743637
MED10	2.05808e-06	-0.0346268	0.383	0.417	0.0753278
CCND2	2.07834e-06	-0.0673897	0.197	0.224	0.0760694
ELP5	2.09606e-06	-0.0508899	0.128	0.151	0.0767179
INPP4A	2.13385e-06	-0.0425991	0.224	0.256	0.0781009
PAFAH1B1	2.1584e-06	-0.0259048	0.365	0.394	0.0789996
BICDL1	2.18503e-06	-0.0737205	0.15	0.176	0.0799743
HNRNPK	2.19478e-06	-0.0251347	0.66	0.702	0.0803311
RABIF	2.19626e-06	-0.0485335	0.098	0.119	0.0803852
AIP	2.21418e-06	-0.0619656	0.321	0.351	0.081041
SMU1	2.22669e-06	-0.0451806	0.191	0.218	0.081499
CRYBG1	2.22838e-06	-0.0443164	0.297	0.329	0.081561
TMEM87A	2.25867e-06	-0.0382415	0.227	0.256	0.0826694
SAFB	2.26079e-06	-0.0424246	0.194	0.222	0.0827472
IFIT3	2.28848e-06	-0.0240433	0.013	0.022	0.0837606
TAF4B	2.31209e-06	-0.12052	0.109	0.129	0.0846248
SRSF7	2.32484e-06	-0.0364103	0.794	0.837	0.0850916
FBLN5	2.32719e-06	-0.0587625	0.059	0.076	0.0851774
GPSM3	2.33028e-06	-0.0222615	0.693	0.736	0.0852906
SMIM26	2.36249e-06	-0.0601993	0.359	0.389	0.0864697
MPHOSPH10	2.40977e-06	-0.0500151	0.142	0.167	0.0881999
SEC13	2.50206e-06	-0.0457719	0.155	0.18	0.091578
PRRC2A	2.50867e-06	-0.0392941	0.19	0.216	0.0918198
P2RY8	2.56117e-06	-0.0578688	0.475	0.51	0.0937415
IL4R	2.56658e-06	-0.0480406	0.186	0.213	0.0939393
HAPLN3	2.63042e-06	-0.0606417	0.091	0.111	0.0962758
CORO1A	2.70868e-06	-0.0234443	0.782	0.823	0.0991404
TMEM109	2.75449e-06	-0.0542877	0.149	0.173	0.100817
PRKCSH	2.80154e-06	-0.0502919	0.196	0.223	0.102539
C11orf58	2.80329e-06	-0.0310549	0.453	0.485	0.102603
IRF2BPL	2.82349e-06	-0.0458919	0.133	0.157	0.103343
U2AF2	2.83171e-06	-0.0291059	0.213	0.242	0.103643
HNRNPH2	2.84252e-06	-0.0262797	0.195	0.222	0.104039
THUMPD1	2.84412e-06	-0.0370275	0.245	0.274	0.104098
RNASET2	2.88617e-06	-0.027453	0.648	0.686	0.105637
GPX4	2.92804e-06	-0.0226911	0.558	0.593	0.107169
FBXL5	2.96266e-06	-0.0424794	0.195	0.222	0.108436
CERS5	2.98505e-06	-0.0363577	0.057	0.073	0.109256
PSMA5	2.99282e-06	-0.0335002	0.191	0.218	0.10954
SLC25A3	3.02875e-06	-0.0184225	0.603	0.642	0.110855
DIAPH1	3.0559e-06	-0.0400639	0.205	0.234	0.111849
MIEN1	3.06406e-06	-0.0564923	0.126	0.148	0.112148
PSMA1	3.07446e-06	-0.0286344	0.401	0.433	0.112528
CAPZA2	3.15405e-06	-0.0383464	0.205	0.232	0.115441
AC087645.2	3.18633e-06	-0.027581	0.012	0.02	0.116623
RBMX	3.28884e-06	-0.0432673	0.481	0.519	0.120375
ACIN1	3.38409e-06	-0.0242005	0.283	0.317	0.123861
SF3B5	3.4984e-06	-0.0342154	0.426	0.458	0.128045
ITK	3.50148e-06	-0.0334578	0.496	0.533	0.128158
ALDH9A1	3.51442e-06	-0.0608627	0.087	0.106	0.128631
FDX1	3.58604e-06	-0.0391597	0.16	0.185	0.131253
SYAP1	3.59777e-06	-0.0503137	0.235	0.267	0.131682
CRCP	3.61329e-06	-0.0455806	0.089	0.108	0.13225
PSMD2	3.62494e-06	-0.0452658	0.154	0.179	0.132676
CCDC85B	3.66816e-06	-0.0617373	0.343	0.372	0.134258
GPCPD1	3.69642e-06	-0.019695	0.339	0.373	0.135293
PPM1G	3.74459e-06	-0.05343	0.231	0.261	0.137056
TMEM243	3.78246e-06	-0.0469455	0.417	0.447	0.138442
GARS	3.80623e-06	-0.0207919	0.137	0.161	0.139312
PIK3CD	3.81604e-06	-0.0553326	0.307	0.339	0.139671
KDM2A	3.83496e-06	-0.033045	0.368	0.402	0.140363
CLTA	3.87015e-06	-0.0318503	0.216	0.245	0.141651
RALA	3.90013e-06	-0.056996	0.164	0.189	0.142749
AC012615.1	3.92721e-06	-0.0533228	0.122	0.144	0.14374
RAB8A	3.97555e-06	-0.0363113	0.135	0.158	0.145509
ALYREF	4.01317e-06	-0.0290394	0.295	0.326	0.146886
GADD45GIP1	4.02249e-06	-0.0350713	0.252	0.281	0.147227
STX5	4.07396e-06	-0.0388508	0.178	0.204	0.149111
ISCU	4.1022e-06	-0.0437782	0.395	0.428	0.150145
CCDC12	4.14578e-06	-0.0277495	0.224	0.252	0.15174
GSK3A	4.15281e-06	-0.0368219	0.087	0.107	0.151997
RNF115	4.21301e-06	-0.0423998	0.129	0.152	0.1542
DUSP8	4.21352e-06	-0.0267021	0.119	0.141	0.154219
HNRNPD	4.24281e-06	-0.029764	0.457	0.492	0.155291
FHIT	4.25024e-06	-0.055693	0.427	0.457	0.155563
CNST	4.36255e-06	-0.031991	0.3	0.331	0.159674
ATG12	4.39688e-06	-0.0527439	0.195	0.221	0.16093
LSM8	4.41606e-06	-0.0419474	0.29	0.318	0.161632
ARCN1	4.46612e-06	-0.0405178	0.164	0.189	0.163465
ARPC2	4.48207e-06	-0.0116025	0.617	0.654	0.164048
BEST1	4.52353e-06	-0.036157	0.197	0.224	0.165566
GZMH	4.54839e-06	-0.0137804	0.002	0.006	0.166476
SRSF6	4.68614e-06	-0.0429927	0.213	0.241	0.171517
COPB1	4.71605e-06	-0.0621227	0.203	0.229	0.172612
PSMA2	4.81263e-06	-0.0382463	0.27	0.297	0.176147
TAPBP	5.13551e-06	-0.0401722	0.362	0.393	0.187965
TRIM69	5.14061e-06	-0.0560272	0.067	0.084	0.188151
NDUFB4	5.18874e-06	-0.0356331	0.366	0.397	0.189913
WDR82	5.22066e-06	-0.0420359	0.222	0.248	0.191081
PTPN2	5.2433e-06	-0.048621	0.24	0.269	0.19191
SMCHD1	5.25103e-06	-0.0214121	0.657	0.698	0.192193
PPA1	5.26382e-06	-0.0468308	0.354	0.38	0.192661
RAB11B	5.36196e-06	-0.0545154	0.259	0.288	0.196253
NDUFAF4	5.4042e-06	-0.0512586	0.138	0.16	0.197799
ABRACL	5.46731e-06	-0.068369	0.356	0.386	0.200109
NDUFA12	5.55461e-06	-0.0498647	0.32	0.349	0.203304
TRAM1	5.55709e-06	-0.0304434	0.329	0.359	0.203395
B4GALT1	5.56827e-06	-0.0303698	0.163	0.189	0.203804
AC091814.1	5.58619e-06	-0.0302586	0.009	0.016	0.20446
PPCS	5.72205e-06	-0.0340878	0.185	0.212	0.209433
TIMM23	5.75305e-06	-0.0678359	0.132	0.154	0.210568
SARNP	5.82036e-06	-0.0337019	0.151	0.175	0.213031
RNF213	5.86479e-06	-0.0301989	0.42	0.456	0.214657
AC099063.4	5.94904e-06	-0.0264014	0.009	0.016	0.217741
METTL9	6.02213e-06	-0.0430282	0.248	0.277	0.220416
CDK5R1	6.02891e-06	0.0380647	0.027	0.017	0.220664
COL18A1	6.16435e-06	-0.070179	0.188	0.212	0.225621
GTPBP4	6.1664e-06	-0.0547095	0.108	0.129	0.225696
PLK3	6.24158e-06	-0.0338959	0.27	0.301	0.228448
RPL38	6.25775e-06	0.0539201	0.925	0.949	0.22904
YWHAB	6.39009e-06	-0.0388719	0.582	0.618	0.233884
PHF12	6.3908e-06	-0.0694114	0.144	0.167	0.23391
CCL3	6.4683e-06	0.353657	0.014	0.007	0.236746
CHCHD1	6.5172e-06	-0.0485034	0.062	0.078	0.238536
BLOC1S4	6.56493e-06	-0.0618255	0.205	0.231	0.240283
ZBTB16	6.66072e-06	0.0641715	0.045	0.032	0.243789
SMYD2	6.66248e-06	-0.0459516	0.102	0.123	0.243853
MYL12A	6.67577e-06	-0.0190937	0.779	0.809	0.24434
GORASP2	6.67979e-06	-0.0470874	0.228	0.256	0.244487
IGHV3-30	6.74893e-06	0.0914999	0.003	0	0.247017
PTPN22	6.77864e-06	-0.039983	0.198	0.224	0.248105
RAB1A	6.80777e-06	-0.00865738	0.237	0.265	0.249171
POLE3	6.81563e-06	-0.044036	0.186	0.212	0.249459
TMEM173	6.84728e-06	-0.0499275	0.164	0.189	0.250617
NRDC	6.9712e-06	-0.0147808	0.169	0.195	0.255153
FNTA	6.97544e-06	-0.0296432	0.231	0.259	0.255308
OGFR	6.99811e-06	-0.058654	0.168	0.192	0.256138
ARHGDIA	7.03268e-06	-0.0334961	0.463	0.491	0.257403
RUNX1	7.05951e-06	-0.0172573	0.289	0.318	0.258385
ELOVL5	7.06708e-06	-0.0587222	0.262	0.291	0.258662
PNPLA2	7.1773e-06	-0.0108321	0.395	0.425	0.262696
HMGN1	7.22963e-06	-0.0321295	0.58	0.616	0.264612
IQSEC1	7.23332e-06	-0.0583034	0.124	0.146	0.264747
GRK5	7.46331e-06	-0.0734281	0.154	0.178	0.273165
TRMT10C	7.46843e-06	-0.0449368	0.196	0.222	0.273352
C19orf53	7.48149e-06	-0.0385636	0.497	0.528	0.27383
NT5C3A	7.48253e-06	-0.0345413	0.214	0.242	0.273868
ZNF384	7.49264e-06	-0.0501968	0.095	0.114	0.274238
TMF1	7.52977e-06	-0.0273365	0.219	0.246	0.275597
RTRAF	7.55366e-06	-0.0364811	0.408	0.439	0.276472
GRB2	7.71408e-06	-0.00445349	0.341	0.375	0.282343
MAP7D1	7.79343e-06	-0.0589597	0.204	0.23	0.285247
TRABD	7.91926e-06	-0.033337	0.347	0.378	0.289853
EPC1	7.95003e-06	-0.0422004	0.588	0.62	0.290979
ZBTB11	7.95493e-06	-0.0449695	0.136	0.159	0.291158
NDUFC1	8.04336e-06	-0.061406	0.266	0.293	0.294395
PRF1	8.13163e-06	-0.0270593	0.015	0.024	0.297626
CYTH1	8.14295e-06	-0.020579	0.591	0.63	0.29804
DENND1C	8.22513e-06	-0.0273656	0.197	0.225	0.301048
TRIR	8.25787e-06	-0.0378611	0.605	0.645	0.302246
EIF4H	8.2977e-06	-0.00388136	0.427	0.461	0.303704
GTDC1	8.30661e-06	-0.0135738	0.048	0.062	0.30403
CHD2	8.36398e-06	-0.0275082	0.506	0.54	0.30613
TMEM167B	8.44275e-06	-0.0583828	0.096	0.115	0.309013
BCR	8.44615e-06	-0.0403991	0.095	0.115	0.309137
SEC14L2	8.66081e-06	-0.057715	0.12	0.141	0.316994
STAU1	8.71267e-06	-0.0517566	0.22	0.246	0.318892
ASMTL	8.7389e-06	-0.0511226	0.099	0.118	0.319853
PSMA4	8.76713e-06	-0.0578759	0.13	0.152	0.320886
C4orf3	8.77345e-06	-0.0320221	0.375	0.407	0.321117
TCOF1	8.9786e-06	-0.061385	0.07	0.087	0.328626
RBL2	8.99793e-06	-0.0437839	0.437	0.468	0.329333
C16orf54	9.05173e-06	-0.0318632	0.285	0.315	0.331302
NR4A2	9.06195e-06	-0.0593501	0.678	0.708	0.331677
RHBDD2	9.15729e-06	-0.0495432	0.255	0.283	0.335166
C9orf78	9.39982e-06	-0.0312351	0.448	0.48	0.344043
MANF	9.45621e-06	-0.0499898	0.117	0.138	0.346107
PHF3	9.60582e-06	-0.0345732	0.424	0.455	0.351583
AKT2	9.67344e-06	-0.0330007	0.13	0.152	0.354058
AKAP13	9.7156e-06	-0.0337133	0.394	0.422	0.355601
KIAA1109	9.92055e-06	-0.0514145	0.177	0.202	0.363102
SNRNP27	9.96918e-06	-0.0480263	0.091	0.109	0.364882
GTF3A	9.97997e-06	-0.0289783	0.427	0.46	0.365277
PITHD1	1.00196e-05	-0.0218459	0.254	0.282	0.366727
USP1	1.00499e-05	-0.0422379	0.133	0.156	0.367837
PDCL	1.00786e-05	-0.0377676	0.065	0.082	0.368885
RASSF3	1.01185e-05	-0.0478254	0.254	0.283	0.370348
AC099343.3	1.01356e-05	-0.041602	0.051	0.066	0.370973
CEBPZ	1.01596e-05	-0.0400978	0.328	0.357	0.371853
PSMD14	1.01747e-05	-0.0575796	0.114	0.134	0.372404
GNG10	1.02379e-05	-0.040247	0.091	0.11	0.374718
TUT4	1.03273e-05	-0.0239899	0.416	0.448	0.377991
NR1D2	1.03545e-05	-0.0654233	0.295	0.323	0.378985
ACO2	1.04748e-05	-0.0577488	0.129	0.151	0.383388
HDAC2	1.06347e-05	-0.0494879	0.123	0.145	0.389241
CAB39	1.0719e-05	-0.036961	0.174	0.2	0.392326
ARHGEF1	1.09567e-05	-0.0227504	0.623	0.66	0.401028
RPL22L1	1.11025e-05	-0.032072	0.439	0.473	0.406362
MAN2B1	1.11567e-05	-0.0386773	0.11	0.131	0.408348
2024-03-06	1.12365e-05	-0.0518654	0.239	0.266	0.411266
TRMT6	1.12557e-05	-0.0465576	0.062	0.078	0.411969
FOXP1	1.13076e-05	-0.0302346	0.786	0.819	0.413869
RAB7A	1.14193e-05	-0.022564	0.368	0.397	0.417959
DCP1A	1.15303e-05	-0.0201984	0.17	0.194	0.422019
PPIG	1.16727e-05	-0.043966	0.363	0.395	0.427231
TYROBP	1.16794e-05	0.226269	0.03	0.02	0.427477
MED28	1.17066e-05	-0.047145	0.147	0.169	0.428475
FURIN	1.17937e-05	-0.0489112	0.052	0.067	0.431662
PGGT1B	1.18406e-05	-0.0429058	0.071	0.088	0.433376
RPA2	1.18477e-05	-0.0383451	0.118	0.139	0.433636
ARL6IP1	1.19033e-05	-0.0141243	0.347	0.375	0.435672
ZNF410	1.21001e-05	-0.0581677	0.12	0.14	0.442875
SELPLG	1.22202e-05	-0.0613257	0.291	0.318	0.447271
S100A11	1.2234e-05	-0.0500473	0.19	0.214	0.447777
ACAP2	1.23747e-05	-0.0201608	0.318	0.347	0.452926
UTRN	1.24134e-05	0.00236232	0.355	0.388	0.454341
FKBP5	1.24464e-05	0.124751	0.395	0.37	0.455552
CANX	1.24551e-05	-0.0397513	0.279	0.305	0.455868
CIAO2B	1.26885e-05	-0.0498086	0.223	0.249	0.464411
DYNLT1	1.28787e-05	-0.0395143	0.384	0.416	0.471375
SRSF4	1.29319e-05	-0.0116235	0.305	0.334	0.473319
C1orf43	1.29436e-05	-0.0331668	0.263	0.292	0.47375
GRK6	1.30056e-05	-0.0264731	0.291	0.323	0.476019
GIMAP4	1.30379e-05	-0.0536898	0.241	0.268	0.477199
XRN2	1.31178e-05	-0.0451041	0.28	0.31	0.480123
CSTF2T	1.32093e-05	-0.0547434	0.062	0.078	0.483474
TMEM14C	1.32421e-05	-0.043616	0.142	0.165	0.484673
FAM162A	1.33179e-05	-0.055205	0.207	0.231	0.487448
CCT7	1.33567e-05	-0.0379309	0.289	0.318	0.488868
GMFG	1.35811e-05	-0.0147918	0.669	0.706	0.497082
GFM1	1.3637e-05	-0.038673	0.085	0.104	0.499129
BCAS2	1.36554e-05	-0.023593	0.403	0.435	0.499803
SGK1	1.36759e-05	-0.0162637	0.147	0.17	0.500552
AC013270.1	1.37569e-05	-0.0412579	0.023	0.033	0.503517
KPNA2	1.38824e-05	-0.0408227	0.143	0.165	0.50811
C4orf48	1.41054e-05	-0.0427799	0.129	0.15	0.51627
MAP3K2	1.41256e-05	0.00264717	0.334	0.365	0.51701
SDHD	1.42295e-05	-0.0511623	0.182	0.206	0.520813
ADIPOR1	1.42345e-05	-0.0354133	0.171	0.194	0.520998
DERL2	1.42346e-05	-0.0454614	0.148	0.171	0.521002
2024-03-07	1.43404e-05	-0.0285413	0.22	0.247	0.524873
DDX39B	1.46201e-05	-0.0405058	0.365	0.398	0.535111
MTDH	1.46442e-05	-0.0422976	0.398	0.425	0.535991
RBM25	1.48466e-05	-0.0193274	0.447	0.483	0.543402
ASH1L	1.4876e-05	-0.0249721	0.312	0.345	0.544478
CDV3	1.49468e-05	-0.0206485	0.423	0.451	0.547066
CDKN2D	1.50008e-05	-0.0323846	0.256	0.284	0.549043
SERPINA1	1.50435e-05	0.104393	0.012	0.006	0.550606
TRIM22	1.50471e-05	-0.0318551	0.29	0.318	0.550741
RALBP1	1.52624e-05	-0.0354445	0.134	0.157	0.558617
PSMD8	1.52634e-05	-0.0414611	0.23	0.255	0.558656
FUBP1	1.55831e-05	-0.0338445	0.24	0.266	0.570358
STAT2	1.56663e-05	-0.0365525	0.073	0.089	0.5734
CCT2	1.57446e-05	-0.0255441	0.291	0.32	0.576267
CYFIP2	1.57518e-05	-0.0293458	0.447	0.477	0.57653
ITGA4	1.60062e-05	-0.0372489	0.337	0.368	0.585844
MORC3	1.60792e-05	-0.0539676	0.174	0.198	0.588513
TOP1	1.60794e-05	-0.0327624	0.284	0.311	0.588524
SAP30BP	1.60959e-05	-0.0619392	0.21	0.235	0.589127
SP3	1.61947e-05	-0.0154424	0.315	0.343	0.592743
DHPS	1.61958e-05	-0.0420588	0.17	0.194	0.592784
THAP7	1.62661e-05	-0.0408121	0.124	0.145	0.595356
TBL1XR1	1.62835e-05	-0.0305312	0.157	0.18	0.595991
SYNGR2	1.63222e-05	-0.0281753	0.224	0.25	0.597408
THUMPD2	1.6382e-05	-0.0574287	0.071	0.087	0.599599
FLNB	1.65129e-05	-0.0282209	0.082	0.1	0.604387
AL109767.1	1.66012e-05	-0.0446959	0.05	0.065	0.60762
ACADVL	1.67004e-05	-0.034399	0.193	0.218	0.611251
SLC9A3R1	1.68338e-05	-0.0468635	0.31	0.341	0.616134
TRMT112	1.68781e-05	-0.0504003	0.308	0.334	0.617755
TMEM70	1.68787e-05	-0.0489747	0.101	0.12	0.617778
GBP4	1.71109e-05	-0.0303044	0.079	0.097	0.626277
UTP4	1.71624e-05	-0.043672	0.087	0.105	0.628161
YY1	1.7228e-05	-0.0299674	0.325	0.354	0.630561
NKTR	1.72712e-05	-0.0487955	0.377	0.404	0.632143
SDF2L1	1.73061e-05	-0.0456254	0.136	0.158	0.63342
NFE2L2	1.74355e-05	-0.0194585	0.249	0.277	0.638157
PPP2R1A	1.74481e-05	-0.0312276	0.29	0.319	0.638618
VAMP8	1.76312e-05	-0.0303218	0.302	0.331	0.645321
GNAI3	1.76775e-05	-0.0322304	0.179	0.203	0.647016
TMBIM6	1.78696e-05	-0.0229012	0.474	0.508	0.654045
RAB1B	1.79155e-05	-0.0386897	0.146	0.169	0.655726
POLR2L	1.81433e-05	-0.0283435	0.36	0.389	0.664063
MICU2	1.81572e-05	-0.0376421	0.19	0.215	0.664571
ARL6IP5	1.81939e-05	-0.0279024	0.464	0.497	0.665914
GTF2A2	1.83025e-05	-0.0151366	0.224	0.249	0.669889
ETV3	1.83567e-05	-0.0319255	0.173	0.196	0.671873
HSP90B1	1.84968e-05	-0.0518256	0.502	0.534	0.677003
RAB35	1.86043e-05	-0.032437	0.075	0.092	0.680937
GNB1L	1.90031e-05	-0.0245901	0.026	0.037	0.695532
FGD5-AS1	1.90516e-05	-0.0433595	0.115	0.136	0.697309
BNC2	1.92461e-05	-0.0103625	0	0.002	0.704425
NR3C1	1.93122e-05	-0.0395047	0.378	0.409	0.706848
MOB4	1.97473e-05	-0.0316507	0.207	0.235	0.722772
CCDC200	1.97906e-05	0.222316	0.032	0.022	0.724355
MRPL34	1.99107e-05	-0.041801	0.155	0.179	0.728751
LINC00513	2.0236e-05	-0.0453304	0.064	0.08	0.740659
RASGRP1	2.02558e-05	-0.027848	0.265	0.293	0.741384
VTA1	2.03341e-05	-0.0327564	0.115	0.135	0.744247
SYNE2	2.03665e-05	-0.0297093	0.355	0.384	0.745433
WDR43	2.05248e-05	-0.0350521	0.218	0.246	0.75123
PSMD13	2.08095e-05	-0.045505	0.183	0.206	0.761648
COX17	2.09341e-05	-0.0573826	0.19	0.212	0.766208
BAZ1A	2.09696e-05	-0.0622638	0.301	0.327	0.767509
SLIRP	2.10701e-05	-0.023615	0.233	0.261	0.771185
LAMP1	2.10825e-05	-0.0384263	0.314	0.34	0.771642
EMC7	2.1126e-05	-0.0523565	0.161	0.184	0.773233
DNAJC24	2.11976e-05	-0.0191167	0.035	0.047	0.775853
AKAP9	2.17441e-05	-0.0713769	0.312	0.338	0.795857
PPP1CC	2.20954e-05	-0.0394511	0.336	0.364	0.808713
GSTK1	2.22417e-05	-0.031326	0.659	0.693	0.814069
ARHGAP17	2.22764e-05	-0.0550966	0.095	0.113	0.815339
TSC22D4	2.25015e-05	-0.0268939	0.201	0.227	0.823576
LINC01184	2.26166e-05	-0.0222626	0.077	0.095	0.82779
TNFRSF1B	2.27252e-05	-0.00810492	0.184	0.21	0.831764
C17orf49	2.31194e-05	-0.0468591	0.246	0.272	0.846195
MKLN1	2.31941e-05	-0.0494967	0.221	0.246	0.848928
AC084018.2	2.37104e-05	-0.0520352	0.051	0.065	0.867824
ERG28	2.37577e-05	-0.0411974	0.085	0.102	0.869554
EGLN2	2.40535e-05	-0.0411577	0.158	0.181	0.880382
STOM	2.41072e-05	-0.0199498	0.071	0.087	0.882347
TRAC	2.44896e-05	-0.0666026	0.221	0.247	0.896345
TESPA1	2.45639e-05	-0.0725522	0.329	0.353	0.899063
SYNRG	2.47588e-05	-0.0175501	0.212	0.238	0.906197
MPC1	2.50488e-05	-0.0526809	0.148	0.17	0.916811
XBP1	2.51152e-05	-0.0292387	0.433	0.465	0.91924
RPL17	2.52924e-05	0.0379376	0.962	0.976	0.925729
CNOT7	2.56467e-05	-0.0336295	0.238	0.264	0.938696
RBBP6	2.56531e-05	-0.0404308	0.444	0.47	0.938928
ACTB	2.57304e-05	-0.0454355	0.97	0.982	0.94176
AHSA1	2.59267e-05	-0.0532192	0.088	0.106	0.948944
ARL1	2.60785e-05	-0.0215719	0.057	0.072	0.9545
ATP5PB	2.61541e-05	-0.0270657	0.329	0.356	0.957267
AL021155.5	2.61554e-05	0.110572	0.152	0.131	0.957314
MCUR1	2.62065e-05	-0.0288036	0.049	0.063	0.959183
TMED2	2.64584e-05	-0.0410875	0.242	0.266	0.968402
EHMT2	2.65171e-05	-0.041196	0.079	0.096	0.970551
TMED5	2.65634e-05	-0.0474638	0.119	0.138	0.972248
S100A10	2.68095e-05	-0.0261452	0.605	0.639	0.981255
BNIP3L	2.69186e-05	-0.0648206	0.242	0.267	0.985249
APPL1	2.70011e-05	-0.0336803	0.144	0.166	0.988266
ANK3	2.73454e-05	-0.0712198	0.34	0.37	1
ATXN7L3B	2.74341e-05	-0.031346	0.195	0.22	1
PCMT1	2.75824e-05	-0.03213	0.117	0.137	1
TMEM123	2.76917e-05	-0.0217801	0.61	0.644	1
SLC10A1	2.77152e-05	0.0490443	0.044	0.032	1
ZDHHC7	2.77755e-05	-0.0323703	0.066	0.082	1
TIMM8B	2.80393e-05	-0.0476889	0.081	0.098	1
BLOC1S6	2.82675e-05	-0.0514488	0.146	0.168	1
DCK	2.86359e-05	-0.0343934	0.146	0.168	1
ANKHD1	2.88094e-05	-0.0471372	0.327	0.354	1
TICAM1	2.88379e-05	-0.030877	0.043	0.056	1
LGALS8	2.9015e-05	-0.0662716	0.122	0.141	1
PSMD6	2.90486e-05	-0.0484308	0.25	0.276	1
MAPKAPK2	2.90577e-05	-0.0511335	0.152	0.174	1
UBE2D1	2.9135e-05	-0.0373454	0.093	0.111	1
PDIA6	2.92953e-05	-0.0366766	0.159	0.182	1
MAP4K4	2.99926e-05	-0.0473226	0.26	0.287	1
BSDC1	3.00662e-05	-0.0253031	0.133	0.154	1
DUSP10	3.04839e-05	-0.0331138	0.054	0.068	1
TAX1BP1	3.14047e-05	-0.0277945	0.37	0.399	1
SREBF1	3.15126e-05	-0.0366652	0.075	0.092	1
KLF16	3.15163e-05	-0.0514191	0.104	0.123	1
PFDN1	3.18044e-05	-0.0406136	0.151	0.172	1
VDAC1	3.19077e-05	-0.0459213	0.198	0.221	1
COPS3	3.19325e-05	-0.0444998	0.145	0.166	1
NOC2L	3.19339e-05	-0.0434999	0.129	0.15	1
HNRNPH3	3.20278e-05	-0.00701869	0.443	0.475	1
GNB1	3.21262e-05	-0.0356576	0.353	0.38	1
PASK	3.22384e-05	-0.100461	0.192	0.214	1
RANGAP1	3.22819e-05	-0.0335697	0.104	0.122	1
HTATSF1	3.25157e-05	-0.0417549	0.17	0.193	1
AEBP2	3.27154e-05	-0.0654136	0.163	0.185	1
XIST	3.28254e-05	-0.0302913	0.146	0.169	1
RPS13	3.28976e-05	0.0236318	0.976	0.98	1
CPNE1	3.29737e-05	-0.0432833	0.215	0.239	1
USP7	3.32643e-05	-0.0242059	0.213	0.239	1
PSMB4	3.33874e-05	-0.0498492	0.185	0.209	1
CD44	3.36152e-05	-0.00736417	0.729	0.765	1
ADRM1	3.36887e-05	-0.02193	0.192	0.216	1
SQSTM1	3.37765e-05	-0.0357554	0.384	0.411	1
TRAF1	3.38413e-05	-0.00362267	0.116	0.136	1
DDX6	3.41797e-05	-0.0261887	0.462	0.495	1
TBC1D15	3.47058e-05	-0.0455587	0.2	0.224	1
TBC1D10A	3.47334e-05	-0.0384712	0.158	0.181	1
RAB6A	3.49943e-05	-0.0341042	0.159	0.181	1
GIMAP2	3.51271e-05	-0.0528954	0.181	0.205	1
RNPS1	3.52771e-05	-0.0452139	0.375	0.405	1
AQP9	3.56957e-05	0.149091	0.007	0.002	1
NFKBIB	3.59246e-05	-0.0351781	0.118	0.137	1
RANBP1	3.63138e-05	-0.0420677	0.24	0.265	1
EIF5	3.73195e-05	-0.00839694	0.636	0.674	1
UQCRQ	3.73569e-05	-0.018387	0.314	0.343	1
BBX	3.77997e-05	-0.00997299	0.256	0.284	1
EIF3M	3.79552e-05	-0.0441927	0.464	0.49	1
MACF1	3.80237e-05	-0.0481145	0.269	0.295	1
CD36	3.82435e-05	0.0315011	0.004	0.001	1
TMCO1	3.82842e-05	-0.0444575	0.15	0.171	1
NR2C2	3.84603e-05	-0.0596688	0.095	0.113	1
IGHV3-23	3.852e-05	0.0359816	0.002	0	1
CLIP1	3.87414e-05	-0.0510302	0.113	0.131	1
ADH5	3.89943e-05	-0.0422126	0.17	0.193	1
PSMD11	3.94903e-05	-0.0569879	0.109	0.127	1
BTAF1	3.96834e-05	-0.0553699	0.19	0.213	1
SEC22C	4.01242e-05	-0.0635262	0.106	0.124	1
SCAMP2	4.03798e-05	-0.0441171	0.194	0.218	1
ATP2B1	4.09344e-05	0.0348139	0.24	0.268	1
MEA1	4.10163e-05	-0.0353651	0.12	0.14	1
EIF3A	4.10293e-05	-0.0476639	0.362	0.387	1
LRRC58	4.21504e-05	-0.046477	0.081	0.098	1
MAPRE1	4.22115e-05	-0.00941694	0.211	0.236	1
CSNK1A1	4.28875e-05	-0.0346323	0.351	0.381	1
YWHAE	4.30762e-05	-0.0291079	0.223	0.247	1
NGLY1	4.38015e-05	-0.0339108	0.174	0.197	1
RSRC2	4.44451e-05	-0.00834774	0.473	0.5	1
DR1	4.45797e-05	-0.0184418	0.135	0.157	1
AL157912.1	4.46072e-05	-0.0110467	0.04	0.052	1
ZNF644	4.4743e-05	-0.0112679	0.329	0.357	1
PHLDB3	4.56268e-05	-0.0544981	0.194	0.218	1
GADD45A	4.57591e-05	-0.0519536	0.197	0.221	1
SIAH2	4.60642e-05	-0.0447304	0.219	0.243	1
ARPC5L	4.62704e-05	-0.0402903	0.136	0.156	1
AIMP1	4.63615e-05	-0.047491	0.255	0.279	1
ARPC5	4.64964e-05	-0.0340729	0.283	0.311	1
LUC7L2	4.65354e-05	-0.0245859	0.336	0.366	1
ELL	4.70872e-05	-0.0211493	0.06	0.075	1
COPS9	4.74648e-05	-0.0375476	0.269	0.295	1
C16orf72	4.78233e-05	-0.0366925	0.168	0.191	1
FAAH2	4.80055e-05	-0.0594779	0.192	0.215	1
SRP19	4.81855e-05	-0.046034	0.198	0.223	1
REX1BD	4.83913e-05	-0.0489241	0.429	0.459	1
RPTOR	4.89232e-05	-0.0547929	0.145	0.167	1
RABEP1	4.90036e-05	-0.0472817	0.183	0.206	1
HNRNPM	4.92201e-05	-0.0048055	0.439	0.47	1
HSPA4	4.94823e-05	-0.0531564	0.149	0.171	1
CLP1	4.95158e-05	-0.0319559	0.042	0.054	1
CFL1	5.00537e-05	-0.0143675	0.853	0.884	1
NDUFB8	5.06526e-05	-0.0167113	0.44	0.469	1
RRN3	5.08341e-05	-0.0174028	0.111	0.13	1
MED4	5.12475e-05	-0.0261928	0.211	0.236	1
PSME3	5.12834e-05	-0.0263454	0.092	0.11	1
DDA1	5.13351e-05	-0.0566419	0.123	0.143	1
AQP3	5.13858e-05	-0.0341533	0.314	0.34	1
TTC1	5.16178e-05	-0.040339	0.146	0.167	1
PHACTR2	5.23068e-05	-0.0637118	0.177	0.199	1
TWF2	5.25693e-05	-0.0246765	0.182	0.206	1
H2AFY	5.26299e-05	-0.0278517	0.229	0.255	1
CMIP	5.26883e-05	-0.0584004	0.083	0.1	1
SNRPF	5.30638e-05	-0.0166718	0.367	0.396	1
PARP9	5.34845e-05	-0.0415168	0.071	0.087	1
RNF168	5.3656e-05	-0.0502031	0.126	0.145	1
NDUFA9	5.38489e-05	-0.043792	0.138	0.158	1
PSMD10	5.40615e-05	-0.029881	0.04	0.052	1
PPM1A	5.55982e-05	-0.017021	0.115	0.134	1
MRTFA	5.57221e-05	-0.0282666	0.167	0.19	1
PXN	5.58431e-05	-0.0513445	0.198	0.222	1
TPM4	5.61137e-05	-0.0298897	0.193	0.216	1
MFSD11	5.64452e-05	-0.00084475	0.174	0.197	1
SCARB2	5.65213e-05	-0.0343477	0.058	0.072	1
IRF8	5.67149e-05	0.00653965	0.015	0.022	1
AC004556.3	5.70969e-05	0.0113892	0.007	0.003	1
AL157786.1	5.79843e-05	-0.0118573	0.008	0.014	1
CST7	5.79987e-05	-0.0393965	0.032	0.042	1
ZNF655	5.8403e-05	-0.040156	0.199	0.222	1
HBP1	5.85495e-05	-0.0460476	0.282	0.307	1
LINC01993	5.88798e-05	-0.0429951	0.019	0.027	1
PTPN1	5.96634e-05	-0.0175225	0.254	0.282	1
HELZ2	6.01471e-05	-0.0152802	0.028	0.039	1
PGK1	6.02492e-05	-0.0174533	0.568	0.595	1
RBM39	6.03129e-05	0.00624349	0.783	0.821	1
BCL2	6.04614e-05	-0.0401388	0.453	0.479	1
EAPP	6.06217e-05	-0.0538058	0.314	0.337	1
LPAR3	6.09688e-05	-0.016298	0.003	0.007	1
GPR65	6.11784e-05	-0.0244273	0.095	0.112	1
RBX1	6.18589e-05	-0.0322202	0.258	0.283	1
FASN	6.2205e-05	-0.0430569	0.059	0.073	1
TBRG1	6.23252e-05	-0.0459794	0.277	0.302	1
PACS1	6.23943e-05	-0.0543629	0.392	0.42	1
POLR3A	6.25488e-05	-0.0413817	0.034	0.045	1
CSDE1	6.28189e-05	-0.00435408	0.562	0.594	1
MRPL12	6.32457e-05	-0.0343269	0.068	0.083	1
ARHGAP4	6.37565e-05	-0.0439137	0.34	0.369	1
RNF38	6.3866e-05	-0.0281039	0.215	0.24	1
MED15	6.39355e-05	-0.0407048	0.198	0.22	1
NBDY	6.44939e-05	-0.0418077	0.279	0.307	1
IL21R	6.52036e-05	-0.0428253	0.121	0.14	1
DYRK1A	6.52437e-05	-0.0480306	0.266	0.292	1
PNPLA8	6.53699e-05	-0.00716043	0.205	0.228	1
TFG	6.55432e-05	-0.0374304	0.142	0.162	1
MYO1G	6.61029e-05	-0.0189733	0.158	0.179	1
AC097634.1	6.67423e-05	-0.0103586	0	0.002	1
DDX19B	6.70736e-05	-0.0270793	0.088	0.104	1
CPD	6.73207e-05	-0.053241	0.089	0.105	1
PLEKHB2	6.77784e-05	-0.0415059	0.133	0.153	1
FBXL3	6.88778e-05	-0.0189806	0.178	0.2	1
ZDHHC18	6.98105e-05	-0.0316122	0.086	0.103	1
HNRNPH1	6.98817e-05	-0.0344613	0.415	0.443	1
NCOA2	6.99378e-05	-0.0183498	0.163	0.186	1
MFAP1	7.08161e-05	-0.0341682	0.054	0.068	1
EEPD1	7.12198e-05	-0.0231993	0.03	0.041	1
EIF2S1	7.13746e-05	-0.0440275	0.098	0.115	1
VBP1	7.28599e-05	-0.0302317	0.093	0.11	1
EPS15L1	7.28709e-05	-0.0474509	0.11	0.129	1
UQCRC2	7.33705e-05	-0.0439117	0.336	0.363	1
PPAN	7.38166e-05	-0.031237	0.11	0.128	1
GATAD2A	7.38538e-05	-0.0197499	0.183	0.206	1
GZMA	7.5095e-05	-0.0264017	0.021	0.029	1
APH1A	7.535e-05	-0.0375693	0.307	0.334	1
PDS5A	7.58761e-05	-0.0442556	0.29	0.315	1
PRDM2	7.59964e-05	-0.0271226	0.273	0.3	1
COX6B1	7.60306e-05	-0.0150296	0.578	0.612	1
SLC50A1	7.61538e-05	-0.0214835	0.075	0.091	1
AKNA	7.68361e-05	-0.00507976	0.281	0.308	1
PHF19	7.72509e-05	-0.0299424	0.094	0.111	1
ZNHIT3	7.73763e-05	-0.0418847	0.191	0.213	1
PRELID3B	7.74991e-05	-0.0334634	0.173	0.195	1
RAD23B	7.76002e-05	-0.0341332	0.196	0.219	1
TAGLN2	7.77457e-05	-0.0110961	0.645	0.676	1
YJU2	7.83744e-05	-0.0390368	0.099	0.116	1
MTHFD2	7.83981e-05	-0.0505612	0.131	0.149	1
TOR1AIP1	7.90354e-05	-0.0437449	0.161	0.182	1
PSMD7	7.91608e-05	-0.0293819	0.28	0.305	1
KBTBD2	7.92068e-05	-0.0570545	0.205	0.226	1
UBE2O	7.93126e-05	-0.043746	0.099	0.116	1
RAP2C	8.06886e-05	-0.0422548	0.107	0.124	1
IRF2	8.18259e-05	-0.0359657	0.13	0.149	1
JOSD1	8.23797e-05	-0.0284129	0.223	0.246	1
BPTF	8.24676e-05	-0.0341114	0.38	0.409	1
SENP2	8.25431e-05	-0.0440088	0.082	0.099	1
ATPAF1	8.28715e-05	-0.0547021	0.095	0.112	1
DUS3L	8.37687e-05	-0.036119	0.153	0.174	1
RPL11	8.40864e-05	0.0190362	0.985	0.989	1
VCP	8.4206e-05	-0.0112759	0.337	0.364	1
DAZAP2	8.44162e-05	-0.00553455	0.702	0.732	1
AKAP8	8.52604e-05	-0.0143835	0.132	0.151	1
AFG3L2	8.53318e-05	-0.021301	0.139	0.159	1
DCAF7	8.57625e-05	-0.0279198	0.119	0.138	1
DTYMK	8.58772e-05	-0.0384552	0.047	0.06	1
SS18L2	8.61559e-05	-0.0500528	0.21	0.233	1
WAC	8.63353e-05	-0.0610124	0.295	0.32	1
IGKV4-1	8.63816e-05	0.0493143	0.003	0	1
DNAJA1	8.66611e-05	-0.00770817	0.519	0.553	1
LAMTOR3	8.79439e-05	-0.032767	0.136	0.155	1
SRSF9	8.81001e-05	-0.0154385	0.369	0.397	1
LGR6	8.8323e-05	-0.00824198	0	0.001	1
SEPTIN6	8.96135e-05	-0.0327048	0.562	0.592	1
EID2	9.04333e-05	-0.0410398	0.086	0.102	1
SULT2B1	9.09787e-05	-0.00542499	0	0.003	1
THRA	9.1918e-05	-0.0282719	0.086	0.102	1
YEATS4	9.1927e-05	-0.0424722	0.092	0.108	1
TNIP1	9.25703e-05	-0.0177039	0.198	0.221	1
MT-ND6	9.26831e-05	-0.00834517	0.489	0.516	1
SLBP	9.28394e-05	-0.0450833	0.163	0.183	1
ZCCHC2	9.30829e-05	-0.044389	0.129	0.148	1
PPP2R2D	9.31642e-05	-0.0399327	0.242	0.266	1
NME2	9.37377e-05	0.000363006	0.611	0.645	1
TPGS1	9.38792e-05	-0.0239875	0.135	0.155	1
MIER1	9.3958e-05	-0.0168339	0.352	0.379	1
LSP1	9.40278e-05	0.00167842	0.617	0.648	1
ENY2	9.43829e-05	-0.0446935	0.216	0.239	1
TBC1D30	9.52104e-05	-0.0047736	0	0.002	1
UBL5	9.542e-05	-0.0299426	0.463	0.49	1
AC104078.2	9.62061e-05	-0.013913	0.003	0.007	1
VPS4A	9.64418e-05	-0.0416056	0.16	0.181	1
CDK4	9.6866e-05	-0.0402849	0.076	0.092	1
LLGL2	9.68695e-05	-0.0327457	0.039	0.051	1
PSMB8-AS1	9.70122e-05	-0.0471865	0.184	0.206	1
LRRC59	9.78361e-05	-0.0376391	0.106	0.124	1
GANAB	9.80122e-05	-0.0590682	0.102	0.118	1
PHF8	0.000100225	-0.038788	0.056	0.069	1
NOP10	0.000100462	-0.0277097	0.173	0.196	1
MSRA	0.00010129	-0.0320598	0.098	0.115	1
RAB3GAP1	0.000101712	-0.030244	0.253	0.276	1
TRIM5	0.000102197	-0.03101	0.048	0.06	1
GIMAP5	0.000103004	-0.057002	0.278	0.303	1
RPS6KA1	0.000103195	-0.0364477	0.093	0.11	1
EIF4A2	0.000104524	-0.0180652	0.666	0.69	1
CDC7	0.000105517	-0.0304689	0.017	0.025	1
KCMF1	0.000105564	-0.0299384	0.187	0.21	1
RLIM	0.000105784	-0.0018951	0.237	0.261	1
AL391839.3	0.000107336	-0.0242766	0.032	0.042	1
LRMDA	0.000108092	0.0436799	0.008	0.004	1
WDR83OS	0.000108234	-0.032156	0.317	0.344	1
MAP3K3	0.000108629	-0.00375546	0.125	0.145	1
SYTL2	0.000108883	-0.0459594	0.054	0.067	1
BZW1	0.00010965	-0.0148388	0.431	0.458	1
CDC42	0.000109805	0.000662379	0.673	0.705	1
EMC8	0.000112269	-0.0400263	0.068	0.083	1
ICAM1	0.000112671	0.00290351	0.023	0.032	1
S1PR4	0.000112981	-0.0361237	0.286	0.311	1
PUF60	0.000113018	-0.0435628	0.254	0.277	1
SMC1A	0.000114258	-0.0342712	0.136	0.156	1
CNOT3	0.000115861	-0.0376109	0.068	0.083	1
COPZ1	0.000116167	-0.0302367	0.12	0.139	1
RNF5	0.000116866	-0.0324275	0.081	0.097	1
MAL	0.000116883	-0.0400955	0.535	0.564	1
TNRC6B	0.000117461	-0.0204219	0.483	0.513	1
PAM16	0.000117687	-0.0465519	0.083	0.099	1
DCAF11	0.000118032	-0.0464422	0.146	0.166	1
FAM32A	0.000119168	-0.0225216	0.195	0.217	1
IGSF9B	0.000119484	-0.0305533	0.031	0.041	1
SMARCA2	0.00012008	-0.0232775	0.333	0.361	1
EDEM3	0.000120481	-0.049374	0.11	0.128	1
RNF11	0.00012066	-0.0334554	0.145	0.165	1
PABPC1	0.000121991	-0.0313429	0.952	0.976	1
RBM19	0.000122108	-0.0357393	0.082	0.098	1
CCNT1	0.000122288	-0.0467688	0.245	0.267	1
TIFA	0.000122329	-0.0187778	0.046	0.058	1
TRMO	0.000123023	-0.0492382	0.167	0.188	1
TAF7	0.000123266	-0.0333715	0.316	0.342	1
ASAP1	0.000123642	-0.00664504	0.177	0.199	1
SNHG15	0.000124209	-0.0222925	0.329	0.355	1
SSBP4	0.000124494	-0.0288384	0.244	0.269	1
PIP4P1	0.000125547	-0.0284871	0.176	0.197	1
GATA3	0.000125567	-0.0328641	0.195	0.217	1
SBDS	0.000126501	-0.0156146	0.577	0.608	1
CEP350	0.000126598	-0.0571678	0.231	0.255	1
C6orf47	0.000127059	-0.0227366	0.031	0.041	1
CCDC59	0.000127891	-0.0202463	0.389	0.415	1
CNTRL	0.000127967	-0.0313465	0.195	0.217	1
SH3TC1	0.000129464	-0.0295823	0.047	0.06	1
MRPL52	0.000129676	-0.0267551	0.203	0.227	1
TPRKB	0.000129925	-0.0466726	0.12	0.138	1
SOD1	0.000130188	-0.0325555	0.576	0.605	1
LRIG1	0.000132503	-0.0582589	0.085	0.1	1
BUD23	0.000133911	-0.0191381	0.21	0.234	1
ANP32E	0.000134022	-0.0334397	0.203	0.225	1
TAF15	0.000134622	-0.0238292	0.341	0.366	1
AC055854.1	0.000134741	0.0271575	0.013	0.007	1
ANKRD17	0.000134872	-0.0304942	0.206	0.229	1
CLNS1A	0.000135138	-0.0298146	0.231	0.255	1
CAMK4	0.000135198	-0.0108106	0.636	0.662	1
PGAM1	0.000136401	-0.0114816	0.274	0.3	1
HK1	0.000137221	-0.0323419	0.128	0.147	1
CAMK2G	0.000137562	-0.045006	0.098	0.114	1
CHRNA1	0.000138603	-0.0155644	0.008	0.014	1
RRBP1	0.00013878	-0.0218459	0.061	0.075	1
MAPK8	0.000138953	-0.0284308	0.244	0.268	1
PARP11	0.000139609	-0.0514144	0.076	0.091	1
CREBBP	0.000140666	-0.022173	0.221	0.246	1
COX16	0.000140673	-0.032222	0.194	0.215	1
RAF1	0.000141597	-0.0418392	0.149	0.169	1
NCMAP-DT	0.000141718	-0.02771	0.032	0.042	1
IMP3	0.000142403	-0.0408511	0.271	0.294	1
RYR3	0.000142449	-0.00799768	0.001	0.003	1
TNFRSF25	0.000142451	-0.0383729	0.203	0.226	1
GTF3C1	0.00014309	-0.0530306	0.089	0.105	1
MSN	0.000143206	-0.00486977	0.436	0.465	1
CLIC1	0.000143642	-0.0142042	0.279	0.305	1
NIPBL	0.000145358	-0.0169481	0.357	0.384	1
STAT6	0.00014641	-0.0308848	0.139	0.159	1
UFC1	0.000146925	-0.0232457	0.404	0.434	1
CHRAC1	0.000147706	-0.0193259	0.176	0.197	1
YTHDF1	0.000150667	-0.0165618	0.127	0.146	1
ARIH2	0.000153561	-0.0205651	0.267	0.29	1
ARHGAP15	0.000154363	-0.00727242	0.716	0.748	1
GUK1	0.000154735	-0.0239852	0.473	0.503	1
PIK3R5	0.000155196	0.0163548	0.245	0.27	1
TTC33	0.00015561	-0.0236288	0.214	0.237	1
AC092117.1	0.000156446	-0.0168343	0.017	0.024	1
PSMD1	0.000157082	-0.0361214	0.109	0.127	1
POLR3E	0.000157141	-0.0262373	0.156	0.175	1
MAP3K4	0.000158548	-0.0245946	0.174	0.194	1
NUB1	0.000158971	-0.0207765	0.182	0.204	1
CUTA	0.000159305	-0.0251914	0.5	0.526	1
HMBOX1	0.000159899	-0.0370382	0.076	0.091	1
TOMM22	0.000160275	-0.0464345	0.283	0.306	1
TSPAN18	0.000160305	-0.0356795	0.077	0.092	1
MYLIP	0.000161103	-0.013295	0.35	0.379	1
AC104389.5	0.000161778	-0.0156811	0.011	0.017	1
SEMA4C	0.0001625	-0.0269186	0.032	0.042	1
MSL2	0.00016348	-0.0203399	0.186	0.207	1
NAA20	0.000164921	-0.0252264	0.118	0.136	1
BANF1	0.000165472	-0.0453276	0.19	0.212	1
ZNF576	0.000166438	-0.0241275	0.02	0.028	1
ZNF106	0.000166646	-0.029044	0.122	0.14	1
HIST1H2AM	0.000167506	0.029423	0.013	0.007	1
ISG20	0.00016828	-0.0319468	0.418	0.443	1
SMARCD2	0.000168594	-0.0410318	0.096	0.112	1
STRAP	0.000168686	-0.0288159	0.33	0.356	1
PAPOLA	0.000169048	-0.021763	0.332	0.357	1
RIOK2	0.000169138	-0.034957	0.081	0.096	1
HIF1A	0.000169797	-0.0138305	0.351	0.378	1
TRPV2	0.000170319	-0.037649	0.089	0.105	1
ADSS	0.00017059	-0.0217355	0.224	0.248	1
SLC39A6	0.000172191	-0.0441022	0.047	0.059	1
RSU1	0.000172464	-0.0307398	0.123	0.142	1
SNX6	0.000172506	-0.0445154	0.308	0.333	1
HMGXB4	0.000172827	-0.024936	0.074	0.088	1
AARS	0.000172972	-0.0410421	0.094	0.11	1
CYBA	0.000173012	0.0024332	0.623	0.652	1
WIPI2	0.000173171	-0.0402688	0.176	0.197	1
KPNB1	0.000173224	-0.0433618	0.258	0.282	1
ALDOA	0.000173991	-0.00978607	0.43	0.459	1
ATP5F1D	0.000174515	-0.0116458	0.535	0.57	1
SNN	0.000175208	-0.0366777	0.092	0.107	1
PMPCA	0.000175245	-0.0216105	0.087	0.102	1
PTP4A2	0.000177128	-0.0105382	0.501	0.53	1
ARFGEF2	0.000177544	-0.0339491	0.129	0.147	1
ACTR6	0.000177661	-0.0444815	0.097	0.113	1
AHNAK	0.000177761	-0.0172963	0.396	0.422	1
MRPL9	0.000177839	-0.0237898	0.171	0.191	1
RNF20	0.000178889	-0.0389098	0.054	0.067	1
BRI3	0.000179228	-0.0283113	0.256	0.279	1
OGDH	0.000180284	-0.0430942	0.177	0.197	1
SIVA1	0.000180496	-0.0346378	0.324	0.35	1
USP14	0.00018052	-0.032622	0.146	0.165	1
OTUB1	0.000180764	-0.0295151	0.264	0.29	1
GIMAP1	0.000180873	-0.0478475	0.252	0.278	1
REEP5	0.000181202	-0.03625	0.152	0.171	1
RILPL2	0.000182987	-0.00209119	0.188	0.21	1
TENT2	0.000183921	-0.0294188	0.205	0.228	1
USP37	0.000184132	-0.0445329	0.089	0.105	1
LRCH3	0.000184462	-0.0216013	0.101	0.118	1
C8orf33	0.000184828	-1.44796e-05	0.077	0.093	1
RNF10	0.000185613	-0.0338359	0.217	0.24	1
TXNDC17	0.000186817	-0.0362731	0.113	0.13	1
QRICH1	0.000190235	-0.0278073	0.211	0.232	1
SYNE1	0.000190302	-0.0821486	0.162	0.181	1
GZMB	0.000192162	-0.0202743	0.004	0.008	1
SPI1	0.000192689	0.0774154	0.011	0.006	1
MR1	0.000193616	-0.0315819	0.045	0.056	1
RCBTB1	0.000193768	-0.0289385	0.033	0.044	1
ALKBH5	0.000194613	-0.0413342	0.241	0.263	1
CCNL2	0.00019501	-0.0189179	0.174	0.196	1
LAYN	0.00019511	-0.00759318	0.001	0.004	1
SLAIN2	0.000196248	-0.0460621	0.112	0.129	1
ZEB1	0.000197134	-0.0370791	0.372	0.398	1
CPT1A	0.00019723	-0.034918	0.081	0.096	1
DDX19A	0.000198198	-0.0439019	0.074	0.089	1
FAM168B	0.000199548	-0.0264102	0.12	0.138	1
THRAP3	0.000200303	-0.0301032	0.293	0.319	1
TMBIM1	0.000201516	-0.0270831	0.153	0.172	1
PRPF4	0.000201914	-0.0347087	0.068	0.082	1
CACYBP	0.000201965	-0.0256881	0.243	0.266	1
CXorf38	0.000202091	-0.00431811	0.084	0.1	1
UBE2V2	0.000202426	-0.0199369	0.129	0.148	1
SFXN1	0.000202981	-0.0341529	0.266	0.29	1
SCYL2	0.00020329	-0.0173207	0.08	0.096	1
RAD21	0.00020435	-0.0199029	0.365	0.391	1
PCAT1	0.000204416	-0.0432122	0.111	0.128	1
CDK12	0.000204842	-0.0498487	0.18	0.2	1
UBE2J1	0.000208561	-0.0300819	0.171	0.192	1
YPEL3	0.000209535	-0.0502643	0.482	0.508	1
NR1D1	0.000210556	-0.0328777	0.05	0.063	1
MEAF6	0.000212865	-0.0336361	0.2	0.222	1
FBXO46	0.000214696	-0.0288766	0.041	0.052	1
SLCO3A1	0.00021509	-0.0361849	0.118	0.135	1
TACC1	0.000218127	-0.0158073	0.169	0.19	1
TMEM238	0.000218499	-0.0389492	0.269	0.294	1
ORAI2	0.000219202	-0.023223	0.072	0.087	1
FOS	0.000220548	0.0663916	0.939	0.962	1
ETHE1	0.000221501	-0.0417836	0.134	0.153	1
ILRUN	0.000224976	-0.0391306	0.066	0.079	1
PRDX3	0.000225342	-0.0199574	0.07	0.084	1
PCGF5	0.000225822	-0.0143247	0.33	0.356	1
SMG1	0.000226004	-0.0483103	0.272	0.294	1
EIF4A3	0.000226182	-0.0176224	0.293	0.317	1
METRNL	0.000227423	-0.0193275	0.021	0.03	1
FERMT3	0.000227744	-0.0365641	0.172	0.192	1
NPIPB4	0.000230876	0.0828865	0.233	0.212	1
CCR6	0.000231089	-0.0412258	0.066	0.08	1
APOL3	0.000232472	-0.0321494	0.101	0.118	1
PTS	0.000232492	-0.0443139	0.178	0.197	1
RAB21	0.000234347	-0.0357264	0.215	0.235	1
MVD	0.000235094	-0.0428969	0.062	0.076	1
MAPKAPK5-AS1	0.000235407	-0.0466128	0.156	0.176	1
PPP1R8	0.000236009	-0.0281023	0.039	0.049	1
AKAP17A	0.000236106	-0.0141048	0.238	0.261	1
LMF2	0.000237691	-0.0548064	0.158	0.177	1
UQCRC1	0.000237824	-0.0237977	0.169	0.19	1
BTN3A3	0.00023901	-0.0394479	0.091	0.107	1
FXR1	0.000239439	-0.00821074	0.303	0.329	1
RAB5A	0.000241659	-0.0278635	0.212	0.234	1
HUWE1	0.000243171	-0.0281423	0.18	0.201	1
AUP1	0.000243239	-0.0386251	0.326	0.348	1
SLC3A2	0.000243684	-0.0111143	0.354	0.38	1
ADD3	0.000243707	-0.0126618	0.507	0.532	1
CEP19	0.000244489	-0.0532462	0.062	0.075	1
RPA1	0.000244646	-0.0155384	0.109	0.127	1
SNRNP70	0.000245409	-0.0334836	0.346	0.371	1
AL450992.1	0.000245424	-0.0227045	0.02	0.028	1
PRKAR2A	0.000246006	-0.0524307	0.156	0.176	1
OST4	0.000246424	0.00449795	0.676	0.704	1
BTF3L4	0.000246822	-0.0197468	0.163	0.184	1
TAF9	0.000247296	-0.0497364	0.149	0.167	1
TNRC6C	0.0002492	-0.0365104	0.197	0.217	1
EEF1G	0.000250318	0.0426739	0.923	0.949	1
SRP72	0.000250819	-0.0227619	0.224	0.248	1
RPS27L	0.000250978	-0.051799	0.25	0.272	1
POLR2A	0.000251071	-0.0362238	0.344	0.37	1
TRAT1	0.000251691	-0.0244833	0.284	0.309	1
SUPT6H	0.00025508	-0.0237933	0.184	0.206	1
MLLT6	0.000257997	-0.0426182	0.213	0.234	1
ELP1	0.0002587	-0.0422398	0.067	0.081	1
NDUFS3	0.000258937	-0.0138602	0.139	0.157	1
PLCG1	0.000258999	-0.0245863	0.206	0.228	1
CASP10	0.000259673	-0.0210425	0.03	0.04	1
DERL1	0.000260791	-0.0261459	0.142	0.159	1
ZNF589	0.000261521	-0.0326284	0.033	0.043	1
PGRMC2	0.000262163	-0.00915508	0.172	0.193	1
RPS12	0.000263447	0.0157899	0.988	0.989	1
GCC2	0.000263723	-0.0338384	0.427	0.452	1
TTC3	0.000265084	-0.019444	0.4	0.425	1
SEC62	0.00026547	-0.0441653	0.482	0.507	1
APPBP2	0.000266669	-0.0428583	0.117	0.135	1
PRPF6	0.000267254	-0.0234317	0.237	0.26	1
LDHB	0.000267479	-0.0173934	0.827	0.869	1
GIT2	0.000267605	-0.0139451	0.154	0.174	1
KAT6B	0.000268168	-0.0351476	0.291	0.316	1
CD4	0.000268861	-0.0315654	0.295	0.322	1
SLC25A19	0.000269896	-0.0213041	0.016	0.023	1
RNMT	0.000269961	-0.0177032	0.365	0.391	1
P2RY10	0.000270152	-0.0275417	0.16	0.18	1
MRPL22	0.000271644	-0.0324404	0.119	0.137	1
METTL16	0.000271702	-0.0169286	0.172	0.194	1
CHTOP	0.000273112	-0.0402151	0.11	0.126	1
GRSF1	0.000273617	-0.0256347	0.225	0.245	1
AFF1	0.0002741	-0.0249475	0.162	0.182	1
NDUFV1	0.000274278	-0.025958	0.277	0.301	1
JTB	0.000277225	-0.0033636	0.404	0.43	1
TBC1D22A	0.000277722	-0.0247952	0.163	0.183	1
PRR13	0.000278355	-0.0264671	0.474	0.5	1
ELL2	0.000280198	-0.0410409	0.247	0.271	1
FOXN3	0.000281672	-0.0262283	0.447	0.474	1
TXNRD1	0.000281809	-0.0216975	0.089	0.105	1
ERVK3-1	0.000282414	-0.0348017	0.163	0.182	1
AC005237.1	0.000283603	-0.0118976	0.032	0.042	1
FAM102A	0.000284385	-0.0411286	0.276	0.299	1
RRP7A	0.000286852	-0.0231519	0.102	0.119	1
VDAC2	0.000289607	-0.0242748	0.351	0.376	1
CUL1	0.000289637	-0.00892984	0.218	0.239	1
JMY	0.000292049	-0.0404835	0.311	0.336	1
CCSER2	0.000292916	-0.0224641	0.302	0.327	1
PPP4C	0.000293056	-0.0164135	0.194	0.215	1
TMED9	0.000296687	-0.0206168	0.196	0.218	1
HIKESHI	0.000296832	-0.0520351	0.12	0.136	1
COMMD2	0.000298383	-0.0415244	0.113	0.13	1
LINC00309	0.000301348	0.00553549	0.005	0.01	1
WDR45B	0.000303469	-0.0130521	0.153	0.173	1
CDC40	0.00030362	-0.0336595	0.175	0.196	1
SCAMP3	0.00030394	-0.0316223	0.144	0.163	1
PRMT2	0.000304817	-0.041634	0.456	0.481	1
PIP4K2A	0.000306409	-0.0118188	0.282	0.305	1
KRT10	0.000308845	-0.0102951	0.456	0.485	1
BIRC3	0.000308972	-0.0108467	0.203	0.224	1
FMNL3	0.000309627	-0.0167752	0.048	0.06	1
BTBD6	0.000312081	-0.0267726	0.11	0.127	1
MYC	0.000316314	-0.0398703	0.203	0.224	1
ABCC1	0.000321139	-0.0437071	0.188	0.209	1
FBXO21	0.000321154	-0.0336358	0.169	0.188	1
C7orf50	0.000322992	-0.0324807	0.17	0.19	1
GET3	0.000325649	-0.0373859	0.097	0.113	1
RNF166	0.00032582	-0.0385526	0.243	0.265	1
ARFGAP1	0.00032683	-0.0230265	0.045	0.056	1
GMIP	0.000328332	-0.0333996	0.117	0.134	1
GEM	0.0003298	-0.0151631	0.032	0.041	1
DEK	0.000330611	-0.0366038	0.299	0.321	1
CSNK1D	0.00033099	-0.0319595	0.184	0.205	1
UBE2G1	0.000331645	-0.0156541	0.176	0.197	1
ZFP36	0.000335506	-0.08234	0.809	0.832	1
RPL23A	0.000336038	0.0258949	0.951	0.967	1
INF2	0.000336769	-0.0336248	0.077	0.091	1
IST1	0.000338606	-0.0522632	0.191	0.21	1
FEM1A	0.000339769	-0.025179	0.05	0.062	1
DCXR	0.000340118	-0.00771064	0.291	0.315	1
H2AFZ	0.00034029	-0.0309995	0.487	0.513	1
EPB41L4A-AS1	0.000340327	-0.0192934	0.306	0.329	1
KLHL42	0.000340767	-0.0258245	0.053	0.065	1
RHBDD1	0.000343942	-0.0200454	0.079	0.094	1
UBE2A	0.000344546	-0.0245392	0.141	0.16	1
ADK	0.00034744	-0.0298796	0.312	0.334	1
MRPL16	0.000348036	-0.0296937	0.118	0.136	1
FMC1	0.000350783	-0.0386778	0.058	0.07	1
TPI1	0.000350942	-0.00420927	0.398	0.425	1
MAF1	0.000351767	-0.00846236	0.261	0.283	1
HCST	0.000352568	-0.0351701	0.541	0.568	1
KLRB1	0.000353239	-0.0377824	0.134	0.153	1
AC079793.1	0.000353477	-0.0409025	0.201	0.222	1
TASOR2	0.000353712	-0.0411391	0.159	0.178	1
KIDINS220	0.000353983	-0.0517041	0.127	0.144	1
WBP11	0.000354391	-0.0307419	0.259	0.282	1
MBD4	0.000354959	-0.0136705	0.189	0.21	1
TTLL1	0.000356197	-0.0201005	0.021	0.029	1
UBE4A	0.00035707	-0.0271824	0.133	0.152	1
RUBCNL	0.000358918	0.0255457	0.002	0	1
GDI1	0.000360408	-0.0195892	0.161	0.181	1
ADD1	0.000364428	-0.0479265	0.24	0.263	1
SPCS1	0.000366538	-0.0148831	0.432	0.461	1
SREK1IP1	0.000370448	-0.00776946	0.166	0.186	1
SEPTIN1	0.000372351	-0.0153971	0.491	0.518	1
PSMC5	0.000374821	-0.0476375	0.283	0.306	1
TGFBR2	0.00037842	-0.0181882	0.522	0.554	1
APRT	0.000378552	-0.0184297	0.632	0.666	1
PHF13	0.00037899	-0.0109229	0.01	0.015	1
SLC5A6	0.000379219	-0.024366	0.076	0.089	1
HSPA8	0.000390817	-0.0187712	0.776	0.816	1
AATF	0.000390993	-0.0345055	0.19	0.21	1
PPP1CA	0.000391296	-0.0315465	0.325	0.348	1
AC008764.7	0.000392939	-0.00833794	0.002	0.004	1
GTF2F2	0.000393525	-0.0310401	0.1	0.116	1
EIF2B5	0.000395431	-0.0165375	0.11	0.127	1
UPF3A	0.000396753	-0.0358876	0.184	0.203	1
PCYT1A	0.000397183	-0.0282841	0.052	0.064	1
GTF2I	0.000397499	-0.0214615	0.14	0.159	1
AC009313.1	0.000398558	-0.02146	0.022	0.03	1
AL121603.2	0.000398886	-0.0422417	0.053	0.064	1
FAM118A	0.000399478	-0.033597	0.187	0.207	1
CARMIL1	0.000400388	-0.0118372	0.036	0.046	1
POLE4	0.000401133	-0.0415605	0.177	0.197	1
HUS1	0.000401552	-0.0253159	0.123	0.141	1
PLEKHM1	0.000401777	-0.0105415	0.108	0.124	1
MARCKSL1	0.000401877	-0.0228322	0.356	0.38	1
MT1X	0.000402729	-0.0380964	0.152	0.171	1
STK38	0.000402886	-0.0302538	0.3	0.325	1
CTSC	0.00040304	-0.055278	0.119	0.135	1
DHX36	0.000406333	-0.0515758	0.268	0.289	1
RB1	0.000406869	-0.0607997	0.226	0.246	1
SLC44A2	0.000407435	-0.0432109	0.298	0.32	1
NAPG	0.000407497	-0.0364276	0.102	0.117	1
TMEM8A	0.000407957	-0.0585015	0.143	0.16	1
SURF4	0.00040805	-0.0490113	0.172	0.191	1
TMC6	0.000409078	-0.0133462	0.402	0.429	1
TBCB	0.000411294	-0.0426739	0.22	0.24	1
ARHGAP9	0.000413351	-0.0282767	0.342	0.365	1
IGBP1	0.00041366	-0.00820909	0.325	0.349	1
CDHR3	0.000413956	-0.0291984	0.043	0.053	1
CCDC120	0.000414199	-0.0193166	0.015	0.022	1
TCERG1	0.000414267	0.00376706	0.228	0.251	1
CRIP1	0.000415606	-0.0423746	0.643	0.672	1
ZNF33A	0.000417294	-0.0223279	0.117	0.135	1
PTMA	0.000418482	-0.0240344	0.967	0.983	1
PSMB6	0.000418709	-0.0286078	0.243	0.266	1
LRRC7	0.000418723	0.0109696	0.014	0.009	1
PBDC1	0.00041878	-0.0372606	0.094	0.109	1
CCDC32	0.000421981	-0.0222158	0.062	0.074	1
GABARAP	0.000422093	0.00563619	0.541	0.568	1
SPCS3	0.000422122	-0.0231715	0.271	0.294	1
GPS1	0.000428386	-0.0372598	0.124	0.14	1
CCT5	0.000428512	-0.0328273	0.165	0.184	1
FYCO1	0.000430597	-0.0246462	0.042	0.052	1
PARP14	0.000431527	0.0112042	0.091	0.107	1
IQGAP2	0.000433382	-0.00339912	0.293	0.318	1
TERF2IP	0.000433448	-0.0224997	0.383	0.408	1
SLTM	0.000433693	-0.0368885	0.319	0.342	1
FBXO42	0.000434575	-0.0287236	0.095	0.11	1
SENP6	0.000436048	-0.049617	0.269	0.293	1
DYM	0.000436846	-0.0148762	0.189	0.209	1
UBN2	0.00043732	-0.0161852	0.047	0.058	1
AMPD2	0.000439919	-0.0149322	0.058	0.071	1
GOLPH3	0.000445155	-0.0220164	0.228	0.251	1
HDAC1	0.000445491	-0.0382504	0.252	0.276	1
SEL1L	0.000446073	-0.0411333	0.103	0.119	1
DPF2	0.000446137	-0.0271426	0.08	0.094	1
ZNF791	0.00044642	-0.0402874	0.107	0.122	1
ADAMTS13	0.000447623	0.0163614	0.008	0.004	1
STAG2	0.000450213	-0.0455398	0.28	0.304	1
RBM3	0.000450896	0.00122809	0.729	0.76	1
ZNF527	0.000453775	-0.0258689	0.02	0.028	1
MED7	0.000457132	-0.0301714	0.035	0.044	1
TIAM2	0.000465272	-0.0253726	0.03	0.04	1
FXYD5	0.000466617	-0.0170724	0.847	0.884	1
SIPA1	0.000466705	-0.040178	0.166	0.186	1
MTMR3	0.00046697	0.00222297	0.091	0.106	1
FBXO33	0.000467359	-0.00202879	0.294	0.319	1
BCCIP	0.000469582	-0.0313812	0.209	0.23	1
C21orf91	0.00047227	-0.0339229	0.099	0.115	1
IL1B	0.000473548	0.515344	0.021	0.014	1
TAFA2	0.000474044	-0.0355299	0.092	0.107	1
RPL29	0.000475314	0.0176203	0.971	0.98	1
ANXA2	0.000476859	-0.0330315	0.106	0.121	1
NGDN	0.000477059	-0.0267182	0.233	0.256	1
JADE2	0.000478481	-0.0394028	0.15	0.169	1
IGSF8	0.000478717	-0.0390767	0.102	0.118	1
LRWD1	0.000479382	-0.0146362	0.022	0.03	1
IFIH1	0.000479526	-0.0454446	0.047	0.058	1
VAMP5	0.00048124	-0.0625744	0.161	0.179	1
EIF3I	0.000481545	-0.0187716	0.306	0.328	1
MAIP1	0.000484156	-0.0191563	0.065	0.078	1
CASP8	0.000484973	-0.0376557	0.239	0.261	1
CNOT2	0.000485376	-0.0120725	0.285	0.309	1
NANS	0.000486968	-0.0409514	0.126	0.142	1
SRPRA	0.000487421	-0.0116781	0.259	0.282	1
OAZ1	0.000490809	-0.00280327	0.644	0.67	1
GPN1	0.000491534	-0.0302838	0.078	0.092	1
RRP1B	0.000493942	-0.0261662	0.179	0.199	1
PPT2	0.000495997	-0.0155162	0.023	0.031	1
PARP1	0.000497921	-0.0386008	0.143	0.161	1
TMEM147	0.000498882	-0.0358917	0.135	0.152	1
AC061992.2	0.000501707	-0.00638353	0.008	0.013	1
ERCC5	0.000503435	-0.0383488	0.226	0.247	1
RRAGA	0.000504605	-0.0353855	0.106	0.122	1
SPTAN1	0.000505179	-0.0489894	0.418	0.44	1
ELOB	0.000506372	0.00487569	0.529	0.562	1
CCL3L1	0.000510388	0.121659	0.005	0.002	1
TANK	0.000510743	-0.0123979	0.162	0.181	1
FUT7	0.000512817	-0.0137168	0.008	0.013	1
ELK3	0.000516801	-0.0381574	0.107	0.123	1
KDM3B	0.000518438	-0.0280601	0.133	0.151	1
INTS13	0.000518727	-0.0230328	0.04	0.05	1
XPA	0.00052049	-0.0190631	0.16	0.179	1
CHD4	0.00052618	-0.0295703	0.144	0.162	1
PIGT	0.000527039	-0.0343451	0.147	0.165	1
UBE2E3	0.000527423	-0.0149864	0.139	0.158	1
OSTC	0.000531295	-0.0232827	0.205	0.225	1
CSF3R	0.000531486	0.0297297	0.004	0.002	1
COX19	0.000531721	-0.0419267	0.191	0.21	1
RNF19A	0.000532953	-0.0390253	0.222	0.244	1
ORAI1	0.000533201	-0.0184152	0.203	0.224	1
PSMG4	0.000534122	-0.0373108	0.126	0.144	1
GOLGA7B	0.000534867	-0.019676	0.041	0.051	1
SIAH2-AS1	0.000535174	0.0481328	0.06	0.049	1
SMAP2	0.000536146	0.00700369	0.638	0.667	1
RBM27	0.000542794	-0.00327204	0.225	0.246	1
KCNAB2	0.000542869	-0.0166104	0.154	0.173	1
CALM2	0.000545725	-0.0057613	0.584	0.614	1
PEX14	0.00054602	-0.0397829	0.084	0.098	1
TENT4B	0.000549423	-0.0459546	0.135	0.153	1
PAN3	0.000549425	-0.00736095	0.259	0.281	1
SNHG8	0.000549905	-0.00742888	0.634	0.664	1
CCAR1	0.000550672	-0.0179282	0.213	0.234	1
RAB30	0.000550834	-0.00835647	0.082	0.096	1
IDH3G	0.000551394	-0.0257578	0.158	0.177	1
SGTA	0.000553022	-0.0214302	0.073	0.087	1
DDX27	0.00055363	-0.0427145	0.177	0.196	1
TRIP12	0.000553697	-0.0369639	0.156	0.174	1
SQOR	0.000554227	-0.0359786	0.083	0.098	1
MON2	0.000555423	-0.0364353	0.204	0.224	1
S100PBP	0.00055753	-0.0447678	0.051	0.062	1
KIF21B	0.000558632	-0.0423751	0.083	0.096	1
STK26	0.00055936	-0.0308696	0.119	0.136	1
MIA3	0.000559534	-0.0267828	0.2	0.22	1
HNRNPLL	0.000559838	-0.0740169	0.111	0.126	1
GADD45B	0.000561208	-0.0169079	0.575	0.608	1
ST6GAL1	0.000562259	-0.0441072	0.133	0.151	1
HIGD2A	0.00056457	-0.00787467	0.541	0.571	1
MDP1	0.000567745	-0.0236822	0.063	0.075	1
TRAV36DV7	0.000575399	-0.0175002	0.01	0.016	1
ITGB1BP1	0.000575939	-0.0444383	0.12	0.137	1
CCDC97	0.000578613	-0.0357191	0.093	0.108	1
PRKCE	0.000580193	-0.0428945	0.066	0.078	1
POP7	0.000582732	-0.024627	0.052	0.064	1
PIM1	0.000584212	-0.0248086	0.351	0.374	1
CCNH	0.000588743	-0.0199454	0.492	0.519	1
AC010320.3	0.000590592	-0.00561709	0.001	0.004	1
PPP3R1	0.000595747	-0.00367967	0.201	0.222	1
LPCAT4	0.000596942	-0.0295609	0.09	0.105	1
ARHGAP24	0.000603699	0.0436418	0.004	0.001	1
AQR	0.000609174	-0.0278271	0.125	0.143	1
AASDHPPT	0.000610754	-0.0184297	0.1	0.116	1
CGRRF1	0.000611405	-0.0170283	0.122	0.138	1
TSPAN15	0.00061199	-0.0200781	0.011	0.017	1
MTR	0.000613652	-0.0349962	0.164	0.183	1
NCR3	0.000613667	-0.0224767	0.018	0.025	1
NDUFB2	0.000614344	-0.0226559	0.371	0.394	1
UCP2	0.000614555	-0.0115147	0.476	0.504	1
BPGM	0.000615467	-0.0208043	0.053	0.065	1
MXI1	0.000617382	-0.0485872	0.246	0.266	1
HNRNPA0	0.000618071	-0.00585178	0.699	0.739	1
SPATA2L	0.000620655	-0.0130724	0.036	0.045	1
NACA	0.00062164	0.0290704	0.95	0.968	1
RBM10	0.000622651	-0.0551258	0.084	0.097	1
IWS1	0.000623141	-0.0380651	0.119	0.135	1
SUCLG1	0.000625711	-0.0243491	0.139	0.157	1
RAB27A	0.000627087	-0.025594	0.067	0.079	1
ZNF787	0.000629822	-0.0214962	0.06	0.072	1
DEXI	0.000629978	-0.0338107	0.068	0.081	1
AC073343.2	0.000631788	-0.0266229	0.019	0.026	1
SP140	0.000634792	-0.0361123	0.142	0.159	1
WHAMM	0.0006367	-0.0388681	0.276	0.295	1
GCC1	0.000636795	-0.0195957	0.046	0.057	1
RNF169	0.000637233	-0.0229515	0.118	0.134	1
SELENOM	0.000637459	-0.0307533	0.234	0.254	1
JAK3	0.000640271	-0.0327107	0.223	0.243	1
CHD6	0.000640606	-0.0260802	0.207	0.227	1
PLAAT4	0.000641718	-0.0190898	0.47	0.496	1
LARS	0.000642494	-0.0100879	0.174	0.195	1
COPS8	0.000642499	-0.0282334	0.144	0.161	1
PKM	0.000644598	-0.0208473	0.467	0.491	1
TRBC1	0.000646102	-0.0234139	0.316	0.341	1
TLK2	0.000649478	-0.01401	0.15	0.167	1
GFPT1	0.000653161	-0.0426304	0.121	0.138	1
RNF114	0.000654732	-0.0140788	0.27	0.293	1
SNHG5	0.000654941	0.109362	0.576	0.564	1
PDPK1	0.000659182	-0.0276731	0.075	0.089	1
PSMD4	0.000659235	-0.0389899	0.209	0.23	1
TMEM179B	0.000661707	0.00144881	0.143	0.161	1
AXIN1	0.000667398	-0.0394479	0.088	0.102	1
AP2M1	0.000670608	-0.014723	0.284	0.304	1
RPS18	0.000671778	0.0181445	0.986	0.986	1
HLA-DRB1	0.000674583	0.202062	0.029	0.022	1
AC015871.4	0.000674749	-0.00993722	0.002	0.005	1
NDUFB3	0.000675236	-0.0241739	0.123	0.14	1
RTKN2	0.000677829	-0.0222074	0.021	0.029	1
EIF4E2	0.000679891	-0.0312765	0.114	0.13	1
BRAF	0.000680013	5.00224e-05	0.248	0.271	1
DMAP1	0.000681805	-0.0424996	0.093	0.108	1
SEC24B	0.000682383	-0.0402376	0.173	0.191	1
TCEA1	0.000682423	-0.0271583	0.328	0.351	1
SUPT5H	0.000684407	-0.0253945	0.216	0.235	1
TSPYL1	0.000685426	-0.00277952	0.305	0.33	1
NUDT21	0.000690236	-0.00498066	0.168	0.188	1
SPAG7	0.000692645	-0.0267826	0.136	0.153	1
LZTFL1	0.000692911	-0.0174238	0.033	0.042	1
LDLR	0.00069314	-0.0092711	0.058	0.07	1
EIF4EBP2	0.000694983	-0.00992979	0.159	0.178	1
SIGIRR	0.00069516	-0.0132119	0.371	0.397	1
AC008892.1	0.000698846	-0.0326308	0.114	0.129	1
PRPF38A	0.000699788	-0.0332057	0.119	0.135	1
PKIA	0.000702678	-0.0501217	0.122	0.139	1
CCR4	0.000706777	-0.0379768	0.044	0.055	1
CNOT11	0.000714601	-0.044642	0.108	0.124	1
IAH1	0.000719201	-0.0223815	0.109	0.124	1
SMYD3	0.000719559	-0.0577955	0.251	0.271	1
RRM1	0.000721383	-0.0155834	0.118	0.135	1
EIF5B	0.000725186	-0.0333303	0.208	0.228	1
BIRC2	0.000726306	-0.0251936	0.248	0.269	1
ATRAID	0.000726743	-0.0308751	0.29	0.312	1
CCDC107	0.000727737	-0.0285599	0.145	0.163	1
GOLGB1	0.000727926	-0.00631256	0.216	0.237	1
HPRT1	0.000730181	-0.0330084	0.105	0.121	1
POLR1C	0.000731303	-0.0400653	0.116	0.131	1
THOC2	0.000733016	-0.0170651	0.196	0.215	1
AC116407.2	0.00073389	-0.0331254	0.023	0.031	1
CCAR2	0.000736033	-0.0258851	0.092	0.107	1
MAPK14	0.000738405	-0.0309977	0.108	0.123	1
SMAP1	0.000742099	-0.034795	0.233	0.253	1
AAMP	0.000746233	-0.0458807	0.127	0.144	1
TTC39C	0.000746686	-0.050037	0.367	0.389	1
TRIM47	0.000748277	0.0170084	0.015	0.009	1
DUSP11	0.000748553	-0.0329874	0.147	0.165	1
BRI3BP	0.000752004	-0.0154402	0.025	0.033	1
LINC01578	0.000752738	-0.0118825	0.866	0.898	1
XPC	0.000753891	-0.0389247	0.179	0.196	1
PHF1	0.000756943	-0.0419958	0.323	0.345	1
OBI1	0.000760269	-0.0208758	0.05	0.061	1
SASH3	0.000762438	-0.0196936	0.141	0.159	1
GLUD1	0.000764021	-0.0489672	0.205	0.223	1
NSG1	0.000765087	-0.0251192	0.044	0.055	1
SNX25	0.000766674	-0.0371353	0.096	0.11	1
ATP13A3	0.000769382	-0.016097	0.077	0.09	1
NDUFA11	0.000774566	-0.0167499	0.437	0.461	1
SLFN5	0.000778712	-0.00467088	0.33	0.354	1
TMEM199	0.000780029	-0.0458109	0.058	0.07	1
KIF5B	0.000780216	-0.0236663	0.273	0.295	1
FOXJ3	0.00078143	0.00646555	0.199	0.219	1
DDX42	0.000782177	-0.0374938	0.156	0.173	1
CNIH1	0.000782572	-0.0331294	0.209	0.228	1
FOSL1	0.000792261	-0.0206055	0.02	0.028	1
PRPSAP2	0.000794587	-0.0166521	0.104	0.12	1
GRAP2	0.000796299	-0.0181461	0.171	0.189	1
CTNNB1	0.000799795	-0.0144328	0.255	0.276	1
SPRTN	0.000801887	-0.0291349	0.087	0.1	1
VAMP7	0.000802665	-0.0118125	0.069	0.082	1
MRPS30	0.000807827	-0.0112974	0.183	0.203	1
KRCC1	0.000810155	-0.0292229	0.108	0.124	1
OTULINL	0.0008103	-0.0253855	0.127	0.144	1
OFD1	0.000810407	-0.026337	0.17	0.188	1
Z93241.1	0.000810896	0.0909	0.169	0.152	1
PLAGL2	0.000811317	-0.0229725	0.035	0.044	1
DNAJC7	0.000811707	-0.0238119	0.161	0.18	1
HIST1H2BC	0.000811747	0.0518326	0.049	0.039	1
PSMD3	0.000813156	-0.0429715	0.141	0.158	1
ZBTB10	0.000820292	-0.0362065	0.237	0.256	1
DUSP2	0.000822433	0.139021	0.603	0.597	1
HAUS1	0.000825878	-0.0311041	0.054	0.066	1
SLC9A8	0.000826111	-0.0260545	0.086	0.1	1
ZNRD2	0.000828494	-0.0212061	0.076	0.089	1
SSR4	0.000829272	-0.0262032	0.576	0.605	1
DDX28	0.000831164	-0.0292266	0.039	0.048	1
FARSA	0.000832978	-0.0324332	0.071	0.084	1
EDA	0.000843062	-0.0545866	0.054	0.065	1
ARL4A	0.000845236	0.0013554	0.248	0.27	1
S100A6	0.000846433	0.0129402	0.722	0.755	1
ARFGAP3	0.000849304	-0.0283494	0.093	0.107	1
MRPS24	0.000851548	-0.0305513	0.263	0.283	1
NGRN	0.000853089	-0.00309925	0.18	0.199	1
BRD1	0.000854854	-0.0286198	0.083	0.097	1
MDH1	0.000856647	-0.0116939	0.185	0.205	1
XKRX	0.000858585	0.0127894	0.005	0.002	1
SCYL3	0.000862128	-0.0306485	0.052	0.063	1
PCED1B	0.000864312	-0.00611471	0.297	0.321	1
SMAD4	0.000865343	-0.0184246	0.194	0.214	1
COX14	0.000867893	-0.0331389	0.246	0.266	1
FYTTD1	0.000874578	-0.0386454	0.196	0.216	1
IGKV3-20	0.000878306	0.00142857	0.005	0.002	1
SEPTIN7	0.000880243	0.00734311	0.485	0.507	1
CC2D1B	0.000882281	-0.0205646	0.051	0.062	1
TMEM140	0.00088602	-0.0412061	0.031	0.039	1
SNRPE	0.000888138	-0.0195353	0.21	0.23	1
RPL6	0.000890958	0.0296074	0.967	0.977	1
SLC25A16	0.000896904	-0.0135422	0.069	0.081	1
UBE2M	0.000898068	-0.0394682	0.203	0.221	1
BTBD1	0.000900513	-0.0175612	0.133	0.15	1
API5	0.000902695	-0.0232602	0.198	0.217	1
RAE1	0.000903712	-0.0392382	0.117	0.132	1
UTS2	0.000903759	0.00838255	0.006	0.003	1
AC093390.2	0.000904203	0.0309362	0.015	0.01	1
GTF3C6	0.000906317	-0.040678	0.147	0.165	1
NKAP	0.000906768	-0.0290562	0.126	0.142	1
ELOF1	0.000906951	-0.0277923	0.09	0.104	1
SSBP3	0.000907764	-0.0193526	0.125	0.141	1
VCPKMT	0.000912744	-0.0211304	0.108	0.123	1
SAR1A	0.000923354	-0.0371483	0.125	0.14	1
HSBP1L1	0.000923467	-0.0388941	0.114	0.13	1
TMEM208	0.000932551	-0.0401843	0.072	0.085	1
ARL2BP	0.00093427	-0.0294329	0.216	0.236	1
CPNE3	0.000937216	-0.0309159	0.141	0.159	1
CBX3	0.000938961	-0.0271129	0.314	0.338	1
NDUFS7	0.000939118	-0.0264299	0.237	0.259	1
UBQLN1	0.000940471	-0.00669981	0.23	0.251	1
WIPF2	0.000941688	-0.0361871	0.048	0.059	1
SNHG17	0.000942354	-0.0233223	0.171	0.188	1
WBP1L	0.000943542	-0.0249929	0.038	0.047	1
LRCH1	0.000943881	-0.027382	0.081	0.095	1
ABI1	0.000947717	-0.00343949	0.26	0.283	1
PER1	0.000950862	-0.00962301	0.473	0.503	1
MPZL3	0.000950941	-0.0273679	0.19	0.209	1
LMAN1	0.000953343	-0.0347661	0.147	0.165	1
PDCD5	0.000954525	-0.0232807	0.22	0.241	1
LMAN2	0.000954858	-0.0241328	0.236	0.257	1
CPNE8	0.000960804	-0.00851529	0.014	0.02	1
AL391988.1	0.000962344	0.00865723	0.002	0	1
RNF185	0.000963278	-0.01275	0.036	0.046	1
RBM14	0.000965398	-0.0341152	0.195	0.215	1
SREBF2	0.00096855	-0.0403113	0.113	0.129	1
SMC3	0.000969192	-0.0330647	0.181	0.198	1
UXT	0.00097259	0.00448182	0.635	0.67	1
PDRG1	0.000988515	-0.0160756	0.043	0.053	1
MAP4K2	0.00100144	-0.00648333	0.15	0.168	1
RSAD2	0.00100241	-0.0225832	0.014	0.02	1
ANKRD13A	0.0010025	-0.0157679	0.122	0.137	1
COPA	0.00100358	-0.00553434	0.187	0.206	1
SESTD1	0.00100556	-0.00750753	0.032	0.04	1
CCDC92	0.00100592	-0.0298726	0.094	0.108	1
DHX38	0.00100697	-0.0289264	0.083	0.096	1
CRBN	0.00101429	-0.0306824	0.279	0.3	1
DYNLL2	0.00101473	-0.0233715	0.237	0.256	1
AC010275.1	0.00101622	-0.0170735	0.021	0.029	1
FAF1	0.00101704	-0.0276591	0.223	0.243	1
CARD11	0.00101825	-0.0429273	0.155	0.173	1
MRPS28	0.00101837	-0.0272557	0.096	0.11	1
GPHN	0.00102245	-0.0670625	0.139	0.156	1
PPP1R12A	0.00102424	-0.0088723	0.28	0.302	1
HNRNPUL1	0.00102516	-0.000814566	0.445	0.471	1
SLC35B2	0.00102558	-0.0357661	0.041	0.051	1
SLU7	0.00102857	-0.03152	0.135	0.151	1
CFAP54	0.00102937	-0.0256161	0.023	0.03	1
HMGB1	0.00102986	-0.00108477	0.756	0.792	1
TIGAR	0.00103085	-0.0306939	0.081	0.094	1
AP001025.1	0.0010382	-0.00254476	0	0.001	1
DHRS7	0.00104687	-0.0329434	0.224	0.243	1
USP34	0.00104775	-0.013421	0.347	0.371	1
C7orf25	0.00105247	-0.0181503	0.01	0.015	1
EEF1D	0.00105492	0.0386848	0.918	0.95	1
PACSIN2	0.00105735	-0.00610984	0.078	0.092	1
COPE	0.00105967	-0.0233993	0.342	0.362	1
LY9	0.00106086	-0.0381907	0.177	0.195	1
RNH1	0.00106501	-0.024537	0.28	0.301	1
SON	0.00106699	0.0013182	0.763	0.794	1
KLF12	0.00107681	-0.0487249	0.374	0.394	1
NMRK1	0.00108106	-0.0362817	0.168	0.186	1
TAB2	0.00108113	-0.0171989	0.3	0.323	1
ECE1	0.00108348	-0.0500357	0.139	0.154	1
PIAS1	0.00108969	0.00574121	0.325	0.347	1
AK3	0.00109106	-0.0438846	0.126	0.142	1
CNOT9	0.0010955	-0.0512493	0.119	0.134	1
CDKN2AIPNL	0.00109731	-0.0306879	0.074	0.087	1
EIF3B	0.00109786	-0.0225403	0.251	0.272	1
ATP5PD	0.00109849	0.00685277	0.394	0.42	1
PRKRA	0.00109999	-0.0160181	0.149	0.166	1
BID	0.00110217	-0.0295952	0.064	0.075	1
SRCAP	0.00111216	-0.0266584	0.107	0.122	1
HEATR1	0.00111516	-0.0259051	0.093	0.107	1
GALNT13	0.00112354	-0.00788712	0.001	0.003	1
FRRS1	0.00112607	-0.0059394	0	0.002	1
DDX23	0.00112646	-0.022435	0.088	0.101	1
CAMK1D	0.00112845	-0.018334	0.265	0.286	1
MRPS12	0.00112949	-0.00954197	0.08	0.093	1
PABPN1	0.00113055	-0.010924	0.425	0.449	1
INTS2	0.00113098	-0.018778	0.027	0.035	1
MANEA	0.001133	-0.0143654	0.024	0.031	1
TLN1	0.00113791	-0.00100842	0.277	0.299	1
TSTD1	0.00114347	-0.0298901	0.398	0.42	1
NDUFA13	0.00114397	-0.0210452	0.492	0.515	1
DNAJB1	0.00114419	0.00120844	0.804	0.841	1
DVL1	0.00114718	-0.0196118	0.032	0.04	1
ATP5MD	0.00115002	-0.00887727	0.412	0.436	1
LINC00963	0.00115583	-0.0293363	0.049	0.059	1
CDK13	0.0011573	-0.0244108	0.274	0.295	1
SRPRB	0.00115977	-0.031974	0.063	0.075	1
SSRP1	0.00116052	-0.0452854	0.152	0.169	1
MAP1LC3B	0.00116514	-0.0122766	0.345	0.366	1
AC044849.1	0.00116872	0.110506	0.209	0.193	1
TIPRL	0.00116875	-0.0378262	0.138	0.154	1
PYM1	0.00118002	-0.0223534	0.111	0.126	1
USF3	0.00118449	-0.0238272	0.114	0.128	1
HERC1	0.0011847	0.00118804	0.4	0.426	1
PDLIM2	0.00119034	-0.0482027	0.141	0.158	1
RPL12	0.00119143	0.0246504	0.973	0.98	1
ARAP2	0.00119179	-0.0455417	0.161	0.178	1
NTMT1	0.00119429	-0.0582312	0.13	0.145	1
GOSR1	0.00119746	-0.0194884	0.16	0.177	1
CLPB	0.00119986	-0.00719314	0.02	0.027	1
ABRAXAS2	0.00120002	-0.0409119	0.055	0.066	1
MRM3	0.00120957	-0.0253297	0.074	0.086	1
LRRC8C	0.00121468	-0.0358454	0.207	0.225	1
MYDGF	0.00121514	-0.0437189	0.193	0.209	1
FKBP1A	0.00121798	-0.0166557	0.25	0.271	1
ARPP19	0.00121978	-0.0239642	0.142	0.158	1
PCED1B-AS1	0.00122081	-0.0280092	0.761	0.799	1
TKTL1	0.00122146	-0.0112218	0.013	0.018	1
ID2	0.00122231	-0.0339764	0.328	0.353	1
DIS3	0.00122886	-0.0177965	0.12	0.135	1
TNFAIP2	0.00123589	0.076212	0.005	0.002	1
GID8	0.00123655	-0.0358908	0.173	0.191	1
RIN2	0.00123703	0.0706357	0.004	0.001	1
CERT1	0.0012388	-0.0145899	0.106	0.121	1
PDE6B	0.00124362	-0.0285997	0.054	0.065	1
SCAND1	0.00124885	-0.0131993	0.393	0.417	1
RPS4X	0.00125412	0.020688	0.973	0.982	1
AC021092.1	0.00125457	-0.0105884	0.009	0.013	1
XPO4	0.00125648	-0.0403521	0.185	0.202	1
OTUD5	0.00125969	-0.0210797	0.203	0.222	1
GADD45G	0.00126277	0.0627765	0.106	0.092	1
ACOT7	0.00126331	-0.0294679	0.031	0.039	1
HIST2H2BE	0.00126533	0.0193344	0.014	0.009	1
PSTPIP1	0.00126987	-0.0345055	0.117	0.132	1
SH3GLB2	0.00127289	-0.0251475	0.161	0.178	1
[truncated: 34,602 more rows]

## Sheet: CD4 TEM.Pre_vs_Post
	p_val	avg_log2FC	pct.1	pct.2	p_val_adj
MTRNR2L12	5.85734e-17	0.716598	0.977	0.949	2.14385e-12
S100A9	1.28053e-06	1.02463	0.121	0.042	0.0468687
EML4	2.59019e-06	-0.264743	0.605	0.731	0.0948034
B2M	3.40936e-06	-0.136303	0.988	0.994	0.124786
TXNIP	3.82631e-06	0.49782	0.728	0.713	0.140047
DNAJB1	3.86533e-06	-0.314114	0.747	0.833	0.141475
CD81	1.32085e-05	-0.282428	0.446	0.577	0.483446
S100A8	1.93068e-05	0.849918	0.089	0.028	0.706649
OTULINL	1.96286e-05	-0.266351	0.063	0.14	0.718428
DDIT4	3.40106e-05	-0.403279	0.482	0.594	1
FTH1	3.52768e-05	-0.213965	0.965	0.968	1
IL7R	4.534e-05	-0.270189	0.702	0.763	1
ARL4C	4.59495e-05	-0.250552	0.682	0.786	1
SCAMP3	4.79633e-05	-0.316477	0.07	0.144	1
MT2A	4.86529e-05	-0.540223	0.409	0.51	1
EMD	5.57688e-05	-0.231771	0.312	0.427	1
IFITM1	9.08255e-05	-0.22278	0.779	0.869	1
LITAF	9.61427e-05	-0.255687	0.542	0.645	1
HSP90AA1	9.7967e-05	-0.220277	0.67	0.791	1
COX5A	0.000113518	-0.262494	0.219	0.321	1
PPP1CB	0.000117342	-0.153754	0.281	0.391	1
IL32	0.000121735	-0.237715	0.756	0.827	1
GTF2H3	0.000121737	-0.246494	0.032	0.085	1
NR4A2	0.000123052	-0.245841	0.688	0.78	1
SRGN	0.000140164	-0.206203	0.761	0.844	1
ZNRF2	0.00014056	-0.398543	0.081	0.152	1
UXT	0.000168093	-0.22257	0.411	0.526	1
RTN3	0.000187792	-0.204582	0.098	0.175	1
BRD7	0.000189671	-0.422643	0.195	0.281	1
ZFPM1	0.000197439	-0.224532	0.191	0.285	1
TSEN54	0.000203279	-0.265928	0.142	0.228	1
PARP6	0.00021857	-0.336701	0.061	0.125	1
SYTL3	0.000233612	-0.275517	0.409	0.51	1
TGFBRAP1	0.000240036	-0.160109	0.033	0.085	1
AUTS2	0.000251602	-0.36656	0.161	0.243	1
RORA	0.000255023	-0.306202	0.442	0.562	1
ATP6V1B2	0.00025768	-0.119718	0.025	0.072	1
LDB1	0.000283216	-0.128003	0.091	0.165	1
BANF1	0.000316865	-0.186	0.1	0.173	1
OSBPL7	0.000342181	-0.117988	0.018	0.059	1
NOA1	0.000364413	-0.170686	0.044	0.099	1
CYTIP	0.000391736	-0.176595	0.442	0.554	1
TMEM259	0.000423036	-0.278517	0.232	0.323	1
RUNX3	0.00042472	-0.204858	0.533	0.645	1
HLA-E	0.000442025	-0.210857	0.835	0.917	1
TRBV2	0.000443413	-0.433024	0.019	0.061	1
CST7	0.000491087	-0.202724	0.382	0.488	1
PSMB3	0.000503809	-0.336775	0.177	0.262	1
ATP5MG	0.000517193	-0.195995	0.665	0.753	1
PMPCB	0.000533217	-0.129845	0.121	0.199	1
SH3BGRL3	0.000574523	-0.158996	0.786	0.867	1
TBC1D22B	0.000652005	-0.137295	0.019	0.059	1
FOSL2	0.000652232	-0.291011	0.293	0.374	1
STRAP	0.000667575	-0.255128	0.228	0.311	1
ARPC5	0.000669556	-0.0885085	0.165	0.25	1
PLAAT4	0.000673197	-0.235143	0.44	0.535	1
MED8	0.000677676	0.21015	0.074	0.028	1
RNASEK	0.000721918	-0.147421	0.416	0.512	1
C1orf216	0.000724079	-0.0939807	0.002	0.025	1
FNBP4	0.000736912	-0.278884	0.274	0.359	1
SLC25A3	0.000753774	-0.232918	0.423	0.522	1
RGCC	0.000762134	-0.351104	0.568	0.647	1
FDX1	0.000797531	-0.261302	0.119	0.19	1
AC253572.2	0.00085779	0.463094	0.133	0.072	1
CCL3	0.0008976	0.951641	0.054	0.017	1
FLNA	0.000898636	-0.241007	0.453	0.541	1
HSBP1L1	0.00095162	-0.0882451	0.042	0.091	1
LEO1	0.000953521	-0.157494	0.026	0.068	1
RPA3	0.0009913	-0.185318	0.105	0.171	1
PNKD	0.000996622	-0.198163	0.112	0.18	1
RNF125	0.00100456	-0.26516	0.468	0.554	1
ZNF567	0.00101441	-0.14955	0.019	0.057	1
MOB4	0.00103632	-0.188332	0.17	0.254	1
PITPNC1	0.00103962	-0.247195	0.416	0.507	1
VPS4B	0.00110511	-0.236553	0.13	0.199	1
RPS10	0.00115918	0.275911	0.172	0.104	1
RPS29	0.0011716	0.135647	0.911	0.92	1
SF3B2	0.00123343	-0.128577	0.316	0.41	1
CLEC2D	0.00124691	-0.196708	0.258	0.349	1
RBM38	0.00127474	-0.179657	0.586	0.691	1
CCDC167	0.00130837	-0.199253	0.074	0.131	1
RPN1	0.00132437	-0.245821	0.161	0.239	1
FNBP1	0.00133067	-0.181384	0.507	0.598	1
CSNK1G2	0.00133297	-0.160348	0.218	0.302	1
KLHL32	0.00143341	-0.167856	0.004	0.027	1
C8orf58	0.00145173	-0.0769962	0.004	0.027	1
NEIL1	0.00148528	-0.07663	0.005	0.03	1
COPE	0.00149064	-0.197894	0.291	0.385	1
GOLPH3	0.00152883	-0.350414	0.209	0.281	1
DDX6	0.00156936	-0.181275	0.36	0.452	1
MAP3K5	0.00159629	-0.18457	0.161	0.239	1
IER5L	0.00160072	-0.291413	0.179	0.25	1
SMDT1	0.0016239	-0.315272	0.43	0.528	1
LYSMD2	0.00164525	-0.0654511	0.089	0.152	1
THRAP3	0.00168808	-0.172855	0.233	0.315	1
RBM45	0.00168868	0.186794	0.032	0.006	1
MTF1	0.00169373	-0.151355	0.033	0.076	1
MYLIP	0.00169798	-0.266458	0.325	0.412	1
PCED1B-AS1	0.00177675	-0.191342	0.589	0.693	1
CD3E	0.00178696	-0.187095	0.744	0.833	1
HADHA	0.00180977	-0.217017	0.179	0.256	1
BCL9L	0.0018156	-0.275642	0.163	0.235	1
HACL1	0.00183648	-0.0988054	0.039	0.083	1
SARDH	0.00185666	0.101275	0.035	0.008	1
JTB	0.00200946	-0.216967	0.347	0.435	1
PLXDC1	0.00203558	0.140558	0.023	0.002	1
GLUD1	0.00207413	-0.156726	0.147	0.218	1
TERF2IP	0.0020796	-0.20803	0.307	0.391	1
REEP4	0.00208836	-0.0767595	0.021	0.057	1
TNFRSF1B	0.00210856	-0.280611	0.263	0.332	1
ALOX5AP	0.002134	-0.264374	0.184	0.262	1
ELOVL5	0.00215	-0.155107	0.295	0.381	1
TENT5C	0.00217279	-0.135793	0.509	0.611	1
KLF2	0.00217306	-0.18773	0.837	0.907	1
GNAI2	0.00219983	-0.149798	0.463	0.556	1
EIF3B	0.00225554	-0.102936	0.149	0.218	1
PSMC4	0.00233222	-0.235715	0.077	0.131	1
ATP1B3	0.00239993	-0.21296	0.226	0.311	1
RSBN1L	0.00242201	-0.111641	0.093	0.154	1
C7orf26	0.00246217	-0.216494	0.084	0.14	1
AXIN1	0.0024633	-0.168869	0.07	0.123	1
CYB5B	0.00247036	-0.251456	0.039	0.082	1
FOXO1	0.00247246	-0.163545	0.346	0.435	1
FERMT3	0.00248707	-0.199281	0.118	0.18	1
C7orf50	0.00249707	-0.214225	0.146	0.211	1
BTBD7	0.00255328	-0.188083	0.044	0.089	1
ANXA11	0.00258145	-0.119259	0.326	0.416	1
RELL1	0.0025833	-0.271281	0.112	0.175	1
SELENOK	0.00259697	-0.17162	0.507	0.592	1
NFYC-AS1	0.00259869	0.101015	0.026	0.004	1
IFITM2	0.00260115	-0.195681	0.512	0.6	1
ACTR2	0.00261077	-0.0839303	0.298	0.387	1
TPST2	0.00261753	-0.106153	0.049	0.097	1
PIK3R1	0.00265833	-0.191876	0.577	0.666	1
GPR183	0.00267439	-0.27602	0.195	0.268	1
TOB1	0.00272061	-0.184705	0.374	0.457	1
ARFRP1	0.00272261	0.109429	0.079	0.036	1
PSMD9	0.00272705	-0.315047	0.151	0.214	1
HLA-B	0.00275435	-0.108816	0.97	0.991	1
RAMAC	0.00280138	0.211536	0.102	0.053	1
METRNL	0.00281221	-0.144188	0.165	0.235	1
GZMA	0.00285208	-0.261847	0.346	0.429	1
MCOLN2	0.0028997	-0.11844	0.035	0.076	1
IPCEF1	0.00291173	0.324774	0.114	0.063	1
ACSS1	0.00295026	-0.195717	0.058	0.106	1
HSPD1	0.00298677	-0.191431	0.26	0.34	1
SLC2A3	0.00299156	-0.161382	0.577	0.674	1
STOM	0.00300892	-0.108425	0.126	0.192	1
EMC10	0.00301275	-0.245854	0.16	0.226	1
SNHG15	0.00302994	-0.252489	0.254	0.324	1
RGS1	0.0030587	-0.450253	0.261	0.334	1
NFE2L2	0.00307898	-0.297318	0.239	0.307	1
MYO1D	0.00308238	-0.205583	0.039	0.08	1
FBXL12	0.00308945	-0.0644748	0.04	0.083	1
FAM177A1	0.00310199	-0.0361556	0.363	0.463	1
SPCS2	0.00312544	-0.28781	0.196	0.269	1
GRK2	0.0031302	-0.127458	0.281	0.361	1
IRF2BPL	0.00313239	-0.189506	0.107	0.167	1
KLRD1	0.00317443	-0.133817	0	0.015	1
RBM26-AS1	0.00317443	-0.0499812	0	0.015	1
CTU2	0.0032009	-0.166379	0.023	0.057	1
WDR70	0.00331486	-0.179358	0.098	0.157	1
SLC9A3R1	0.00332841	-0.270704	0.274	0.349	1
KCNK12	0.00335315	0.0656398	0.021	0.002	1
TGFBR3	0.00347364	-0.133149	0.256	0.336	1
CREB1	0.00354851	-0.244682	0.319	0.402	1
IL1B	0.00361478	1.22789	0.051	0.019	1
CXCL8	0.0036362	0.679392	0.054	0.021	1
VCP	0.00363858	-0.23438	0.307	0.385	1
ZNF211	0.00372475	-0.121774	0.019	0.051	1
NCMAP-DT	0.00380903	-0.115483	0.007	0.03	1
ARPC3	0.00387888	-0.0513572	0.518	0.62	1
FBXO28	0.00390389	-0.241327	0.053	0.097	1
UBR5	0.00392135	-0.354911	0.163	0.228	1
UBE2I	0.00392838	-0.141761	0.279	0.353	1
STX5	0.00399468	-0.195226	0.132	0.194	1
FCER1G	0.00399817	0.594176	0.039	0.011	1
RILPL2	0.00408921	-0.154319	0.218	0.292	1
CHIC2	0.00410961	-0.150232	0.207	0.281	1
DUSP5	0.00411248	-0.194064	0.237	0.309	1
PEBP1	0.00411985	-0.186776	0.358	0.446	1
RALGDS	0.00412183	-0.132488	0.168	0.235	1
SPAG7	0.00420761	-0.183175	0.089	0.144	1
MAST2	0.00424772	-0.145634	0.005	0.027	1
PLK3	0.00425472	-0.204546	0.256	0.323	1
NDUFB7	0.00426547	-0.197306	0.168	0.243	1
SERTAD1	0.00438699	-0.229248	0.328	0.395	1
COG2	0.00442458	-0.169202	0.044	0.085	1
TAF11	0.0044479	-0.201243	0.086	0.137	1
IL16	0.00445301	-0.113777	0.207	0.279	1
ARHGAP35	0.00446442	-0.238951	0.053	0.097	1
VCAN	0.00446507	0.410215	0.028	0.006	1
FOXP3	0.00448758	-0.107142	0.004	0.023	1
TIMP2	0.00454312	-0.121013	0.004	0.023	1
HIST1H1A	0.00454649	-0.116067	0.011	0.036	1
R3HDM4	0.00455747	-0.190511	0.272	0.342	1
FAM8A1	0.00459931	-0.0956904	0.011	0.036	1
AC009041.1	0.00467419	0.104497	0.035	0.009	1
ZFP36L2	0.00468495	-0.150892	0.879	0.943	1
SRSF5	0.00470516	-0.155583	0.711	0.782	1
TRIP13	0.00471351	-0.0492115	0.004	0.023	1
BRMS1	0.00475987	-0.131043	0.089	0.144	1
CD44	0.00479827	-0.15704	0.656	0.748	1
TMEM64	0.004806	-0.0967247	0.021	0.053	1
CSTB	0.00491403	-0.163848	0.237	0.313	1
RWDD1	0.00491779	-0.137639	0.325	0.41	1
CDKN2AIP	0.00492039	-0.286425	0.163	0.224	1
RELA	0.0049333	-0.147596	0.174	0.241	1
PCYOX1L	0.00500009	-0.0190153	0.018	0.047	1
TRAPPC1	0.00509086	-0.215165	0.181	0.249	1
XRCC6	0.00509463	-0.0263377	0.34	0.429	1
SYAP1	0.00514088	-0.091133	0.247	0.323	1
PRPSAP2	0.00516995	-0.096149	0.049	0.093	1
ATG16L1	0.00521873	-0.236641	0.104	0.161	1
GUK1	0.00522349	-0.226039	0.479	0.56	1
FAM104A	0.00523909	-0.100266	0.042	0.083	1
GNA15	0.00532366	-0.137286	0.104	0.156	1
NDUFB2	0.00537975	-0.209917	0.289	0.364	1
ANKRD28	0.00544333	-0.0786272	0.088	0.142	1
PTPRE	0.00544813	0.357606	0.168	0.11	1
ECH1	0.00557462	-0.235089	0.184	0.254	1
PPIB	0.00559443	-0.131713	0.561	0.649	1
CTIF	0.00562828	-0.106558	0.016	0.044	1
PABPC4-AS1	0.00565839	0.0540649	0.019	0.002	1
EHBP1	0.00566785	-0.154478	0.03	0.065	1
ZFAS1	0.00573054	-0.169735	0.616	0.708	1
EHD3	0.00580804	-0.0637627	0	0.013	1
ERICH6	0.00580804	-0.0369628	0	0.013	1
ZNF511	0.00586726	-0.191037	0.058	0.102	1
PFN1	0.00586786	-0.0833172	0.828	0.901	1
MVD	0.00602604	-0.157061	0.096	0.15	1
CFL1	0.00621471	-0.132654	0.779	0.858	1
COX6A1	0.00622571	-0.146251	0.491	0.583	1
DENND5A	0.00626827	0.574812	0.068	0.032	1
EIF3I	0.00628719	-0.176798	0.172	0.241	1
SUB1	0.00631061	-0.17285	0.509	0.583	1
HNRNPF	0.00636366	-0.147263	0.304	0.374	1
FPR1	0.00637767	0.256898	0.014	0	1
DICER1	0.00639442	-0.233833	0.061	0.106	1
MSH2	0.00645866	-0.106278	0.016	0.044	1
DEXI	0.00646629	-0.13511	0.032	0.066	1
TIPARP	0.00650008	-0.264469	0.296	0.364	1
SNRPB	0.00652907	-0.207047	0.388	0.457	1
ATIC	0.00653847	-0.234594	0.056	0.099	1
ANXA2R	0.00657211	-0.172674	0.121	0.18	1
GTF3C2	0.00658841	-0.056822	0.042	0.082	1
ZNF627	0.00661744	-0.01916	0.012	0.038	1
TSPAN14	0.00663798	0.415747	0.135	0.085	1
VMA21	0.00680042	-0.122327	0.058	0.102	1
TPM3	0.00680398	-0.129217	0.586	0.639	1
RNF166	0.00686944	-0.189059	0.298	0.372	1
CANX	0.00687626	-0.200887	0.267	0.334	1
PSMB1	0.00689264	-0.246032	0.332	0.398	1
AL137856.1	0.00698653	-0.188267	0.011	0.034	1
PPM1L	0.00716224	-0.151333	0.011	0.034	1
VARS	0.00721859	-0.129052	0.018	0.046	1
CDHR3	0.00722465	-0.158193	0.005	0.025	1
SREK1IP1	0.00723584	-0.253959	0.133	0.19	1
HIF1AN	0.00725974	-0.148793	0.011	0.034	1
FUT8	0.00726083	-0.263882	0.089	0.139	1
TSPAN31	0.00734894	-0.149292	0.014	0.04	1
RPS6KA5	0.00735077	-0.0426515	0.132	0.194	1
CAPN2	0.00740159	-0.115297	0.261	0.345	1
HLA-DRA	0.00743837	0.51552	0.07	0.034	1
WIPF1	0.00749459	-0.179267	0.386	0.452	1
CCDC93	0.00749539	-0.287845	0.1	0.152	1
HIC2	0.00752923	-0.119919	0.054	0.097	1
AC012184.3	0.00757996	-0.051872	0.002	0.017	1
XRN2	0.0077484	-0.120013	0.191	0.256	1
FADD	0.00777606	-0.123054	0.028	0.061	1
RPS6KL1	0.00779184	-0.0317284	0.002	0.017	1
BLOC1S1	0.00782443	-0.108478	0.153	0.214	1
FP565260.1	0.00784567	-0.0975979	0.014	0.04	1
SH3BP5	0.00797683	-0.112371	0.137	0.194	1
H2AFX	0.00799979	-0.142617	0.353	0.433	1
RNF213	0.00804818	-0.0442008	0.404	0.491	1
NOL9	0.00809309	-0.15973	0.06	0.102	1
RPL34	0.00809727	0.0676652	0.979	0.985	1
HSPA8	0.00815062	-0.138595	0.646	0.736	1
CKS2	0.00835704	-0.174371	0.072	0.118	1
LBR	0.00841526	-0.188594	0.16	0.22	1
AKAP11	0.0084349	-0.201469	0.068	0.114	1
ARHGDIB	0.00845229	-0.11143	0.786	0.835	1
RPS27	0.00853486	0.076845	0.991	0.996	1
HDAC3	0.0086228	-0.0883918	0.077	0.125	1
NFATC2	0.00865145	-0.241179	0.265	0.338	1
BUD23	0.00887098	-0.253661	0.153	0.209	1
TMEM156	0.00889422	-0.125168	0.042	0.08	1
BCKDHA	0.00892033	-0.0319285	0.067	0.112	1
ZNF414	0.00893927	0.195647	0.084	0.046	1
CLEC2B	0.00901459	-0.22377	0.298	0.372	1
NCAPH2	0.0090888	-0.118555	0.03	0.063	1
BACH2	0.00927613	-0.154544	0.375	0.452	1
HCFC2	0.00928679	-0.073175	0.009	0.03	1
BTG2	0.00934828	-0.19216	0.639	0.734	1
VPS72	0.0093724	-0.191169	0.037	0.072	1
HBEGF	0.00949908	0.094453	0.018	0.002	1
HEBP1	0.00952552	-0.0686252	0.012	0.036	1
SLBP	0.00956263	-0.192861	0.177	0.241	1
SNX24	0.00978933	0.0736401	0.035	0.011	1
RPS20	0.00981514	-0.0810805	0.663	0.738	1
TRIM28	0.0098262	-0.164015	0.228	0.283	1
BCAS3	0.00989804	-0.167717	0.102	0.156	1
NFYB	0.00992421	-0.135629	0.021	0.049	1
HIST2H2AB	0.00993406	0.0991373	0.035	0.011	1
ZFP36	0.00995253	-0.125746	0.904	0.939	1
LINC02446	0.0100386	0.316945	0.035	0.011	1
PERP	0.0101212	-0.232381	0.118	0.169	1
SUZ12	0.0102668	-0.0738359	0.112	0.163	1
TIMM29	0.0104155	-0.0839656	0.03	0.063	1
TNFRSF25	0.0104201	-0.178331	0.142	0.199	1
NASP	0.0105991	-0.179655	0.288	0.362	1
CD99	0.0106261	-0.170444	0.595	0.672	1
LRP2BP	0.0106942	-0.0493725	0	0.011	1
STOML1	0.0106942	-0.0745724	0	0.011	1
MRM1	0.0106942	-0.0439497	0	0.011	1
NRXN1	0.0107636	0.0356584	0.012	0	1
AC133550.2	0.0107636	0.0458063	0.012	0	1
RRAGC	0.010824	-0.0806488	0.04	0.076	1
PAPOLG	0.0108249	-0.184483	0.044	0.08	1
UBE3A	0.0108666	-0.14336	0.2	0.26	1
CCDC28B	0.0110386	0.12701	0.021	0.004	1
ZNF200	0.011079	-0.0562676	0.007	0.027	1
GPR35	0.0112263	-0.0439995	0.018	0.044	1
SYNE2	0.0112382	-0.233331	0.488	0.583	1
XPC	0.0112446	-0.168901	0.123	0.175	1
FAM234A	0.0112607	-0.108513	0.032	0.065	1
SLC38A2	0.0112613	-0.208034	0.419	0.507	1
TNRC18	0.0112756	-0.127925	0.049	0.087	1
CD69	0.0112904	-0.153504	0.732	0.812	1
ENSA	0.0113477	-0.155728	0.289	0.355	1
ANXA1	0.0113591	-0.185125	0.558	0.634	1
BRD3	0.0113616	-0.132338	0.03	0.061	1
SERINC3	0.0114096	-0.19907	0.118	0.167	1
MOB2	0.0114248	-0.213596	0.132	0.184	1
SNX3	0.0114873	-0.182471	0.219	0.281	1
MRPL41	0.011512	-0.220268	0.14	0.195	1
NAGA	0.0115902	0.114888	0.025	0.006	1
ABHD15-AS1	0.011603	0.113859	0.028	0.008	1
SLC4A5	0.0116196	0.0679772	0.025	0.006	1
CYBA	0.0116203	-0.076059	0.66	0.732	1
FBXO7	0.0118545	-0.140295	0.246	0.307	1
RPL39	0.0121158	0.0729581	0.972	0.981	1
LCP1	0.012345	-0.106526	0.489	0.573	1
UQCRHL	0.0123745	-0.0790538	0.014	0.038	1
CDK2AP1	0.012497	-0.0315783	0.014	0.038	1
MAGEH1	0.0125334	-0.0660238	0.011	0.032	1
IRAK4	0.0128014	-0.309029	0.086	0.131	1
TAP1	0.0128348	-0.0919656	0.133	0.186	1
MTFP1	0.0130179	-0.152744	0.211	0.275	1
ZEB1	0.0130461	-0.187783	0.267	0.326	1
PURA	0.0130768	0.221772	0.242	0.18	1
SUSD3	0.0130769	-0.137027	0.074	0.12	1
SYNJ1	0.0130929	-0.153701	0.025	0.053	1
RAN	0.0131006	-0.135641	0.477	0.526	1
EAF1	0.0131288	0.233372	0.051	0.023	1
TMBIM6	0.0131556	-0.158237	0.414	0.488	1
SNHG29	0.013357	0.288628	0.665	0.628	1
PPDPF	0.0135152	-0.131814	0.681	0.755	1
RAD23A	0.0135614	-0.260547	0.233	0.298	1
AL133268.4	0.0136124	-0.0569966	0.004	0.019	1
PSMD4	0.013641	0.00304101	0.14	0.197	1
FMNL1	0.0136893	-0.151943	0.33	0.391	1
LBH	0.0137007	-0.12544	0.254	0.323	1
IMPA2	0.0137075	-0.0529701	0.002	0.015	1
SOD1	0.0137222	-0.135761	0.444	0.522	1
C5orf56	0.0137388	-0.107871	0.133	0.186	1
CWC25	0.0137906	-0.245196	0.133	0.186	1
AC012358.3	0.013815	-0.0694594	0.004	0.019	1
HMG20B	0.0138379	-0.0680254	0.044	0.08	1
GNAS	0.0139613	-0.113898	0.707	0.765	1
VPS37B	0.0139624	-0.0914453	0.265	0.326	1
SAP30	0.014021	0.188889	0.072	0.038	1
AC007728.1	0.0140616	-0.0497559	0.004	0.019	1
CHEK2	0.0140616	-0.011256	0.004	0.019	1
FBXO25	0.0140868	-0.208038	0.047	0.083	1
IQGAP1	0.0141013	-0.0950649	0.256	0.324	1
RGMB	0.0141031	-0.0482936	0.004	0.019	1
PDPR	0.0141994	0.162501	0.056	0.027	1
AK9	0.0142238	-0.0814028	0.009	0.028	1
PHF19	0.0142432	-0.151815	0.04	0.074	1
AURKAIP1	0.0142965	-0.126384	0.209	0.268	1
SLAMF6	0.0143306	0.0299868	0.054	0.025	1
SENP6	0.0144877	-0.159961	0.191	0.25	1
ETV3	0.0145856	-0.228399	0.174	0.23	1
OSBPL11	0.0146444	-0.157325	0.033	0.065	1
CARD11	0.014827	-0.173346	0.133	0.186	1
TMEM238	0.0148585	-0.0974236	0.214	0.283	1
SH3TC1	0.0149422	-0.177438	0.021	0.047	1
ACO1	0.0150579	-0.10663	0.009	0.028	1
GNG2	0.0151551	-0.128936	0.4	0.471	1
RPSA	0.0152329	-0.0968001	0.886	0.939	1
EIF1AX	0.0152432	-0.157029	0.309	0.372	1
PTPRC	0.0152486	-0.129848	0.749	0.818	1
SQSTM1	0.0152615	-0.137561	0.463	0.529	1
SNHG32	0.0152625	-0.0899179	0.184	0.241	1
NEMF	0.0152717	-0.163845	0.135	0.19	1
EBP	0.0153693	-0.167931	0.075	0.118	1
AL356599.1	0.015424	0.0611838	0.016	0.002	1
GMFG	0.0155822	-0.201347	0.537	0.59	1
FUBP1	0.0156035	-0.141831	0.137	0.194	1
SLC25A5-AS1	0.0156219	0.101333	0.016	0.002	1
RNH1	0.0156861	-0.163827	0.23	0.29	1
NEDD8	0.0157159	-0.0919673	0.233	0.298	1
DNAJC6	0.0157216	0.0759658	0.016	0.002	1
CAPN3	0.0157216	0.0704749	0.016	0.002	1
SSR3	0.0158211	-0.15577	0.16	0.211	1
AP001816.1	0.015822	0.0737672	0.016	0.002	1
PPP1CA	0.0158317	-0.223514	0.309	0.364	1
PHLDA2	0.0158535	-0.215805	0.037	0.068	1
KLRC4	0.0158723	0.103779	0.016	0.002	1
RIC8B	0.0159237	-0.0860021	0.012	0.034	1
STK4	0.0159806	-0.163203	0.447	0.524	1
SLC5A6	0.0160766	-0.0521435	0.033	0.065	1
ZC3H11A	0.0161807	0.0962832	0.03	0.009	1
PYURF	0.0162543	-0.148495	0.209	0.266	1
TWSG1	0.0162707	0.124373	0.042	0.017	1
RPL7	0.0162784	-0.102941	0.74	0.825	1
MPC1	0.0163005	-0.203097	0.119	0.169	1
NLRP3	0.0163744	0.403497	0.039	0.015	1
NME6	0.016561	-0.196641	0.03	0.059	1
ZNF165	0.0166187	-0.0445708	0.023	0.049	1
COX6B1	0.0166716	-0.124876	0.449	0.524	1
TESPA1	0.0167974	-0.104856	0.121	0.171	1
NDUFA3	0.0168035	-0.185335	0.272	0.328	1
POLM	0.0168295	-0.183038	0.035	0.066	1
NCDN	0.0169157	-0.136167	0.018	0.042	1
AL135905.2	0.0169866	-0.13579	0.219	0.283	1
TOM1	0.0170004	-0.185293	0.149	0.201	1
TMA7	0.0170045	-0.129833	0.672	0.723	1
GCFC2	0.0170669	-0.157064	0.018	0.042	1
RFXAP	0.017101	0.106218	0.026	0.008	1
UQCR11	0.0171025	-0.130709	0.489	0.562	1
TRABD2A	0.0172011	-0.208571	0.104	0.148	1
CCT3	0.0172818	-0.102595	0.167	0.226	1
PBX4	0.0173239	-0.199969	0.193	0.252	1
CDC42SE1	0.0173343	0.343145	0.372	0.309	1
RIOK2	0.0173427	-0.171854	0.044	0.078	1
POLL	0.0173799	-0.183403	0.032	0.061	1
ZNF451	0.0173811	-0.0883013	0.126	0.18	1
DYNLL1	0.0173939	-0.285721	0.209	0.264	1
TSEN2	0.0173958	0.0623369	0.019	0.004	1
UNKL	0.0175276	-0.100682	0.018	0.042	1
TRAV23DV6	0.0175528	0.195803	0.023	0.006	1
SAP18	0.0176977	-0.188046	0.519	0.59	1
WAPL	0.0178309	-0.206309	0.139	0.192	1
HK2	0.0178817	0.0904223	0.019	0.004	1
PET117	0.0178838	-0.169484	0.032	0.061	1
ACVR2B	0.0179533	-0.0817355	0.007	0.025	1
MT-ATP6	0.0179866	0.130334	0.946	0.962	1
TRAV9-2	0.0180405	-0.151198	0.014	0.036	1
LINC02803	0.018127	-0.137402	0.007	0.025	1
TNFAIP2	0.0181288	0.415799	0.023	0.006	1
MRPS11	0.0181603	-0.113104	0.023	0.049	1
NEDD9	0.018172	-0.158297	0.142	0.197	1
LSM10	0.0181934	-0.222479	0.079	0.121	1
TGFBI	0.0182289	0.0666508	0.019	0.004	1
RPL23A	0.018234	-0.115254	0.895	0.949	1
DGKZ	0.0182768	0.0195781	0.221	0.288	1
AC074044.1	0.018279	0.033455	0.011	0	1
LOXL2	0.018279	0.0296384	0.011	0	1
DTX4	0.018279	0.054851	0.011	0	1
B4GAT1	0.018279	0.0334453	0.011	0	1
ME3	0.018279	0.0329633	0.011	0	1
AC133552.5	0.018279	0.0507524	0.011	0	1
ITGAX	0.018279	0.187151	0.011	0	1
CD300E	0.018279	0.200247	0.011	0	1
CCNT2-AS1	0.0183021	-0.0517218	0.007	0.025	1
CENPV	0.0183421	-0.128188	0.03	0.059	1
SNU13	0.018386	-0.144837	0.412	0.486	1
TUFT1	0.0184001	0.101423	0.023	0.006	1
PAXX	0.0184052	-0.0923505	0.34	0.412	1
EIF3C	0.0184345	-0.00436027	0.007	0.025	1
KMT5B	0.018548	-0.133767	0.063	0.102	1
SEC61B	0.0185704	-0.178487	0.37	0.433	1
ZNHIT1	0.0186896	-0.113706	0.118	0.165	1
HSPA9	0.0188415	-0.103431	0.363	0.412	1
AC099343.3	0.0189811	-0.0843532	0.011	0.03	1
COPB1	0.0189972	-0.127244	0.184	0.239	1
LARP1B	0.0190108	-0.159554	0.037	0.068	1
ZNF430	0.0190645	-0.111595	0.112	0.161	1
HSPA4	0.0191793	-0.148468	0.102	0.15	1
MAP3K8	0.0191937	-0.0593431	0.253	0.315	1
TSTD3	0.0192528	0.11588	0.044	0.019	1
HNRNPK	0.019266	-0.141913	0.526	0.602	1
CDC37	0.0194269	-0.0491344	0.367	0.444	1
TRAPPC10	0.0194354	-0.105905	0.225	0.287	1
TRAV2	0.0195074	-0.144487	0.011	0.03	1
YWHAB	0.0195487	-0.112335	0.549	0.636	1
TSHZ2	0.0195895	-0.240638	0.011	0.03	1
S100A6	0.0195932	-0.0619018	0.665	0.748	1
PEAK1	0.0196422	-0.123456	0.025	0.051	1
THAP5	0.0196583	0.0689757	0.035	0.013	1
PRKX	0.0196596	-0.0776565	0.251	0.309	1
C1QBP	0.0197529	-0.033792	0.246	0.309	1
C17orf67	0.019796	-0.0928326	0.011	0.03	1
AC080162.1	0.0198626	-0.0503993	0	0.009	1
AC090644.1	0.0198626	-0.0255979	0	0.009	1
AC008443.5	0.0198626	-0.0378631	0	0.009	1
AL158207.2	0.0198626	-0.0346804	0	0.009	1
AL391839.2	0.0198626	-0.0581456	0	0.009	1
AC024145.1	0.0198626	-0.0509069	0	0.009	1
FDXR	0.0198626	-0.0327555	0	0.009	1
ZFR2	0.0198626	-0.0312065	0	0.009	1
FCER2	0.0198626	-0.107755	0	0.009	1
LARGE1	0.0198626	-0.131987	0	0.009	1
FZD3	0.0198792	-0.0710996	0.011	0.03	1
CNIH1	0.0201647	-0.192148	0.112	0.159	1
TXN	0.020255	-0.139403	0.268	0.326	1
HNRNPA3	0.0202745	-0.101541	0.412	0.49	1
EIF4A1	0.0203237	-0.0285402	0.637	0.717	1
EBNA1BP2	0.0203703	-0.150764	0.032	0.061	1
EIF4A3	0.0204178	-0.120048	0.295	0.361	1
PDCL3	0.0204578	-0.0301011	0.146	0.201	1
AGA	0.0204799	0.200278	0.054	0.027	1
NAPA	0.0205339	-0.0396999	0.265	0.324	1
HSP90B1	0.0205428	-0.111116	0.461	0.52	1
LAT	0.020672	-0.171305	0.344	0.41	1
SINHCAF	0.020678	-0.124791	0.135	0.188	1
HP1BP3	0.0207116	-0.0924227	0.354	0.421	1
DNAJC8	0.0207873	-0.161803	0.195	0.258	1
SMARCD3	0.0208914	-0.0805814	0.005	0.021	1
TMEM147	0.020899	-0.078221	0.104	0.15	1
RBM8A	0.0209702	-0.0731397	0.435	0.495	1
MTBP	0.0211645	-0.0469849	0.005	0.021	1
PRSS21	0.0211645	-0.100209	0.005	0.021	1
BUB3	0.0211694	-0.218382	0.268	0.321	1
UBE2S	0.0211792	-0.21614	0.43	0.486	1
TSPAN18	0.0212169	-0.0968502	0.047	0.082	1
WWP2	0.0214148	-0.190041	0.096	0.14	1
PTMA	0.0216851	-0.0948853	0.916	0.951	1
TAZ	0.0216871	-0.142794	0.112	0.159	1
NBPF19	0.0217006	-0.108976	0.035	0.065	1
FGFR1OP2	0.0217577	-0.241907	0.146	0.195	1
S100A11	0.0217716	-0.0491147	0.272	0.34	1
TMEM43	0.0217789	-0.170723	0.089	0.133	1
CDC25B	0.0218023	-0.0788899	0.167	0.22	1
GABARAPL2	0.0218857	-0.233924	0.219	0.269	1
CRYBG1	0.0219672	-0.0141389	0.207	0.268	1
ZBTB43	0.0220399	-0.133828	0.079	0.118	1
TBK1	0.0220784	0.204572	0.072	0.04	1
TRAF6	0.0221551	0.122419	0.084	0.049	1
METTL3	0.022204	0.102212	0.032	0.011	1
FGD3	0.0223645	-0.242911	0.209	0.254	1
FYB1	0.0223864	-0.0489512	0.528	0.603	1
ZNF621	0.0224026	0.172877	0.032	0.011	1
NKAP	0.0224851	-0.100553	0.074	0.114	1
NDE1	0.0225066	0.211915	0.16	0.114	1
IPPK	0.0225599	-0.119202	0.021	0.046	1
PAK4	0.0228944	-0.1096	0.012	0.032	1
STARD3	0.0229654	-0.164207	0.074	0.112	1
INTS9	0.0230114	-0.0941141	0.016	0.038	1
ALG1	0.0230302	-0.107139	0.012	0.032	1
PTPRA	0.0231914	-0.0846101	0.142	0.197	1
AC078883.1	0.0232123	-0.126404	0.012	0.032	1
TP53BP2	0.0234078	-0.205325	0.125	0.173	1
ZNF708	0.02341	0.365023	0.088	0.053	1
TMC6	0.0234187	-0.204575	0.284	0.34	1
MFN1	0.0235369	0.098109	0.061	0.032	1
MAPK6	0.0235621	-0.156111	0.058	0.093	1
MAGOH	0.02362	-0.0465561	0.305	0.364	1
UBE3C	0.0236801	-0.1667	0.072	0.11	1
CD48	0.0237319	-0.117216	0.491	0.548	1
TCEANC2	0.0238365	-0.0514305	0.004	0.017	1
AC092755.2	0.0239508	-0.0665629	0.009	0.027	1
TMEM9B	0.0240143	-0.0603666	0.135	0.184	1
PSMA3	0.0240777	-0.053347	0.163	0.218	1
DNAJB12	0.0241338	-0.206405	0.058	0.093	1
DENND4B	0.0241635	-0.0996156	0.04	0.072	1
LMAN2L	0.0241819	-0.0517537	0.004	0.017	1
LINC01572	0.0241819	-0.0687051	0.004	0.017	1
UFC1	0.0242335	-0.0277956	0.321	0.376	1
AL008635.1	0.0242515	-0.0533481	0.004	0.017	1
OTUD6B-AS1	0.0242582	-0.18913	0.081	0.121	1
ERP27	0.0242595	-0.045856	0.021	0.046	1
TRAV12-2	0.0242684	-0.146468	0.009	0.027	1
TAF6	0.0242734	-0.131027	0.061	0.099	1
AC010226.1	0.0243911	-0.0521619	0.004	0.017	1
C3orf38	0.0245218	0.123843	0.081	0.047	1
PRR13	0.0245612	-0.132254	0.444	0.507	1
LTB4R2	0.0245703	-0.0697797	0.012	0.032	1
PDIA3	0.0245895	-0.1206	0.463	0.503	1
CIDEB	0.0246736	-0.0398126	0.033	0.063	1
CAPG	0.0247415	0.11156	0.051	0.025	1
KLF13	0.0247504	-0.147531	0.335	0.398	1
PIK3CG	0.0247694	-0.189766	0.044	0.076	1
PKN2-AS1	0.0247722	-0.0892151	0.002	0.013	1
TMEM45B	0.0247722	-0.0450713	0.002	0.013	1
SRGAP2	0.0248059	-0.0983267	0.009	0.027	1
ATP6V1G2	0.0248554	-0.0372631	0.002	0.013	1
OPA3	0.0248584	-0.180918	0.03	0.057	1
AC069272.1	0.0250226	-0.0753479	0.002	0.013	1
TRAV8-5	0.0250226	-0.0589989	0.002	0.013	1
LSP1	0.0250843	-0.0638307	0.561	0.647	1
MOSMO	0.0251657	-0.0408298	0.054	0.089	1
NPL	0.0251882	-0.0478431	0.009	0.027	1
SCARF2	0.0251907	-0.0601081	0.002	0.013	1
PARL	0.0252737	-0.1175	0.1	0.142	1
CEP85	0.0252752	-0.0911706	0.002	0.013	1
AC105285.1	0.0252752	-0.0354732	0.002	0.013	1
RPN2	0.0253363	-0.249339	0.214	0.266	1
RAB4B	0.0253569	-0.213038	0.061	0.097	1
FAM167A	0.0253599	-0.0274543	0.002	0.013	1
AL133227.1	0.0253599	-0.0286961	0.002	0.013	1
TRAF4	0.0253877	-0.162707	0.091	0.131	1
ERP29	0.0255563	-0.157496	0.423	0.491	1
CISD3	0.0255608	-0.108613	0.058	0.093	1
TLK2	0.0256143	-0.0705214	0.095	0.137	1
B4GALT5	0.0256939	0.299459	0.058	0.03	1
YPEL3	0.0257224	-0.102614	0.381	0.448	1
SF3B6	0.0257481	-0.12793	0.298	0.357	1
AC040169.1	0.0257588	0.0959151	0.014	0.002	1
SYNRG	0.0257789	-0.0699735	0.13	0.178	1
SEC24B-AS1	0.02584	0.0544315	0.014	0.002	1
CLEC7A	0.02584	0.211108	0.014	0.002	1
NEK7	0.0258895	-0.159515	0.112	0.159	1
SLC25A36	0.0259194	-0.156907	0.153	0.201	1
LINC002481	0.0259498	-0.0942507	0.018	0.04	1
CTDP1	0.0259826	-0.103893	0.074	0.112	1
B4GALT1	0.0259968	-0.12439	0.244	0.307	1
GRIP1	0.026003	0.109844	0.014	0.002	1
MED4	0.0260388	-0.0644752	0.158	0.207	1
DUSP8	0.0260733	-0.106168	0.153	0.201	1
AP000866.1	0.0260848	0.0450374	0.014	0.002	1
ACAP1	0.0261341	-0.203219	0.328	0.383	1
SFPQ	0.0261407	-0.127842	0.537	0.6	1
NEPRO	0.0262239	-0.179023	0.053	0.085	1
AL606491.1	0.0262492	0.0506469	0.014	0.002	1
TRBJ1-6	0.0262492	0.0486529	0.014	0.002	1
MPPE1	0.0262871	-0.0939072	0.058	0.093	1
TMEM30A	0.0263306	-0.0554633	0.082	0.123	1
DMAP1	0.0263881	-0.0984519	0.049	0.082	1
PAPOLA	0.026449	-0.246562	0.274	0.328	1
IQGAP2	0.0264559	-0.101353	0.347	0.412	1
CHORDC1	0.026462	-0.139718	0.077	0.114	1
LINC00881	0.0265724	0.0754021	0.025	0.008	1
ANKUB1	0.0266725	0.106761	0.037	0.015	1
PGS1	0.02675	0.166457	0.068	0.038	1
EPSTI1	0.0267874	-0.0946225	0.051	0.083	1
LYRM9	0.0268155	-0.0787589	0.023	0.047	1
RCN2	0.0269777	-0.183842	0.133	0.176	1
CAPNS1	0.02702	-0.106046	0.265	0.319	1
SAYSD1	0.0270491	0.0969415	0.025	0.008	1
LAMTOR4	0.0271504	-0.125774	0.332	0.387	1
YPEL5	0.027161	-0.0730503	0.618	0.685	1
PTPRM	0.0272835	-0.238716	0.081	0.118	1
ORMDL2	0.0273076	-0.100138	0.032	0.059	1
HS1BP3	0.0274296	-0.0947606	0.025	0.049	1
CDKN2AIPNL	0.0274774	-0.203659	0.051	0.083	1
CSNK1D	0.027563	-0.0897814	0.198	0.252	1
CCDC200	0.027638	0.638342	0.047	0.023	1
TMA16	0.0277234	0.0962106	0.042	0.019	1
SLC38A1	0.0278269	-0.13058	0.475	0.522	1
ARNTL	0.0278516	-0.108135	0.181	0.233	1
TCEAL3	0.0278908	0.167545	0.047	0.023	1
RPF1	0.0279111	0.0293265	0.098	0.146	1
FAS	0.0279261	-0.160007	0.081	0.12	1
ELAVL1	0.0280486	-0.198608	0.111	0.154	1
GSPT1	0.0281193	-0.216589	0.402	0.459	1
GPN2	0.0281247	-0.147811	0.019	0.042	1
ATP2A2	0.0281378	-0.283695	0.088	0.127	1
ANK3	0.0281814	-0.184719	0.277	0.33	1
AC079336.4	0.0282984	0.0843192	0.018	0.004	1
RNF34	0.028392	0.115774	0.081	0.047	1
NDC80	0.0284579	0.0792659	0.021	0.006	1
HLA-A	0.0285853	-0.111002	0.928	0.943	1
ADCY7	0.0286047	-0.161557	0.067	0.102	1
SYK	0.0286049	0.216333	0.018	0.004	1
IRAK1	0.028611	-0.0538506	0.111	0.154	1
CBX5	0.0286421	-0.073466	0.067	0.104	1
STS	0.0286819	0.0804718	0.018	0.004	1
CASP10	0.0287592	0.0586472	0.018	0.004	1
MAP3K3	0.0287767	-0.0804662	0.095	0.137	1
SF3B4	0.0288354	-0.213033	0.147	0.194	1
WDR73	0.0288854	-0.0911411	0.014	0.034	1
ADCK5	0.0289155	-0.103052	0.011	0.028	1
FBXO41	0.0289919	0.104016	0.018	0.004	1
TPST1	0.0289919	0.0622129	0.018	0.004	1
CLIC1	0.0290379	-0.0881775	0.377	0.436	1
MINDY3	0.0290969	0.12522	0.047	0.023	1
XRCC3	0.029148	0.0470932	0.018	0.004	1
S1PR4	0.0292269	-0.0734225	0.232	0.29	1
SEPTIN7	0.0294374	-0.139864	0.439	0.503	1
SLC25A29	0.0294505	-0.0668526	0.011	0.028	1
TOP1	0.0295044	-0.0455098	0.246	0.309	1
TENT5A	0.0295866	-0.136988	0.033	0.061	1
MYL12A	0.0296118	-0.0841647	0.654	0.725	1
AL031727.2	0.0296613	-0.0831029	0.068	0.104	1
AL118516.1	0.0297246	-0.182819	0.237	0.292	1
ABHD3	0.0297381	-0.0925882	0.077	0.116	1
CLOCK	0.0297712	-0.065292	0.026	0.051	1
RIPOR2	0.0298329	0.309693	0.442	0.387	1
MAP3K20	0.0298544	0.0918915	0.033	0.013	1
AL627171.2	0.0298704	0.373598	0.309	0.258	1
UNC13D	0.0299199	-0.156854	0.07	0.106	1
CYB5R3	0.0299936	-0.158576	0.142	0.186	1
TTC30A	0.0300548	-0.0458524	0.011	0.028	1
AZIN1	0.0300583	-0.0155456	0.137	0.186	1
NPHP4	0.0301158	-0.0726483	0.011	0.028	1
AL139807.1	0.030123	-0.0995336	0.019	0.042	1
TMED7	0.0301608	-0.119104	0.086	0.125	1
PFKFB3	0.0302495	-0.147382	0.221	0.271	1
STX8	0.0302949	-0.181115	0.13	0.178	1
NUP50	0.0303197	-0.021098	0.058	0.093	1
PNPLA2	0.0303446	-0.00191684	0.293	0.364	1
FURIN	0.0303525	-0.137256	0.075	0.112	1
PSMB9	0.0303608	-0.194887	0.309	0.362	1
AC016831.7	0.0304883	-0.316407	0.098	0.139	1
COX7A2	0.0306494	-0.04853	0.435	0.495	1
MTA2	0.0308231	-0.148702	0.074	0.112	1
PLPBP	0.0308426	-0.0981425	0.039	0.068	1
ZNF699	0.030944	0.0399257	0.047	0.023	1
TSC2	0.0309553	-0.0946825	0.051	0.083	1
LSM7	0.0309843	-0.0143364	0.314	0.381	1
TACC3	0.0310071	-0.069624	0.088	0.131	1
C22orf39	0.0311037	-0.0834782	0.063	0.099	1
TTLL12	0.0311695	-0.0304085	0.011	0.028	1
G3BP2	0.0311883	-0.159393	0.395	0.442	1
ZC3HC1	0.0311897	0.0438797	0.033	0.013	1
TSPAN17	0.0312176	-0.066195	0.019	0.042	1
AC007314.1	0.0313045	0.0286652	0.009	0	1
LINC01126	0.0313045	0.081339	0.009	0	1
AC010976.1	0.0313045	0.0462826	0.009	0	1
PID1	0.0313045	0.147186	0.009	0	1
CSTA	0.0313045	0.151878	0.009	0	1
MELTF-AS1	0.0313045	0.0313151	0.009	0	1
CPLX1	0.0313045	0.0258753	0.009	0	1
KLHL3	0.0313045	0.0336665	0.009	0	1
RAB44	0.0313045	0.101461	0.009	0	1
SLC29A1	0.0313045	0.0681749	0.009	0	1
PLN	0.0313045	0.0330956	0.009	0	1
ARHGEF10	0.0313045	0.0422423	0.009	0	1
SLCO5A1	0.0313045	0.0371088	0.009	0	1
CCDC180	0.0313045	0.124887	0.009	0	1
SIAE	0.0313045	0.0298336	0.009	0	1
CLEC4E	0.0313045	0.173125	0.009	0	1
AL139801.1	0.0313045	0.029666	0.009	0	1
TGFB1I1	0.0313045	0.0816252	0.009	0	1
CYB5D1	0.0313045	0.026754	0.009	0	1
RIN2	0.0313045	0.324982	0.009	0	1
SCUBE1	0.0313045	0.0296357	0.009	0	1
PAGE5	0.0313045	0.0409269	0.009	0	1
TLE3	0.0314516	-0.157596	0.06	0.093	1
FOXN3	0.0315858	-0.0492434	0.347	0.419	1
GEMIN2	0.0316125	-0.0409707	0.011	0.028	1
SURF2	0.0316425	-0.120966	0.077	0.116	1
SH3GL1	0.0316881	-0.123531	0.079	0.118	1
HNRNPDL	0.0317476	-0.0544607	0.707	0.782	1
MLH3	0.0317585	0.0961244	0.03	0.011	1
WDR7	0.0318164	0.111234	0.072	0.042	1
SULT1A1	0.0318289	-0.089281	0.019	0.042	1
IL4I1	0.0318396	-0.24103	0.067	0.101	1
SUGP2	0.0320216	-0.125457	0.04	0.07	1
EFHD2	0.0320532	-0.155097	0.33	0.389	1
CDC42SE2	0.0320568	-0.144888	0.535	0.624	1
WBP11	0.0321201	-0.149761	0.239	0.292	1
ITGB2-AS1	0.0322071	-0.0958089	0.126	0.173	1
DBI	0.0322798	-0.057766	0.23	0.287	1
PER1	0.0323506	-0.0157652	0.442	0.505	1
CIB1	0.0325	-0.0897538	0.435	0.501	1
MIR29B2CHG	0.0326243	0.160267	0.03	0.011	1
RHOF	0.032666	-0.236751	0.263	0.304	1
AL451085.1	0.0328402	-0.0929679	0.016	0.036	1
PYROXD1	0.032876	-0.0851751	0.07	0.106	1
TYSND1	0.0330795	0.103922	0.049	0.025	1
RBM25	0.0330853	-0.168968	0.36	0.416	1
OCIAD1	0.0332546	-0.128061	0.202	0.254	1
SLC30A6	0.033259	-0.0660411	0.026	0.051	1
NUP88	0.0332811	0.202892	0.074	0.044	1
SUMF1	0.0332924	0.0904574	0.109	0.07	1
NR3C1	0.0333147	-0.206061	0.389	0.436	1
A1BG	0.0335007	-0.090179	0.072	0.108	1
ANKHD1	0.0336448	-0.138564	0.291	0.349	1
DGUOK	0.0337525	-0.159802	0.2	0.256	1
2024-03-05	0.0337583	-0.117003	0.072	0.108	1
UBXN4	0.0337643	-0.0724618	0.267	0.321	1
ARF4	0.0337936	-0.16291	0.268	0.332	1
TMSB4X	0.0338123	-0.0763297	0.974	0.985	1
CLNS1A	0.0338164	-0.217205	0.128	0.171	1
INPP5B	0.0338828	-0.122517	0.016	0.036	1
GSKIP	0.0342358	0.152638	0.06	0.032	1
MIEN1	0.0344314	-0.113154	0.096	0.139	1
PDCD6	0.0344706	-0.0064219	0.193	0.249	1
RNPS1	0.03459	-0.0814334	0.33	0.381	1
FRAT1	0.0346097	-0.100191	0.068	0.104	1
TBC1D2B	0.0346239	0.043935	0.072	0.108	1
MBD2	0.0346773	-0.0335853	0.237	0.29	1
ANP32E	0.0347483	-0.183592	0.182	0.235	1
GNA13	0.0350096	-0.0347398	0.212	0.269	1
AC009133.2	0.0350707	-0.0673693	0.005	0.019	1
RARA-AS1	0.0351403	0.0607278	0.049	0.025	1
MCM3AP	0.0352075	-0.155324	0.07	0.106	1
UBE2W	0.0352452	-0.118048	0.039	0.066	1
DNLZ	0.0352527	-0.0985739	0.104	0.146	1
SVBP	0.0352613	-0.214917	0.067	0.101	1
NFATC1	0.0353253	-0.205041	0.195	0.249	1
CC2D1A	0.0353777	0.141913	0.035	0.015	1
EXT1	0.0354238	0.182668	0.068	0.04	1
PRKCQ-AS1	0.0356651	-0.153627	0.184	0.239	1
AC087500.1	0.0356921	-0.0979295	0.005	0.019	1
REEP6	0.0356921	-0.0725768	0.005	0.019	1
SUDS3	0.0357363	-0.181978	0.063	0.097	1
ATP13A2	0.0357543	-0.0688293	0.021	0.044	1
LAPTM4A	0.0358606	-0.196145	0.179	0.226	1
AC017083.1	0.0358714	-0.0784164	0.005	0.019	1
KLF3	0.0359507	-0.0967741	0.447	0.516	1
ZNF425	0.0359613	-0.0799992	0.005	0.019	1
SIK1	0.0359613	-0.084277	0.005	0.019	1
SNRNP70	0.0359874	-0.243289	0.214	0.266	1
CDV3	0.036068	-0.150083	0.451	0.501	1
KIF13B	0.0361294	-0.198514	0.107	0.148	1
SAFB	0.0361682	-0.0709618	0.111	0.154	1
ENO1	0.0362404	-0.0156658	0.349	0.414	1
ZNF107	0.036291	0.218358	0.109	0.072	1
NDUFS8	0.0362924	-0.131193	0.139	0.186	1
TMEM25	0.0363028	0.10882	0.026	0.009	1
AC016876.1	0.0363229	-0.0420174	0.005	0.019	1
ARFIP2	0.0363777	-0.0952302	0.04	0.068	1
NHP2	0.0363903	-0.172466	0.186	0.239	1
USP3	0.0364074	-0.142475	0.354	0.423	1
CDK4	0.0365333	-0.0116917	0.047	0.078	1
AC006059.1	0.0365961	-0.0541114	0.005	0.019	1
TMX4	0.0365984	-0.173138	0.214	0.264	1
TRAV8-6	0.0366633	-0.158121	0.023	0.046	1
SPCS1	0.0367407	-0.0412849	0.356	0.419	1
ORAI3	0.0367748	-0.0894712	0.012	0.03	1
CSDE1	0.0368024	0.292976	0.502	0.459	1
CDC73	0.0369278	-0.203627	0.165	0.213	1
CERS2	0.036978	-0.0499451	0.095	0.135	1
COX6C	0.0369868	-0.0923084	0.495	0.535	1
SLFN5	0.0370694	-0.120806	0.207	0.266	1
AC008892.1	0.0370944	-0.11327	0.03	0.055	1
ANTXR2	0.0372025	-0.206026	0.084	0.121	1
UBE2L3	0.0372124	-0.103529	0.207	0.258	1
GNPDA1	0.0372899	-0.149522	0.025	0.047	1
AC108488.3	0.037349	-0.0733378	0	0.008	1
FMNL2	0.037349	-0.0287189	0	0.008	1
AC016999.1	0.037349	-0.0257916	0	0.008	1
MIR4453HG	0.037349	-0.0188822	0	0.008	1
SGCD	0.037349	-0.146898	0	0.008	1
GJB7	0.037349	-0.0279021	0	0.008	1
GML	0.037349	-0.0827908	0	0.008	1
AL160291.1	0.037349	-0.027188	0	0.008	1
AL731569.1	0.037349	-0.028781	0	0.008	1
BCL2L14	0.037349	-0.0320656	0	0.008	1
MOK	0.037349	-0.0245724	0	0.008	1
MYCBPAP	0.037349	-0.0235376	0	0.008	1
AP002505.3	0.037349	-0.0219063	0	0.008	1
AP005131.5	0.037349	-0.0616658	0	0.008	1
PSMA8	0.037349	-0.0390456	0	0.008	1
ZNF426-DT	0.037349	-0.0227995	0	0.008	1
FCGBP	0.037349	-0.0493424	0	0.008	1
JAG1	0.037349	-0.0534928	0	0.008	1
HDHD5-AS1	0.037349	-0.0315977	0	0.008	1
AL109946.1	0.037349	-0.0765128	0	0.008	1
F8A1	0.037349	-0.0213625	0	0.008	1
STAT4	0.0373792	-0.121262	0.404	0.465	1
ZBED5-AS1	0.0374934	0.0931043	0.026	0.009	1
AGO4	0.0376097	0.133814	0.075	0.046	1
AC005237.1	0.0376922	-0.100048	0.009	0.025	1
AL365356.1	0.0377721	-0.0730385	0.009	0.025	1
METTL23	0.0378251	-0.156941	0.132	0.175	1
NIPBL	0.0379252	-0.114328	0.277	0.336	1
APRT	0.0379293	-0.0758019	0.505	0.569	1
ZNF550	0.0379484	0.0666478	0.026	0.009	1
SPCS3	0.0379872	-0.151814	0.263	0.315	1
CRIP1	0.0380873	-0.146201	0.607	0.691	1
VASP	0.0380951	-0.127905	0.139	0.186	1
KLRB1	0.0382094	-0.126624	0.382	0.454	1
RAB11FIP2	0.0385389	-0.0809529	0.049	0.08	1
MIAT	0.038676	-0.111731	0.018	0.038	1
FLOT2	0.0387615	-0.127935	0.158	0.203	1
BNIP1	0.0388546	0.0720097	0.068	0.04	1
DAGLB	0.0389056	-0.0418927	0.009	0.025	1
RALGAPB	0.0389417	-0.217824	0.07	0.104	1
GAS5	0.0390013	-0.174137	0.584	0.647	1
IRF3	0.0390023	-0.101513	0.109	0.15	1
ZNF518B	0.0391451	-0.0570415	0.023	0.046	1
TMEM230	0.0391529	-0.0109977	0.142	0.192	1
AC012615.1	0.0391924	-0.118647	0.079	0.116	1
MAP2K2	0.0393279	-0.162179	0.244	0.302	1
DNAJC5	0.0394204	-0.0605731	0.058	0.091	1
MAN2C1	0.0394673	0.165758	0.07	0.042	1
TCAIM	0.0394831	-0.0230834	0.009	0.025	1
GPR18	0.0394831	-0.0692865	0.009	0.025	1
WDR27	0.039567	0.076939	0.04	0.019	1
CCDC159	0.0396238	0.152449	0.046	0.023	1
CUL4A	0.0396438	-0.132368	0.133	0.176	1
IGFBP4	0.0397427	-0.083802	0.025	0.047	1
FAM122C	0.039885	-0.130828	0.044	0.072	1
NOL11	0.0399071	0.116511	0.096	0.063	1
BCL11B	0.0399962	-0.0962511	0.519	0.594	1
IRF9	0.0400222	-0.164812	0.151	0.197	1
VSIR	0.0401626	-0.202572	0.291	0.347	1
LYZ	0.040199	0.327527	0.063	0.036	1
GPI	0.0402468	-0.193552	0.232	0.281	1
BHLHE40	0.0403029	-0.182115	0.398	0.45	1
RPL37	0.0405013	0.0458426	0.958	0.983	1
MAP1LC3A	0.0405205	-0.209086	0.026	0.049	1
NDUFV2	0.0407575	-0.0520432	0.225	0.283	1
AC025171.1	0.0409047	-0.0439726	0.075	0.112	1
N4BP2L2	0.0411482	-0.0655578	0.288	0.351	1
RAB21	0.0412174	-0.0990119	0.161	0.213	1
PPME1	0.0412774	0.188115	0.053	0.028	1
RPP21	0.0412862	-0.137843	0.156	0.201	1
CBR1	0.0413477	-0.0618808	0.032	0.057	1
PLEKHM3	0.0413738	-0.170095	0.025	0.047	1
DEDD2	0.041391	-0.15846	0.096	0.135	1
XPA	0.0414213	0.326354	0.151	0.11	1
ALG10	0.0414764	-0.0926379	0.004	0.015	1
ATG4D	0.0414774	-0.131159	0.053	0.083	1
RPUSD4	0.0415519	-0.099405	0.025	0.047	1
ICE1	0.0415802	-0.178665	0.096	0.135	1
CAD	0.0416342	0.0531736	0.023	0.008	1
KTN1-AS1	0.0416342	0.077597	0.023	0.008	1
CCT2	0.0417305	-0.134987	0.226	0.283	1
TUBB4B	0.0418313	-0.115594	0.54	0.607	1
LINC01765	0.0418456	-0.214102	0.026	0.049	1
MAPRE1	0.0418863	-0.263133	0.198	0.239	1
UGDH	0.0419414	-0.0840267	0.004	0.015	1
RFT1	0.0420338	0.193333	0.037	0.017	1
EIF2B3	0.0420564	0.131029	0.053	0.028	1
HLA-DMB	0.0421755	-0.109567	0.004	0.015	1
ZNF416	0.0421755	-0.0385007	0.004	0.015	1
PLCL2	0.042226	-0.162422	0.175	0.226	1
EIF2AK2	0.0422859	-0.0466285	0.081	0.118	1
ACTL10	0.042293	-0.0398983	0.004	0.015	1
OMA1	0.0423279	0.0699108	0.032	0.013	1
TMEM229B	0.0424108	-0.0332213	0.004	0.015	1
DRAP1	0.0424935	-0.096686	0.307	0.359	1
PRKRIP1	0.0425159	-0.0560435	0.137	0.184	1
IFI16	0.0425313	-0.224229	0.135	0.176	1
GNB2	0.0425387	-0.0610282	0.291	0.336	1
MLLT6	0.0427478	-0.165245	0.142	0.188	1
SERBP1	0.0427873	-0.0567575	0.374	0.444	1
NEU1	0.0427882	-0.28091	0.174	0.218	1
TPM4	0.0429684	-0.0134452	0.235	0.285	1
AC012636.1	0.0431433	0.0455751	0.012	0.002	1
TRBV13	0.0431433	0.132401	0.012	0.002	1
LNPEP	0.0432588	-0.139368	0.144	0.192	1
INPP1	0.0432771	0.11287	0.012	0.002	1
AC025283.2	0.0432771	0.0729799	0.012	0.002	1
CHAF1B	0.0432771	0.044155	0.012	0.002	1
ZNFX1	0.0433232	0.232356	0.177	0.137	1
ATP6V1C1	0.0433885	0.140127	0.032	0.013	1
GPRIN3	0.0434004	-0.11432	0.233	0.279	1
KMT2E-AS1	0.0434715	0.229209	0.256	0.209	1
HFM1	0.0435458	0.0970078	0.012	0.002	1
MT-ND3	0.0435926	0.146817	0.896	0.928	1
RBM22	0.0437174	-0.155143	0.126	0.165	1
RNF130	0.0438017	0.334305	0.121	0.085	1
ZSCAN12	0.0438158	0.124575	0.012	0.002	1
PAN3-AS1	0.0438158	0.0389332	0.012	0.002	1
CD7	0.0438183	-0.0860221	0.351	0.408	1
LTB	0.0439231	-0.126164	0.767	0.801	1
BBS9	0.0439381	0.112548	0.084	0.053	1
HK1	0.0439894	-0.183468	0.081	0.116	1
SLC25A30-AS1	0.0440873	0.0235426	0.012	0.002	1
TAP2	0.0441284	-0.136599	0.193	0.241	1
CD79A	0.0441487	0.288661	0.019	0.006	1
ARF5	0.0442131	-0.182759	0.326	0.376	1
NR1H2	0.0442246	-0.0727795	0.237	0.288	1
UCK2	0.0442521	0.0746071	0.019	0.006	1
MFSD14A	0.0443183	-0.186834	0.147	0.188	1
SUN2	0.0443631	-0.11203	0.419	0.48	1
RAB5C	0.0444027	-0.140812	0.232	0.288	1
MPHOSPH6	0.0444148	-0.077613	0.063	0.097	1
C1orf122	0.0444554	-0.138416	0.096	0.133	1
ZZEF1	0.0445136	0.129434	0.123	0.085	1
DIP2B	0.0445653	-0.216227	0.056	0.087	1
YIF1B	0.0448976	-0.102804	0.046	0.074	1
CAP1	0.0449029	-0.0702519	0.254	0.309	1
TMEM60	0.0449815	0.0308851	0.019	0.006	1
GEN1	0.045071	-0.0935445	0.002	0.011	1
AC018462.1	0.045071	-0.0440624	0.002	0.011	1
NCBP2-AS1	0.045071	-0.0346306	0.002	0.011	1
LCMT2	0.045071	-0.0614158	0.002	0.011	1
PI16	0.0452194	-0.0499038	0.002	0.011	1
PRKG1	0.0452194	-0.0355848	0.002	0.011	1
AC027682.4	0.0452194	-0.0710678	0.002	0.011	1
CITED4	0.0452214	0.165296	0.144	0.104	1
WDR77	0.0452259	-0.0806015	0.026	0.049	1
MECR	0.0452972	0.0722451	0.019	0.006	1
OXNAD1	0.0453389	-0.0860578	0.17	0.22	1
DMXL2	0.0454028	0.255479	0.019	0.006	1
YES1	0.0454064	-0.0918797	0.093	0.131	1
ACOT7	0.0454162	0.151068	0.037	0.017	1
SLC6A9	0.0454427	-0.034759	0.002	0.011	1
EIF4ENIF1	0.0454891	0.0773772	0.037	0.017	1
C17orf100	0.0455087	0.0922848	0.019	0.006	1
LDB3	0.0456669	-0.0355479	0.002	0.011	1
LINGO3	0.0456669	-0.0673026	0.002	0.011	1
NUMBL	0.0456669	-0.0442861	0.002	0.011	1
PLXDC2	0.0456783	0.271805	0.016	0.004	1
ACE	0.0458015	-0.0623757	0.011	0.027	1
CCDC152	0.0458169	-0.0513886	0.002	0.011	1
FRMD6	0.0458169	-0.0823952	0.002	0.011	1
CKB	0.0458169	-0.0282494	0.002	0.011	1
AC245452.1	0.0458169	-0.0453462	0.002	0.011	1
RPL17	0.0458487	0.0896857	0.94	0.97	1
GLIPR2	0.0458961	-0.109004	0.104	0.142	1
MSC	0.0460387	0.061333	0.016	0.004	1
PDCD7	0.046065	-0.160456	0.091	0.127	1
KANK3	0.0461594	0.0417707	0.016	0.004	1
DPY19L1	0.046233	-0.062003	0.026	0.049	1
TMEM173	0.0462543	-0.0375195	0.114	0.156	1
RASSF2	0.0462739	-0.184329	0.081	0.116	1
COX5B	0.0462879	-0.0455794	0.435	0.51	1
PITRM1	0.0463582	-0.0498054	0.035	0.061	1
MCPH1-AS1	0.0464015	0.0772283	0.016	0.004	1
LINC02384	0.0464015	0.125302	0.016	0.004	1
RWDD2B	0.0466448	0.0505229	0.016	0.004	1
BAZ1A	0.0467282	-0.070739	0.277	0.328	1
SUCLG2-AS1	0.0467668	0.0677205	0.016	0.004	1
SNX16	0.0467668	0.0737724	0.016	0.004	1
GPAM	0.0467668	0.0740232	0.016	0.004	1
DUSP7	0.0468846	-0.0540357	0.011	0.027	1
PARP1	0.0468899	-0.098744	0.104	0.142	1
BOLA3	0.0468973	-0.137914	0.111	0.15	1
NELFE	0.0469909	-0.0765253	0.112	0.154	1
AIMP2	0.0469984	0.0700969	0.042	0.021	1
PRKCA-AS1	0.0470116	0.0323044	0.016	0.004	1
CHST7	0.047013	-0.142079	0.032	0.055	1
CORO1C	0.0470228	-0.167847	0.007	0.021	1
NECAB3	0.0471587	-0.0366622	0.011	0.027	1
CSNK2B	0.0472054	-0.18356	0.282	0.332	1
UPF3A	0.0472413	-0.124077	0.149	0.195	1
SAP30BP	0.0473391	0.111784	0.205	0.264	1
NOTCH4	0.0473808	0.0229491	0.016	0.004	1
ZNF83	0.0474476	0.0720368	0.079	0.049	1
MTERF1	0.0475292	0.0641086	0.047	0.025	1
MRTFA	0.047531	0.113546	0.147	0.106	1
ZNF273	0.0476276	0.0318209	0.042	0.021	1
AC008014.1	0.0477646	-0.0828532	0.007	0.021	1
MATR3.1	0.0478151	-0.216595	0.149	0.194	1
MID2	0.0478687	-0.113658	0.016	0.034	1
GPN1	0.0479144	-0.0974327	0.07	0.102	1
TUT7	0.0479649	-0.120759	0.105	0.146	1
SIRPG	0.0480245	0.0901504	0.105	0.07	1
GEMIN6	0.0480822	-0.106931	0.011	0.027	1
WDR1	0.0480923	-0.0897286	0.244	0.298	1
MAPKBP1	0.0482706	-0.118878	0.016	0.034	1
LRP8	0.0482706	-0.119458	0.016	0.034	1
BHLHE40-AS1	0.0482766	-0.0797779	0.056	0.085	1
PRKCQ	0.0482846	-0.135594	0.189	0.235	1
AACS	0.0483004	-0.0389387	0.007	0.021	1
RPLP2	0.0483887	-0.091083	0.925	0.973	1
CEP97	0.0484082	-0.08099	0.007	0.021	1
AC007541.1	0.0484082	-0.0446053	0.007	0.021	1
PCBP1	0.0484131	-0.126069	0.558	0.628	1
IRF1	0.0484489	-0.200777	0.505	0.554	1
RASSF3	0.0484929	-0.168409	0.202	0.245	1
AC007569.1	0.0485161	-0.0929714	0.007	0.021	1
ZNF566	0.0485161	-0.056109	0.007	0.021	1
NRGN	0.0485197	0.529127	0.028	0.011	1
MRPL10	0.0486781	-0.112987	0.193	0.241	1
BNIP3	0.0486972	-0.175958	0.077	0.11	1
SLC39A9	0.0487594	0.124806	0.054	0.03	1
AL353807.5	0.0488319	-0.0606909	0.011	0.027	1
PPP2R3B	0.0488335	0.0124081	0.026	0.049	1
C7orf31	0.0488413	-0.055393	0.007	0.021	1
ZNF431	0.0488629	0.158349	0.112	0.076	1
GPR89B	0.04887	-0.101073	0.039	0.065	1
ROCK1	0.0489564	-0.129692	0.209	0.26	1
MEPCE	0.0489663	-0.187793	0.14	0.18	1
ATRAID	0.0490318	0.211555	0.237	0.188	1
ITGB1	0.0490796	-0.0796385	0.354	0.414	1
SOAT1	0.0490828	-0.0601295	0.053	0.083	1
CD47	0.0491511	-0.144745	0.351	0.416	1
GAPVD1	0.0491515	-0.0952384	0.072	0.106	1
ZNF480	0.0491966	0.130729	0.054	0.03	1
MLLT10	0.0492222	-0.0756685	0.098	0.137	1
RBX1	0.0492586	-0.00713786	0.214	0.268	1
TRBV5-6	0.0492776	-0.190469	0.007	0.021	1
ZNF71	0.0493872	-0.0494223	0.007	0.021	1
FBXL22	0.049607	0.00848913	0.007	0.021	1
DCUN1D5	0.0496146	-0.0342499	0.047	0.076	1
FAM83G	0.0497172	-0.0392026	0.007	0.021	1
ATXN2	0.0498842	-0.0996839	0.053	0.082	1
MECOM	0.0499064	-0.0754576	0.016	0.034	1
ZNF880	0.0500256	-0.0865099	0.021	0.042	1
TRAV25	0.0500491	-0.0084788	0.007	0.021	1
MKS1	0.0500491	-0.0403452	0.007	0.021	1
SLC35E1	0.0500906	-0.0830311	0.095	0.131	1
UBR3	0.0501247	-0.0177203	0.086	0.123	1
MATN1-AS1	0.0501558	-0.103226	0.016	0.034	1
CRELD1	0.0501763	-0.0914568	0.032	0.055	1
GABPA	0.0501817	-0.0747859	0.04	0.066	1
RBMX	0.0502055	-0.121194	0.372	0.421	1
SERPINB6	0.0503104	-0.157589	0.081	0.116	1
FHIT	0.0503665	-0.149071	0.047	0.076	1
GAB3	0.0504207	-0.0245587	0.028	0.051	1
ANKRD10	0.0504913	-0.0456586	0.128	0.171	1
GET3	0.050597	-0.120313	0.082	0.118	1
NDUFB8	0.0507999	-0.1713	0.342	0.397	1
RPRD1A	0.0508012	-0.166019	0.033	0.057	1
UBL5	0.0508113	-0.152827	0.361	0.406	1
WDR46	0.0508195	-0.140114	0.04	0.066	1
SIKE1	0.0510225	-0.0153914	0.063	0.095	1
TNFRSF4	0.0510239	-0.170361	0.07	0.101	1
PBXIP1	0.0513472	-0.0337853	0.36	0.414	1
CAT	0.051364	-0.0839905	0.054	0.083	1
BCAP31	0.0516299	-0.126568	0.256	0.309	1
ARHGEF18	0.0517911	-0.139308	0.068	0.101	1
MAEA	0.0518034	-0.196844	0.081	0.114	1
DPP3	0.0518449	-0.0410756	0.016	0.034	1
ASPH	0.0519306	0.139825	0.033	0.015	1
AIP	0.0519745	-0.0345996	0.221	0.273	1
TM9SF3	0.0519905	-0.0958531	0.175	0.222	1
IFI30	0.0520216	0.359647	0.039	0.019	1
CPLANE1	0.0520755	0.110559	0.044	0.023	1
THBS1	0.0521799	0.386219	0.039	0.019	1
DENND1C	0.0522971	-0.0803327	0.123	0.163	1
COL6A2	0.0524419	-0.116933	0.054	0.083	1
RBSN	0.0525683	-0.0356504	0.051	0.08	1
PRDX2	0.052775	-0.17821	0.284	0.342	1
PDIA6	0.052779	-0.213754	0.191	0.23	1
TUBGCP3	0.05284	0.23483	0.075	0.047	1
HEATR1	0.0528689	-0.0952205	0.051	0.08	1
FEM1B	0.0530405	-0.129652	0.075	0.11	1
KIF1B	0.0531233	-0.0993323	0.049	0.078	1
RNASEH2C	0.0531331	-0.209488	0.082	0.116	1
C12orf43	0.0531473	0.0673769	0.054	0.03	1
UBXN7	0.0531732	0.142237	0.1	0.068	1
PPP1R18	0.0532834	-0.170507	0.123	0.161	1
ARPP19	0.0533417	-0.0735581	0.123	0.161	1
FAM98B	0.0534489	-0.12948	0.032	0.055	1
CALM2	0.0534873	-0.0126265	0.553	0.624	1
G0S2	0.0535683	0.531487	0.044	0.023	1
BCL3	0.0535918	-0.0443	0.207	0.258	1
COX4I1	0.0536973	-0.0187318	0.761	0.867	1
HIST1H2BJ	0.0537576	0.0889549	0.033	0.015	1
NOD1	0.0538173	0.104032	0.025	0.009	1
ANKRD39	0.0538649	-0.0240397	0.072	0.104	1
RBFA	0.0540741	0.156101	0.056	0.032	1
CEBPZ	0.0541049	0.0557337	0.291	0.349	1
ZBTB20	0.0541199	-0.187897	0.314	0.372	1
TMEM59	0.0541278	-0.0909314	0.325	0.381	1
CCDC18-AS1	0.0542532	-0.136115	0.114	0.152	1
TMEM52	0.0542541	0.0210923	0.007	0	1
CTRC	0.0542541	0.0664481	0.007	0	1
HTR6	0.0542541	0.0196846	0.007	0	1
AL031432.3	0.0542541	0.0420227	0.007	0	1
CNN3	0.0542541	0.0524355	0.007	0	1
GPR61	0.0542541	0.0208937	0.007	0	1
PTGFRN	0.0542541	0.0207044	0.007	0	1
FCGR2A	0.0542541	0.162725	0.007	0	1
TACR1	0.0542541	0.0391212	0.007	0	1
LINC00884	0.0542541	0.0183947	0.007	0	1
AC008462.1	0.0542541	0.0244239	0.007	0	1
AL133406.2	0.0542541	0.0221848	0.007	0	1
ASB15	0.0542541	0.0340618	0.007	0	1
CA13	0.0542541	0.0181096	0.007	0	1
AC083843.2	0.0542541	0.0203948	0.007	0	1
VAV2	0.0542541	0.0917143	0.007	0	1
ST8SIA6	0.0542541	0.0755665	0.007	0	1
ZNF485	0.0542541	0.0237513	0.007	0	1
AGAP5	0.0542541	0.0268798	0.007	0	1
AL731553.1	0.0542541	0.0162628	0.007	0	1
CD248	0.0542541	0.042001	0.007	0	1
AP000446.1	0.0542541	0.0277542	0.007	0	1
KCNJ1	0.0542541	0.0426515	0.007	0	1
A2ML1-AS1	0.0542541	0.0406113	0.007	0	1
AC010186.1	0.0542541	0.0612902	0.007	0	1
LINC01232	0.0542541	0.0324812	0.007	0	1
IGHV4-34	0.0542541	0.168573	0.007	0	1
AC100830.1	0.0542541	0.0527208	0.007	0	1
AC103858.1	0.0542541	0.0309771	0.007	0	1
SLX1B	0.0542541	0.021456	0.007	0	1
PMFBP1	0.0542541	0.0790218	0.007	0	1
AC010761.3	0.0542541	0.0278177	0.007	0	1
FAM171A2	0.0542541	0.0214438	0.007	0	1
SP2-AS1	0.0542541	0.036597	0.007	0	1
AC015909.1	0.0542541	0.0188635	0.007	0	1
AC005972.3	0.0542541	0.068255	0.007	0	1
CD300LB	0.0542541	0.0759841	0.007	0	1
AP005899.1	0.0542541	0.0175782	0.007	0	1
AC010754.1	0.0542541	0.0165593	0.007	0	1
PTPRS	0.0542541	0.0610069	0.007	0	1
TEX45	0.0542541	0.0780455	0.007	0	1
FCAR	0.0542541	0.117717	0.007	0	1
SNAP25-AS1	0.0542541	0.0369081	0.007	0	1
HAUS7	0.0542541	0.0388896	0.007	0	1
CLK2	0.0543072	-0.0630796	0.042	0.068	1
RASSF1	0.0543154	-0.155673	0.153	0.194	1
ABHD12	0.0544729	-0.180063	0.072	0.104	1
PPP2R5C	0.054499	-0.0534346	0.507	0.565	1
PDCD10	0.0545465	-0.147248	0.098	0.135	1
MDP1	0.0546388	-0.0835544	0.035	0.059	1
FGFRL1	0.0546622	0.157694	0.025	0.009	1
GRHPR	0.0546819	-0.0719919	0.054	0.083	1
ANKH	0.054689	-0.0682038	0.084	0.12	1
PSTPIP1	0.054698	-0.0442376	0.132	0.175	1
HMGB1	0.0547878	-0.0625106	0.64	0.725	1
ATP5F1D	0.0547911	-0.0130411	0.418	0.482	1
NDFIP1	0.0549136	-0.0712355	0.421	0.482	1
PLXND1	0.0549149	-0.207973	0.047	0.074	1
FSD1L	0.0549782	-0.120564	0.033	0.057	1
ACAA2	0.0550527	-0.00290578	0.077	0.112	1
SLC4A10	0.0550966	0.0232816	0.044	0.023	1
RAD18	0.0550994	0.053028	0.039	0.019	1
RAB12	0.0551824	0.20245	0.039	0.019	1
KAT5	0.0552593	-0.141864	0.07	0.102	1
HIVEP1	0.0553003	-0.0274801	0.116	0.157	1
CYB561D2.1	0.0553155	0.0853584	0.068	0.042	1
IDI1	0.0553386	-0.129209	0.337	0.389	1
CRTAM	0.0554106	0.0982119	0.025	0.009	1
DDOST	0.0554574	-0.0910411	0.291	0.342	1
VKORC1	0.0556992	-0.0404106	0.065	0.097	1
2024-03-09	0.0557101	0.0841936	0.128	0.091	1
PPIL4	0.0557537	-0.157064	0.174	0.216	1
HECTD3	0.0558371	-0.0775779	0.012	0.028	1
MICOS10	0.0558767	-0.0634384	0.263	0.317	1
SIPA1	0.0559294	-0.128657	0.167	0.211	1
VOPP1	0.0560761	-0.0446347	0.17	0.218	1
ATL3	0.0560918	-0.100327	0.056	0.085	1
LENG1	0.0562249	-0.100014	0.091	0.127	1
PI4KA	0.0562292	-0.00334737	0.091	0.129	1
NUDCD2	0.0562976	0.00347287	0.065	0.097	1
BAZ2B	0.0563865	-0.0564608	0.051	0.08	1
ERG28	0.0565352	-0.174561	0.065	0.093	1
RPL10	0.0565524	-0.0398883	0.995	0.994	1
CREM	0.0567067	-0.175412	0.511	0.545	1
GYS1	0.0567495	-0.0488831	0.012	0.028	1
ESD	0.0568324	-0.130201	0.077	0.11	1
PSME1	0.0568706	0.0269418	0.567	0.649	1
HELLS	0.057159	-0.0686301	0.012	0.028	1
MT-ATP8	0.057387	-0.136793	0.767	0.829	1
NOB1	0.0573872	0.124382	0.107	0.074	1
FAM3C	0.0575653	0.232284	0.058	0.034	1
MPDU1	0.0576095	-0.0448101	0.032	0.055	1
PIM1	0.05764	-0.0973195	0.233	0.283	1
ANXA6	0.0577357	-0.0240847	0.298	0.355	1
PTBP3	0.0577628	-0.103523	0.209	0.262	1
JPT1	0.0578107	0.129374	0.096	0.135	1
CORO7	0.0578508	-0.0338435	0.43	0.499	1
GTF3A	0.0578727	-0.101853	0.4	0.452	1
PLEKHF2	0.0578806	-0.0360289	0.079	0.112	1
OSTF1	0.0580008	-0.268664	0.195	0.231	1
KCTD9	0.0580812	-0.0903413	0.025	0.046	1
ALCAM	0.0580899	-0.100348	0.047	0.074	1
PPP2CA	0.058109	-0.0961092	0.372	0.423	1
NUP35	0.0583581	-0.0345252	0.018	0.036	1
AC015871.1	0.0583938	-0.0963972	0.009	0.023	1
COPS8	0.0586378	-0.0883916	0.118	0.157	1
SECISBP2L	0.0587031	-0.0647871	0.158	0.203	1
ZNF846	0.0587772	0.245431	0.04	0.021	1
TERF1	0.0588033	-0.104974	0.058	0.087	1
CHKB	0.0593095	-0.0803506	0.17	0.216	1
DUSP14	0.0593206	-0.0947668	0.026	0.047	1
AL133243.3	0.0594246	-0.0523762	0.005	0.017	1
UFD1	0.0595027	-0.111843	0.125	0.161	1
P4HA1	0.0595237	-0.134231	0.075	0.108	1
SRPRA	0.0595645	-0.242592	0.214	0.256	1
PDCD2L	0.0595901	-0.0622382	0.009	0.023	1
NLK	0.0597108	-0.0751838	0.009	0.023	1
ZNF562	0.059711	-0.0362842	0.005	0.017	1
SPRYD3	0.0597984	-0.0989529	0.033	0.057	1
ERLIN1	0.0598318	-0.0461829	0.009	0.023	1
SMUG1	0.0599529	-0.0488792	0.009	0.023	1
AC027097.2	0.0599529	-0.0470328	0.009	0.023	1
JAK1	0.0600328	-0.137898	0.577	0.647	1
SYNCRIP	0.0600417	-0.116817	0.181	0.226	1
ATF6B	0.0600877	-0.0972413	0.111	0.148	1
CHCHD3	0.0601932	-0.0854844	0.109	0.148	1
IDS	0.0602884	-0.130932	0.526	0.584	1
SPAG16	0.0603139	0.0754824	0.03	0.013	1
RRM1	0.0604029	-0.0839886	0.091	0.127	1
TNK1	0.0604321	-0.0625697	0.005	0.017	1
CARD8-AS1	0.0604395	-0.0790381	0.009	0.023	1
MYL6	0.0605622	-0.170656	0.658	0.71	1
ADGRE5	0.060603	-0.0560104	0.407	0.457	1
KCTD20	0.0606086	0.262313	0.126	0.091	1
INO80E	0.0606337	-0.164293	0.14	0.182	1
EFHC1	0.0606498	-0.058745	0.005	0.017	1
STK32C	0.0606839	-0.0297923	0.019	0.038	1
ADNP-AS1	0.060684	-0.0523699	0.009	0.023	1
MRPL3	0.0606936	-0.040768	0.091	0.127	1
FDPS	0.0607302	-0.216214	0.077	0.108	1
HM13	0.0607375	-0.105636	0.177	0.224	1
HSPBP1	0.0608186	-0.131418	0.037	0.061	1
RHOG	0.0608244	-0.155874	0.389	0.435	1
AL442067.3	0.0608682	-0.0634072	0.005	0.017	1
NDUFAF4	0.0608696	0.132943	0.121	0.085	1
TRIM24	0.0609465	-0.242086	0.067	0.097	1
HIRA	0.0609583	-0.0535757	0.019	0.038	1
ZNF700	0.0610499	-0.0317961	0.019	0.038	1
GPR146	0.0610524	-0.0273357	0.009	0.023	1
ACADVL	0.0611149	-0.0932769	0.186	0.228	1
MRRF	0.0611194	0.115724	0.051	0.028	1
LAG3	0.0612082	-0.118135	0.037	0.061	1
ATF3	0.0612951	0.0611274	0.058	0.087	1
TNIP3	0.0613069	-0.0447899	0.005	0.017	1
CHD7	0.0613339	0.214585	0.111	0.078	1
EPN2	0.0614226	-0.0819892	0.009	0.023	1
DGCR6L	0.0614379	0.206608	0.211	0.167	1
DENND1B	0.0614422	-0.127585	0.088	0.121	1
CCR2	0.0615464	-0.0479088	0.009	0.023	1
IFIT5	0.061559	0.0792668	0.03	0.013	1
PPP2R5A	0.061712	-0.318845	0.139	0.173	1
RPS2	0.0617224	-0.0649483	0.947	0.973	1
MLF2	0.0618123	-0.254838	0.189	0.23	1
PARP12	0.0618354	0.138457	0.098	0.066	1
MTG2	0.0618495	0.0780452	0.07	0.044	1
ORAI2	0.0619104	-0.0386841	0.089	0.125	1
UBA7	0.062125	-0.081808	0.058	0.087	1
RAB8B	0.0621517	-0.00429755	0.209	0.256	1
ZNF674	0.0621921	0.0163722	0.005	0.017	1
MINK1	0.0622259	-0.176743	0.068	0.099	1
BRAP	0.0622278	0.165463	0.084	0.055	1
RAB3IP	0.0623257	-0.0612617	0.04	0.066	1
RABGAP1L	0.0623733	-0.118658	0.363	0.412	1
C11orf68	0.0624382	0.138543	0.04	0.021	1
PGM2L1	0.0625107	-0.0653469	0.035	0.059	1
ALDH16A1	0.0625313	-0.112962	0.046	0.072	1
GORASP1	0.0625389	0.044805	0.035	0.017	1
AC025031.2	0.0625515	0.048981	0.021	0.008	1
RANBP2	0.0626233	-0.174785	0.354	0.402	1
ID3	0.0626581	-0.136016	0.035	0.059	1
SAR1B	0.0626831	-0.0721592	0.095	0.129	1
ARHGAP31	0.0629065	-0.122196	0.053	0.08	1
TMCC3	0.062907	-0.0803389	0.028	0.049	1
UPRT	0.0629419	0.131687	0.046	0.025	1
CDC7	0.0630482	-0.0446412	0.009	0.023	1
RFX7	0.0631144	0.0877643	0.07	0.044	1
ARPC2	0.0631184	0.00881741	0.561	0.62	1
VPS51	0.0631336	0.136369	0.233	0.279	1
SMN2	0.0632012	0.0697301	0.021	0.008	1
TBC1D2	0.0632012	0.0776375	0.021	0.008	1
VDAC1	0.0632307	0.0140837	0.193	0.239	1
SNX6	0.0636152	-0.152959	0.23	0.271	1
NUP160	0.0636192	-0.0460776	0.063	0.093	1
UNC50	0.0636715	-0.120519	0.039	0.063	1
SDAD1	0.0636896	-0.00136719	0.07	0.101	1
BTG1	0.0637458	-0.0797115	0.898	0.951	1
CSK	0.0637758	-0.0717012	0.242	0.294	1
ZNF44	0.0637867	-0.1695	0.061	0.091	1
ZNF687	0.0638031	0.0728634	0.051	0.028	1
COMMD8	0.0640469	-0.0782826	0.053	0.08	1
MR1	0.064063	-0.0225264	0.026	0.047	1
ADRM1	0.0640647	-0.169887	0.205	0.247	1
PRKCZ	0.0641019	-0.0830569	0.044	0.07	1
RALBP1	0.0641068	-0.0629389	0.102	0.139	1
PCSK7	0.0641715	-0.222785	0.13	0.167	1
CEP128	0.0642113	-0.117561	0.051	0.078	1
ATP6V0C	0.0642607	-0.114575	0.498	0.548	1
MAZ	0.0643616	-0.0907476	0.3	0.347	1
DDX21	0.064519	-0.0594005	0.375	0.44	1
DHCR7	0.0645416	-0.12906	0.039	0.063	1
BAZ1B	0.0646809	-0.043394	0.089	0.123	1
PAK2	0.0646898	-0.0716914	0.333	0.383	1
NPM1	0.0647483	-0.115584	0.777	0.854	1
MIGA2	0.0647634	0.0948827	0.072	0.046	1
MGMT	0.0647786	-0.125093	0.109	0.144	1
LARP4	0.0649055	-0.114924	0.054	0.082	1
TMEM117	0.0651313	-0.0691531	0.035	0.059	1
COPS3	0.0651424	-0.00318703	0.112	0.15	1
CBX7	0.0652191	-0.0178415	0.037	0.061	1
EMC7	0.0652227	-0.0831865	0.165	0.205	1
EDARADD	0.0653946	0.0684238	0.035	0.017	1
CCNL2	0.0654186	-0.00111811	0.121	0.163	1
EMC3	0.0655229	-0.179888	0.146	0.186	1
RNF11	0.0655353	-0.013232	0.123	0.163	1
IL2RB	0.0656869	-0.0550781	0.172	0.214	1
DNAJC16	0.0656961	0.0693995	0.035	0.017	1
SF1	0.0657306	-0.0747039	0.632	0.698	1
TMEM115	0.0657874	0.128619	0.065	0.04	1
CCNT2	0.065931	0.172924	0.128	0.093	1
LRRFIP1	0.0659612	-0.0478081	0.481	0.537	1
SSH1	0.0660029	-0.162566	0.03	0.051	1
PRORP	0.0660093	-0.0970529	0.118	0.157	1
NUS1	0.0660497	-0.0792203	0.082	0.116	1
PNMA1	0.0661708	-0.1487	0.082	0.114	1
RARA	0.0661926	-0.0518059	0.274	0.328	1
PLPP5	0.0662631	-0.157055	0.072	0.102	1
HIST1H1E	0.0662873	0.371175	0.291	0.25	1
POLR1E	0.066346	-0.105335	0.072	0.104	1
IDH2	0.0664441	-0.169504	0.128	0.165	1
MGST3	0.0664509	-0.154655	0.168	0.207	1
PSMB6	0.0665744	-0.0511282	0.244	0.29	1
PFKL	0.0666499	-0.0471199	0.082	0.116	1
NUP93	0.066669	-0.0198933	0.035	0.059	1
SLC12A7	0.0667736	-0.0901335	0.067	0.097	1
NGRN	0.066829	0.0106248	0.125	0.167	1
AREG	0.0669981	-0.0736568	0.226	0.279	1
MAML3	0.0670229	-0.0132987	0.04	0.065	1
SPRYD7	0.0671945	-0.0290017	0.021	0.04	1
MED6	0.0672062	-0.131262	0.098	0.133	1
BAG3	0.0673115	-0.177105	0.089	0.123	1
ALYREF	0.0674479	-0.115819	0.291	0.328	1
TTLL3	0.0674679	0.0968369	0.04	0.021	1
MED13L	0.0676514	0.379368	0.186	0.146	1
CNOT1	0.0676866	-0.0681829	0.212	0.258	1
NFKBIB	0.0677269	-0.200129	0.144	0.182	1
NTPCR	0.0678366	0.150339	0.047	0.027	1
SETD1B	0.0678719	-0.0565126	0.079	0.112	1
SNX25	0.0678912	-0.127708	0.107	0.142	1
TINF2	0.067902	-0.0764979	0.126	0.165	1
MCTP2	0.0679666	0.171482	0.088	0.059	1
STK35	0.0680024	-0.164222	0.023	0.042	1
DAP3	0.068098	-0.159984	0.167	0.207	1
KIAA1191	0.0681208	-0.0972387	0.068	0.099	1
KCTD7	0.0681926	0.1427	0.06	0.036	1
EGLN2	0.068193	-0.137298	0.107	0.142	1
ODR4	0.0682148	-0.0585858	0.04	0.065	1
UQCRH	0.0682301	-0.049394	0.379	0.436	1
CINP	0.0682898	-0.117224	0.04	0.065	1
CHD3	0.0684919	-0.13846	0.179	0.216	1
SEC16A	0.068596	-0.107559	0.077	0.108	1
INTS1	0.0686434	-0.14565	0.049	0.076	1
AP2M1	0.068679	-0.103156	0.239	0.281	1
SLC66A1	0.0687504	0.122782	0.018	0.006	1
NPIPB11	0.0687504	0.0603292	0.018	0.006	1
RTL6	0.068807	-0.125729	0.028	0.049	1
SH3GLB1	0.0688403	-0.0558929	0.156	0.199	1
CLTA	0.0688584	-0.285579	0.196	0.235	1
HEG1	0.0688995	-0.195497	0.058	0.085	1
TRGV2	0.0689765	-0.191527	0.011	0.025	1
RBBP5	0.0690516	-0.125202	0.053	0.08	1
TMEM50A	0.0690757	-0.070918	0.281	0.33	1
CDK10	0.0692051	0.206755	0.107	0.076	1
PSMD5	0.0692555	-0.0069912	0.053	0.08	1
RAP1B	0.0693848	0.0468272	0.474	0.533	1
BCL7C	0.0694499	-0.120429	0.186	0.226	1
TPI1	0.0694744	-0.0154869	0.402	0.474	1
AC007114.1	0.0695287	0.0506358	0.018	0.006	1
AP1M1	0.0695816	-0.0879373	0.096	0.131	1
TESK1	0.0696527	-0.0597379	0.04	0.065	1
LUCAT1	0.0696853	0.159108	0.018	0.006	1
DDAH2	0.0696929	0.132589	0.047	0.027	1
C11orf1	0.0698549	-0.0912068	0.067	0.097	1
RXYLT1	0.0699482	-0.167248	0.016	0.032	1
AP000873.2	0.0700601	-0.0636159	0.016	0.032	1
ZNF526	0.0701566	0.12289	0.018	0.006	1
AC107223.1	0.0703143	0.0961223	0.018	0.006	1
ATXN2L	0.0703484	0.156972	0.218	0.176	1
EFR3A	0.0703579	-0.0215997	0.135	0.176	1
CEP192	0.0703609	-0.132253	0.039	0.063	1
MED17	0.0703612	-0.00589187	0.049	0.076	1
HERC5	0.0704424	-0.170285	0.061	0.089	1
GYG1	0.0704793	0.0408091	0.156	0.116	1
WRNIP1	0.0705652	-0.0697317	0.084	0.116	1
NSD2	0.0705748	0.0863421	0.067	0.042	1
EVI2B	0.0705894	0.0700167	0.204	0.256	1
PLEKHA3	0.0706459	-0.10386	0.126	0.163	1
BRAF	0.0706655	-0.0998245	0.247	0.298	1
C1S	0.0707097	0.115227	0.026	0.011	1
SRA1	0.0707347	-0.0829402	0.121	0.159	1
TUBE1	0.07079	-0.0905053	0.023	0.042	1
RNF19A	0.0708518	-0.162161	0.289	0.338	1
TECPR1	0.0708828	-0.0949417	0.04	0.065	1
MYDGF	0.0708912	-0.16599	0.204	0.245	1
NSMCE1-DT	0.0709481	0.0517448	0.018	0.006	1
ELOA	0.0709739	-0.0947654	0.089	0.123	1
TMEM183A	0.0711628	-0.0442752	0.123	0.161	1
ADAM10	0.0711937	-0.107294	0.128	0.167	1
ZNF674-AS1	0.071212	0.123695	0.026	0.011	1
PRXL2B	0.0713286	-0.0502437	0.011	0.025	1
CORO1A	0.0713708	-0.0564594	0.628	0.698	1
G6PD	0.0713923	-0.0838691	0.053	0.08	1
AP002360.1	0.0714643	0.0269655	0.026	0.011	1
EXD3	0.0715279	0.125207	0.032	0.015	1
AC018521.5	0.0715279	-0.0832291	0.016	0.032	1
AL691432.4	0.0715584	-0.023604	0	0.006	1
AL590822.1	0.0715584	-0.0205806	0	0.006	1
SLC25A34	0.0715584	-0.0896417	0	0.006	1
PADI4	0.0715584	-0.0721288	0	0.006	1
AC093577.1	0.0715584	-0.0152336	0	0.006	1
WNT2B	0.0715584	-0.040587	0	0.006	1
AC243547.2	0.0715584	-0.0328745	0	0.006	1
C2CD4D-AS1	0.0715584	-0.0308653	0	0.006	1
IBA57-DT	0.0715584	-0.0212478	0	0.006	1
AC068481.1	0.0715584	-0.0362212	0	0.006	1
MBOAT2	0.0715584	-0.021546	0	0.006	1
GRHL1	0.0715584	-0.0228333	0	0.006	1
EMILIN1	0.0715584	-0.013265	0	0.006	1
FNDC4	0.0715584	-0.0176526	0	0.006	1
GPAT2	0.0715584	-0.0164406	0	0.006	1
CD8B2	0.0715584	-0.0219599	0	0.006	1
SEPTIN10	0.0715584	-0.027186	0	0.006	1
ARHGEF4	0.0715584	-0.0200283	0	0.006	1
CERS6-AS1	0.0715584	-0.0383531	0	0.006	1
AC008269.1	0.0715584	-0.0258298	0	0.006	1
RBM44	0.0715584	-0.0203779	0	0.006	1
HDAC11-AS1	0.0715584	-0.0401036	0	0.006	1
AC104187.1	0.0715584	-0.046957	0	0.006	1
BTLA	0.0715584	-0.0169819	0	0.006	1
CAMK2N2	0.0715584	-0.0190221	0	0.006	1
SLC49A3	0.0715584	-0.0391381	0	0.006	1
AC106897.1	0.0715584	-0.0190444	0	0.006	1
AC008549.2	0.0715584	-0.0217045	0	0.006	1
AC008629.1	0.0715584	-0.0293451	0	0.006	1
AC106795.2	0.0715584	-0.017824	0	0.006	1
Z93020.1	0.0715584	-0.0219189	0	0.006	1
VWA7	0.0715584	-0.0235752	0	0.006	1
KIFC1	0.0715584	-0.0537212	0	0.006	1
TTLL2	0.0715584	-0.0236701	0	0.006	1
PDGFA	0.0715584	-0.0517843	0	0.006	1
GCK	0.0715584	-0.0189986	0	0.006	1
AC106873.1	0.0715584	-0.018571	0	0.006	1
AC087071.2	0.0715584	-0.0130114	0	0.006	1
AC084024.3	0.0715584	-0.0349284	0	0.006	1
AC139019.1	0.0715584	-0.0461452	0	0.006	1
KHDRBS3	0.0715584	-0.0312235	0	0.006	1
LINC02055	0.0715584	-0.0241088	0	0.006	1
PSAT1	0.0715584	-0.0297278	0	0.006	1
AL391684.1	0.0715584	-0.0201151	0	0.006	1
SHTN1	0.0715584	-0.0901753	0	0.006	1
LINC02641	0.0715584	-0.0222502	0	0.006	1
AC127526.1	0.0715584	-0.0154017	0	0.006	1
AP001885.3	0.0715584	-0.0149173	0	0.006	1
AP002770.1	0.0715584	-0.0539615	0	0.006	1
WNT11	0.0715584	-0.0498627	0	0.006	1
KRT2	0.0715584	-0.0372507	0	0.006	1
TESC-AS1	0.0715584	-0.0241829	0	0.006	1
AL157369.1	0.0715584	-0.0201605	0	0.006	1
AL157911.1	0.0715584	-0.0250429	0	0.006	1
ADSSL1	0.0715584	-0.0188689	0	0.006	1
TEX22	0.0715584	-0.0131422	0	0.006	1
AC023449.2	0.0715584	-0.0188013	0	0.006	1
DPH6-DT	0.0715584	-0.0270597	0	0.006	1
AC025917.1	0.0715584	-0.0148537	0	0.006	1
TLN2	0.0715584	-0.0757003	0	0.006	1
TTC23	0.0715584	-0.0165366	0	0.006	1
AC087190.1	0.0715584	-0.0192844	0	0.006	1
TMEM220-AS1	0.0715584	-0.0451204	0	0.006	1
DRC3	0.0715584	-0.0120959	0	0.006	1
AC010761.4	0.0715584	-0.0154202	0	0.006	1
AC025048.2	0.0715584	-0.0148517	0	0.006	1
AC125437.1	0.0715584	-0.0129031	0	0.006	1
AC012615.5	0.0715584	-0.0215373	0	0.006	1
THSD8	0.0715584	-0.0212542	0	0.006	1
AC008764.6	0.0715584	-0.01946	0	0.006	1
RCN3	0.0715584	-0.021673	0	0.006	1
SIGLEC7	0.0715584	-0.0312811	0	0.006	1
ZNF350-AS1	0.0715584	-0.0151183	0	0.006	1
SIRPA	0.0715584	-0.108763	0	0.006	1
AL109824.1	0.0715584	-0.0398444	0	0.006	1
SMIM11B	0.0715584	-0.020313	0	0.006	1
AP001432.1	0.0715584	-0.0207769	0	0.006	1
AL732509.1	0.0715584	-0.0673666	0	0.006	1
Z93403.1	0.0715584	-0.0171185	0	0.006	1
ERCC6L	0.0715584	-0.0243865	0	0.006	1
ARMCX3-AS1	0.0715584	-0.0195416	0	0.006	1
MPHOSPH10	0.0716097	-0.144349	0.104	0.135	1
MINCR	0.0717173	0.0703822	0.026	0.011	1
ZNF577	0.0718448	-0.0509877	0.004	0.013	1
MRPL57	0.0719834	-0.0794585	0.216	0.262	1
ABL2	0.0723032	0.0942332	0.042	0.023	1
NUDT16	0.0723286	0.00717772	0.016	0.032	1
DAD1	0.0724197	-0.0170786	0.288	0.342	1
FAM174C	0.0724922	-0.218997	0.153	0.19	1
LTBP3	0.072499	-0.107122	0.077	0.108	1
MLX	0.0725056	0.0105366	0.067	0.097	1
SFXN2	0.0725189	0.0688602	0.011	0.002	1
PRIMPOL	0.0725587	0.203097	0.032	0.015	1
PRELID2	0.0726191	-0.0350566	0.004	0.013	1
IFT46	0.0726191	-0.031275	0.004	0.013	1
RFESD	0.0727392	0.0285972	0.011	0.002	1
AC026124.2	0.0727392	0.0377038	0.011	0.002	1
RETREG2	0.0727646	-0.145068	0.123	0.156	1
PM20D1	0.0728137	-0.0425717	0.004	0.013	1
LINC02828	0.0728137	-0.0324518	0.004	0.013	1
PSMC1	0.0728394	-0.0377658	0.125	0.163	1
TOMM5	0.0728682	-0.101904	0.272	0.323	1
AL356488.3	0.07296	0.0333924	0.011	0.002	1
AC092418.2	0.07296	0.0370673	0.011	0.002	1
FAM153B	0.07296	0.0286796	0.011	0.002	1
SAXO1	0.07296	0.0453341	0.011	0.002	1
TNFSF13	0.07296	0.115016	0.011	0.002	1
OGFRP1	0.07296	0.0564004	0.011	0.002	1
AC011997.1	0.0730088	-0.0455493	0.004	0.013	1
AC068025.1	0.0730088	-0.0459628	0.004	0.013	1
EDF1	0.0730431	-0.0364362	0.504	0.573	1
ABHD15	0.0730678	-0.0844163	0.011	0.025	1
NAMPT	0.0731396	0.414218	0.239	0.197	1
TXNL4A	0.0731702	-0.0503869	0.284	0.33	1
TPBGL	0.0731814	0.041426	0.011	0.002	1
AC090617.4	0.0731814	0.0245885	0.011	0.002	1
CCL3L1	0.0731814	0.144539	0.011	0.002	1
CCNE1	0.0731814	0.0270976	0.011	0.002	1
PSMG3-AS1	0.0732043	-0.049721	0.004	0.013	1
LRP12	0.0732043	-0.025725	0.004	0.013	1
AL136368.1	0.0732043	-0.0322794	0.004	0.013	1
TMOD1	0.0732922	0.0286609	0.011	0.002	1
ARL6IP5	0.073312	-0.0618618	0.361	0.417	1
ZNF671	0.0733296	0.0500328	0.014	0.004	1
BCAS2	0.0733507	-0.0763458	0.321	0.378	1
VIPR1	0.0733762	-0.242669	0.047	0.072	1
Z98742.4	0.0734002	-0.0236396	0.004	0.013	1
AL049597.2	0.0734033	0.0346758	0.011	0.002	1
ID2	0.0735534	-0.20602	0.472	0.51	1
ATP5F1B	0.0735794	0.0284214	0.465	0.543	1
AC007686.4	0.0735966	-0.0284333	0.004	0.013	1
DYNC2LI1	0.0736258	0.0306398	0.011	0.002	1
ZNF502	0.0736258	0.064236	0.011	0.002	1
AL589935.1	0.0736258	0.0727351	0.011	0.002	1
AP001107.9	0.0736258	0.0627384	0.011	0.002	1
EFNB2	0.0736258	0.032347	0.011	0.002	1
GRK3	0.0736258	0.0676216	0.011	0.002	1
ARSD	0.0736258	0.0280861	0.011	0.002	1
GIGYF2	0.073788	0.146817	0.112	0.08	1
ZNF669	0.0737911	0.000134131	0.03	0.051	1
PEG13	0.0737934	-0.0343951	0.004	0.013	1
LRFN1	0.0737934	-0.029201	0.004	0.013	1
AC100812.1	0.0738488	0.022116	0.011	0.002	1
ZSCAN22	0.0738488	0.0254013	0.011	0.002	1
AL139246.5	0.0739374	-0.139841	0.096	0.129	1
MRFAP1	0.0739877	-0.020632	0.207	0.25	1
ITSN2	0.0739935	0.061909	0.26	0.309	1
TGFBR1	0.0740165	-0.0999967	0.042	0.066	1
RAB5A	0.0741604	-0.217501	0.188	0.226	1
IL17RA	0.0741661	-0.0875335	0.079	0.11	1
ANKRD36	0.0742203	-0.0780156	0.142	0.18	1
EREG	0.0742645	0.246475	0.014	0.004	1
AL158801.2	0.0742645	0.0606198	0.014	0.004	1
PRPF6	0.0743074	0.00406251	0.181	0.224	1
STPG4	0.0743863	0.017129	0.004	0.013	1
NECTIN1	0.0743863	-0.00792092	0.004	0.013	1
ABRACL	0.0744415	-0.0289528	0.242	0.292	1
HIST1H4E	0.0744526	0.0463234	0.014	0.004	1
AC006449.6	0.0744526	0.0617507	0.014	0.004	1
ZCCHC18	0.0744526	0.0793696	0.014	0.004	1
SYDE2	0.0746412	0.128266	0.014	0.004	1
HOMER1	0.0746412	0.0682296	0.014	0.004	1
CACNA1C	0.0746412	0.0373786	0.014	0.004	1
MAP1A	0.0746412	0.0416497	0.014	0.004	1
FBXO30	0.0748301	0.00436698	0.014	0.004	1
TRIM68	0.0748301	0.0642467	0.014	0.004	1
SPRYD4	0.0748301	0.0326685	0.014	0.004	1
FAM157C	0.0748301	0.112081	0.014	0.004	1
DHX57	0.0748411	0.0496234	0.037	0.019	1
LIPE	0.0748416	-0.0356977	0.011	0.025	1
TEPSIN	0.0748652	0.170967	0.044	0.025	1
AC087854.1	0.074893	0.114292	0.032	0.015	1
MAP3K7	0.0749232	-0.0866996	0.04	0.065	1
MAPK1	0.0751887	-0.236099	0.132	0.169	1
ZNF626	0.0751977	-0.0727682	0.023	0.042	1
GTF2E1	0.0752091	0.0680697	0.014	0.004	1
IMPA1	0.0753292	-0.0505798	0.04	0.065	1
TCTE3	0.0753992	0.0566686	0.014	0.004	1
AC018845.3	0.0753992	0.0255361	0.014	0.004	1
RIF1	0.0754205	0.123523	0.102	0.072	1
ZAP70	0.0754579	-0.097092	0.316	0.368	1
FOXK2	0.0755842	0.0290668	0.095	0.131	1
NLE1	0.0756721	-0.0290715	0.011	0.025	1
TRAPPC6B	0.0757125	-0.0413576	0.023	0.042	1
DMAC1	0.0758768	-0.11636	0.046	0.07	1
WDR74	0.0759052	-0.0984388	0.323	0.395	1
PHF1	0.075918	-0.121247	0.296	0.342	1
SLC26A2	0.0760177	-0.0833709	0.007	0.019	1
MFSD8	0.0760185	0.163236	0.049	0.028	1
HSPB1	0.0760561	-0.0887769	0.214	0.254	1
GCC2	0.076122	-0.0610358	0.267	0.317	1
GTF2H5	0.0761878	-0.137587	0.04	0.065	1
TRAC	0.0762195	-0.245714	0.165	0.203	1
ZNF75D	0.0762308	-0.192102	0.037	0.059	1
ZNF524	0.0762688	-0.066779	0.053	0.08	1
AC026470.2	0.0763556	-0.0615566	0.014	0.004	1
APOL1	0.0763556	0.0228565	0.014	0.004	1
PDS5B	0.0765487	0.114192	0.098	0.068	1
HIST1H2AH	0.0765633	0.0659278	0.032	0.015	1
SNRPB2	0.0765634	-0.0880604	0.239	0.281	1
MCTS1	0.0767947	0.189441	0.072	0.047	1
SIAH1	0.0768413	0.226685	0.054	0.032	1
LAGE3	0.0768414	-0.105123	0.061	0.089	1
AC096677.1	0.076996	-0.040591	0.007	0.019	1
ASCC2	0.0770334	-0.0844272	0.082	0.116	1
RPL12	0.0770583	-0.0545182	0.961	0.977	1
WAC	0.0771709	-0.209061	0.258	0.298	1
CREG1	0.0772552	0.242545	0.044	0.025	1
LEPROT	0.0772776	0.0630631	0.061	0.038	1
YBX3	0.0774319	0.316254	0.056	0.034	1
METTL5	0.0774749	-0.145502	0.096	0.131	1
PALB2	0.077489	-0.0467546	0.007	0.019	1
GON4L	0.077491	-0.0812461	0.137	0.176	1
TADA2A	0.0776539	-0.0730063	0.007	0.019	1
SERPINB8	0.0776539	-0.0715513	0.007	0.019	1
SACM1L	0.0778557	-0.150262	0.077	0.108	1
RELT	0.0778711	0.0242951	0.039	0.063	1
EMC1-AS1	0.0779694	-0.0720759	0.018	0.034	1
ADI1	0.0782946	-0.165773	0.098	0.131	1
ZNF561-AS1	0.0783163	-0.0744094	0.007	0.019	1
CASTOR3	0.07838	-0.091133	0.042	0.066	1
INPP5A	0.0784296	0.155057	0.053	0.08	1
AP1S3	0.0784826	-0.0905048	0.007	0.019	1
TTC17	0.0786931	0.211083	0.223	0.18	1
TMEM38B	0.0787447	-0.0792076	0.025	0.044	1
EID3	0.0787453	-0.0930033	0.033	0.055	1
EHBP1L1	0.0787624	-0.0960365	0.089	0.121	1
TRMT10B	0.0788108	-0.144964	0.026	0.046	1
TGFBR2	0.0789218	0.301709	0.307	0.262	1
CEP68	0.0789296	-0.0591818	0.044	0.068	1
CERK	0.0789476	-0.183353	0.174	0.207	1
HAGH	0.0790799	-0.109404	0.081	0.11	1
RNF214	0.0792359	-0.0877001	0.063	0.091	1
CCNJ	0.0793186	-0.0288251	0.007	0.019	1
REL	0.0794531	0.00312351	0.423	0.469	1
ATP6AP2	0.0794549	-0.114074	0.186	0.23	1
DNM1L	0.0795063	0.112172	0.14	0.104	1
CD8B	0.0795652	0.36344	0.074	0.049	1
UTP18	0.0795728	-0.160987	0.079	0.11	1
HEBP2	0.0798523	-0.0117525	0.228	0.279	1
MSL3	0.0799948	0.00758949	0.105	0.142	1
ISCA1	0.0801581	-0.0314483	0.258	0.296	1
PTPN22	0.0801834	-0.0373746	0.146	0.19	1
CD164	0.0802134	-0.118851	0.261	0.309	1
RNF167	0.0803318	-0.142105	0.158	0.197	1
AGPAT2	0.0804193	-0.0761097	0.025	0.044	1
TESC	0.0804193	-0.10108	0.025	0.044	1
BEX4	0.0804885	-0.0982889	0.1	0.135	1
HOOK1	0.0806425	0.134251	0.044	0.025	1
PPP2R1A	0.0806659	-0.0539937	0.221	0.262	1
TRUB1	0.0807654	-0.110239	0.012	0.027	1
VPS28	0.0808455	-0.0482203	0.27	0.324	1
RPS19BP1	0.0808539	-0.0917199	0.158	0.197	1
BRF1	0.0810016	-0.00175308	0.051	0.078	1
AP003717.4	0.0810449	-0.0721879	0.012	0.027	1
RFK	0.0810547	-0.126875	0.025	0.044	1
USP20	0.0814044	-0.113395	0.082	0.114	1
SLC7A6	0.081492	-0.0149171	0.098	0.133	1
EEF1AKNMT	0.0815325	0.0436754	0.023	0.009	1
TMBIM1	0.0815436	-0.0279513	0.172	0.213	1
MEF2D	0.0815511	-0.0159831	0.163	0.201	1
UBR2	0.0817855	0.00744168	0.123	0.159	1
CSTF2T	0.0818727	-0.152189	0.035	0.057	1
ZNF346	0.0819378	-0.0910531	0.018	0.034	1
TCEA3	0.0820155	-0.116405	0.025	0.044	1
ZNF254	0.0821156	0.117236	0.044	0.025	1
GIMAP2	0.0821165	-0.0468911	0.07	0.099	1
CEP152	0.0821412	0.0795016	0.023	0.009	1
TMEM129	0.0822216	0.26497	0.044	0.025	1
ERMAP	0.0823385	-0.0323438	0.002	0.009	1
MPZ	0.0823385	-0.0635826	0.002	0.009	1
AC005682.2	0.0823385	-0.0470881	0.002	0.009	1
TJP2	0.0823385	-0.0245274	0.002	0.009	1
AC127526.4	0.0823385	-0.0262326	0.002	0.009	1
RAPGEFL1	0.0823385	-0.0661679	0.002	0.009	1
AC011481.2	0.0823385	-0.0761328	0.002	0.009	1
ZNF324B	0.0823385	-0.0308445	0.002	0.009	1
THUMPD1	0.0824153	-0.219032	0.175	0.214	1
KLF16	0.0824814	-0.142174	0.098	0.131	1
PPIF	0.0825219	0.163275	0.084	0.057	1
THAP6	0.0825236	0.0983056	0.056	0.034	1
PLCG2	0.0826002	0.169546	0.023	0.009	1
AL359643.3	0.0826022	-0.0286892	0.002	0.009	1
AC006064.5	0.0826022	-0.0278687	0.002	0.009	1
FARP1	0.0826022	-0.0309686	0.002	0.009	1
SLC9A5	0.0826022	-0.0376333	0.002	0.009	1
AC011921.1	0.0826022	-0.0284736	0.002	0.009	1
NLRP2	0.0826022	-0.0237261	0.002	0.009	1
RIBC1	0.0826022	-0.0266632	0.002	0.009	1
SH3PXD2A	0.0826614	-0.0897561	0.019	0.036	1
CCR7	0.0826702	0.409308	0.272	0.233	1
NOP58	0.0826835	-0.117815	0.351	0.4	1
CNOT2	0.0827365	-0.144563	0.235	0.273	1
CDKL5	0.0827536	0.0478775	0.023	0.009	1
AC007163.1	0.0828667	-0.021545	0.002	0.009	1
AL157786.1	0.0828667	-0.0261858	0.002	0.009	1
RAC2	0.082869	-0.116252	0.611	0.657	1
AP2A2	0.0829941	0.0668532	0.063	0.04	1
WDR78	0.0830612	0.0728831	0.023	0.009	1
NBPF9	0.0830612	0.0671962	0.023	0.009	1
AL138720.1	0.0831318	-0.0706172	0.002	0.009	1
AC131934.1	0.0831318	-0.0299208	0.002	0.009	1
AC090587.2	0.0831318	-0.0389607	0.002	0.009	1
YPEL4	0.0831318	-0.0257278	0.002	0.009	1
AC026471.3	0.0831318	-0.035451	0.002	0.009	1
SLC17A5	0.0831459	-0.00907642	0.033	0.055	1
ZDHHC21	0.0831666	-0.0691656	0.012	0.027	1
TRPS1	0.0832794	-0.0999151	0.114	0.148	1
HNRNPAB	0.0833555	-0.0811447	0.135	0.173	1
AC020558.1	0.0833977	-0.028831	0.002	0.009	1
CD52	0.0834246	-0.106517	0.756	0.814	1
RFX1	0.0834451	0.102974	0.088	0.061	1
POLE3	0.0834646	-0.10094	0.16	0.201	1
PLA2G6	0.0834747	-0.0833655	0.026	0.046	1
NRAS	0.0834783	0.272108	0.074	0.049	1
SUPT5H	0.0834887	-0.119904	0.207	0.247	1
DHRS4	0.0835104	-0.00374648	0.058	0.085	1
ZNF558	0.0835243	0.0389017	0.023	0.009	1
LINC01350	0.0835283	-0.0560874	0.025	0.044	1
PSMB7	0.0836407	-0.056047	0.137	0.178	1
C1orf198	0.0836642	-0.0187417	0.002	0.009	1
EFHB	0.0836642	-0.0203342	0.002	0.009	1
PLD1	0.0836642	-0.0143741	0.002	0.009	1
CLCN2	0.0836642	-0.0214285	0.002	0.009	1
AC006504.5	0.0836642	-0.0178099	0.002	0.009	1
AL353194.1	0.0836642	-0.0209981	0.002	0.009	1
AL158055.1	0.0836642	-0.024838	0.002	0.009	1
MT-CYB	0.0839	-0.0708264	0.946	0.964	1
SLIRP	0.08392	-0.119509	0.163	0.199	1
NSUN5	0.0839246	-0.114814	0.051	0.076	1
TRMT112	0.084022	-0.124657	0.289	0.342	1
GLG1	0.084056	0.011545	0.205	0.252	1
CCDC127	0.0841721	-0.0572682	0.012	0.027	1
MAP4K4	0.0841885	-0.100987	0.17	0.213	1
TPT1	0.0842054	0.0761389	0.991	0.989	1
MAP3K2-DT	0.0843574	0.0767069	0.039	0.021	1
AP002387.2	0.084552	-0.199918	0.118	0.152	1
SYNE3	0.0845654	0.126451	0.065	0.042	1
METRN	0.0846552	-0.0669058	0.037	0.059	1
ALOX12-AS1	0.0848831	-0.0725565	0.033	0.055	1
NRM	0.0848962	-0.0551582	0.012	0.027	1
KLHDC7B	0.0849571	-0.0839087	0.019	0.036	1
BCL2L12	0.0850521	0.111332	0.033	0.017	1
SNRPE	0.0852569	-0.271265	0.119	0.154	1
LRRC37B	0.0852602	-0.0608039	0.012	0.027	1
AC079781.5	0.0852935	0.23955	0.132	0.099	1
SLC35F6	0.0853331	-0.0542635	0.012	0.027	1
UBB	0.0854419	-0.00171418	0.654	0.71	1
LIMS1	0.0855999	0.304108	0.146	0.112	1
CPLANE2	0.0856254	-0.0424108	0.012	0.027	1
NEK4	0.0856254	-0.0580287	0.012	0.027	1
RBM4	0.0856673	-0.123717	0.161	0.201	1
ELP5	0.0856955	-0.102452	0.111	0.144	1
OTUB1	0.085711	-0.0421708	0.221	0.262	1
LRBA	0.0857346	-0.101655	0.244	0.285	1
PES1	0.0860329	-0.0808429	0.046	0.07	1
NME4	0.0860422	-0.146893	0.06	0.085	1
CAPZA2	0.0860679	-0.0637516	0.153	0.188	1
POLH	0.0860686	-0.0411625	0.018	0.034	1
CCDC12	0.0861528	-0.171377	0.235	0.271	1
C9orf72	0.0862595	0.0557471	0.13	0.169	1
ZC3H7B	0.0862697	-0.101903	0.026	0.046	1
UBE2B	0.0863032	-0.159665	0.372	0.414	1
SRPK2	0.0864312	-0.212042	0.228	0.269	1
IL10RB	0.0864518	0.00735376	0.033	0.055	1
RRP8	0.0865096	-0.00833705	0.046	0.07	1
RPL6	0.0865229	0.0847804	0.932	0.943	1
AKAP10	0.0865563	-0.133672	0.051	0.076	1
PEX7	0.0865574	-0.0933769	0.019	0.036	1
ORC4	0.0867232	0.0534935	0.095	0.066	1
CGAS	0.0867319	0.0940032	0.058	0.036	1
ATP5F1A	0.0867367	0.000776651	0.289	0.342	1
GIMAP5	0.0868876	-0.148661	0.114	0.146	1
FBXO34	0.0870618	-0.065933	0.168	0.207	1
MINDY2	0.0872942	-0.162364	0.046	0.07	1
TMX2	0.0873131	-0.18196	0.061	0.087	1
MYADM	0.087447	-0.0867804	0.446	0.507	1
JMY	0.0874562	-0.00227529	0.242	0.294	1
STK11	0.0876826	-0.186592	0.054	0.08	1
RPF2	0.0876872	-0.057685	0.035	0.057	1
AC025946.1	0.0879929	-0.0305844	0.012	0.027	1
MLLT1	0.0881819	-0.102872	0.019	0.036	1
BDP1	0.0881854	-0.143849	0.167	0.207	1
IDNK	0.0883917	0.0909482	0.033	0.017	1
CDK11A	0.0885411	0.141368	0.168	0.131	1
SETD2	0.0886373	-0.106954	0.223	0.268	1
MIER1	0.0888875	-0.101447	0.289	0.334	1
MAPK1IP1L	0.0890044	-0.0474488	0.428	0.486	1
MAN2B1	0.0890796	-0.0567116	0.114	0.15	1
SEC24C	0.0890901	-0.00730854	0.065	0.093	1
GLMP	0.0891302	-0.0270883	0.019	0.036	1
RNMT	0.0891393	0.00910074	0.27	0.324	1
SRSF11	0.0892196	-0.155266	0.432	0.467	1
STAT5A	0.0893168	-0.109646	0.079	0.108	1
CCDC88A	0.0893209	-0.0229942	0.019	0.036	1
MAPKAPK3	0.0893595	-0.040049	0.068	0.097	1
TENT2	0.0894974	0.018024	0.139	0.175	1
SERPINB9P1	0.089532	0.216873	0.058	0.036	1
RAB29	0.0895579	-0.151084	0.102	0.133	1
UBE4B	0.0895772	-0.0617958	0.063	0.091	1
CARD16	0.0896787	-0.154304	0.104	0.135	1
RAB39B	0.0897032	-0.113604	0.019	0.036	1
DNAJC19	0.0897491	0.0147158	0.158	0.203	1
DNAJC27	0.0897572	-0.0322183	0.039	0.061	1
KPNA2	0.0898132	-0.0723984	0.146	0.184	1
RSL24D1	0.0899594	0.0654463	0.347	0.406	1
COX7A2L	0.0900688	-0.077752	0.219	0.268	1
ILF3-DT	0.0900774	0.310186	0.182	0.148	1
LINC01220	0.0902579	-0.0214368	0.028	0.047	1
TNIP2	0.0903252	0.0504505	0.082	0.114	1
BIRC2	0.0903504	0.012156	0.144	0.182	1
PAPSS1	0.0906637	-0.100263	0.04	0.063	1
MTRES1	0.0909302	0.0486061	0.028	0.013	1
RNF5	0.0911861	-0.165742	0.068	0.095	1
DOK2	0.0912338	-0.210521	0.191	0.224	1
MFSD10	0.0913394	-0.146185	0.149	0.186	1
SMARCC2	0.0914102	-0.0800446	0.126	0.159	1
PRDX3	0.0914772	-0.0199274	0.04	0.063	1
SNRPF	0.091547	-0.101088	0.26	0.307	1
IFNAR1	0.091642	-0.0293235	0.089	0.12	1
PLEKHB1	0.0918042	-0.0513746	0.037	0.059	1
SCAI	0.0918822	0.237707	0.053	0.032	1
STXBP2	0.0919995	-0.138539	0.161	0.197	1
GPSM3	0.0920691	0.00588221	0.556	0.6	1
RPRD2	0.0922266	-0.0671551	0.091	0.123	1
EIF2D	0.0922922	-0.165887	0.081	0.11	1
RPL21	0.0923416	0.0399649	0.921	0.966	1
ESS2	0.0924431	-0.0873523	0.03	0.049	1
HOOK3	0.0925699	0.144555	0.172	0.135	1
LDHA	0.092589	-0.0839206	0.512	0.569	1
SCNM1	0.0926007	-0.026542	0.077	0.106	1
IDH3G	0.0926268	-0.121766	0.128	0.161	1
TRBV6-6	0.0926831	-0.24172	0.009	0.021	1
ATF4	0.0927796	-0.0682749	0.261	0.309	1
BANP	0.0928392	0.160942	0.102	0.072	1
GPR65	0.0928569	-0.0533028	0.161	0.197	1
CNBD2	0.0928577	0.0778346	0.095	0.066	1
RRP9	0.0928622	-0.123363	0.032	0.051	1
PSMB2	0.0929009	-0.0911477	0.109	0.14	1
JUND	0.0929331	-0.0828542	0.914	0.953	1
ECSIT	0.0929425	0.0884621	0.081	0.055	1
ARMC2	0.0930058	-0.0797148	0.014	0.028	1
D2HGDH	0.0930089	-0.0962219	0.077	0.106	1
CEACAM21	0.0930782	-0.13201	0.032	0.051	1
UFL1-AS1	0.0933985	-0.0642406	0.009	0.021	1
ZNF598	0.0934147	-0.0734409	0.04	0.063	1
CELF1	0.0934725	-0.193529	0.116	0.148	1
ELF1	0.093539	0.0560401	0.484	0.55	1
MRPL24	0.0937937	-0.0447527	0.056	0.082	1
SERGEF	0.0938736	0.166335	0.06	0.038	1
RAB5B	0.094057	0.100166	0.089	0.061	1
ZDHHC5	0.0940944	-0.0980492	0.075	0.104	1
HVCN1	0.0941183	-0.0352963	0.009	0.021	1
PIK3C2A	0.0941283	-0.0429538	0.079	0.11	1
HNRNPA0	0.094178	-0.0424819	0.586	0.653	1
SHISAL2A	0.0943536	-0.080847	0.07	0.099	1
SGK3	0.0944093	0.231299	0.116	0.085	1
CHCHD2	0.0944274	-0.00941751	0.642	0.704	1
NDUFAF7	0.0944306	0.0669093	0.046	0.07	1
CD83	0.0944387	0.420736	0.295	0.258	1
ACYP2	0.094451	-0.0831335	0.093	0.125	1
H2AFY	0.0945521	0.0350027	0.179	0.218	1
ARHGAP45	0.0945747	-0.000170501	0.284	0.334	1
RPL10A	0.0949502	-0.0720745	0.905	0.958	1
HNRNPLL	0.095024	-0.0877059	0.204	0.245	1
INCENP	0.0952064	-0.0807404	0.009	0.021	1
DSN1	0.0952064	-0.0715211	0.009	0.021	1
RAB5IF	0.0952355	-0.0347639	0.191	0.231	1
MAP3K7CL	0.0953238	0.0779398	0.019	0.008	1
GTF2F1	0.0954873	-0.0567978	0.126	0.161	1
STAMBPL1	0.0955393	0.140625	0.067	0.044	1
NUDT19	0.0955713	-0.0175814	0.009	0.021	1
AL109811.2	0.0957326	0.0163911	0.005	0	1
AC099791.2	0.0957326	0.0231476	0.005	0	1
CACHD1	0.0957326	0.0553832	0.005	0	1
AL359258.2	0.0957326	0.0158659	0.005	0	1
MTMR11	0.0957326	0.060086	0.005	0	1
OAZ3	0.0957326	0.0175712	0.005	0	1
MNDA	0.0957326	0.0980773	0.005	0	1
AL592295.5	0.0957326	0.0187147	0.005	0	1
BATF3	0.0957326	0.0138992	0.005	0	1
ODC1-DT	0.0957326	0.0189025	0.005	0	1
AC073263.1	0.0957326	0.0210927	0.005	0	1
IL1RL2	0.0957326	0.0429393	0.005	0	1
OSGEPL1-AS1	0.0957326	0.016917	0.005	0	1
LANCL1-AS1	0.0957326	0.0180181	0.005	0	1
ABCB6	0.0957326	0.0146796	0.005	0	1
SIDT1-AS1	0.0957326	0.0362073	0.005	0	1
EFCAB12	0.0957326	0.0433986	0.005	0	1
EPHB1	0.0957326	0.0429205	0.005	0	1
PLS1	0.0957326	0.0199131	0.005	0	1
PLSCR2	0.0957326	0.0343426	0.005	0	1
GOLIM4	0.0957326	0.0315122	0.005	0	1
NAALADL2	0.0957326	0.0228625	0.005	0	1
STK32B	0.0957326	0.0278643	0.005	0	1
AC097460.1	0.0957326	0.0158364	0.005	0	1
AC109347.1	0.0957326	0.0211243	0.005	0	1
GAB1	0.0957326	0.0110281	0.005	0	1
AC084871.1	0.0957326	0.121912	0.005	0	1
TLR3	0.0957326	0.0214185	0.005	0	1
ADGRV1	0.0957326	0.0462134	0.005	0	1
AC020900.1	0.0957326	0.0220334	0.005	0	1
TICAM2	0.0957326	0.0552834	0.005	0	1
SLC36A1	0.0957326	0.0161292	0.005	0	1
AL139095.4	0.0957326	0.0148213	0.005	0	1
PGBD1	0.0957326	0.026986	0.005	0	1
MDC1-AS1	0.0957326	0.0143374	0.005	0	1
SAPCD1	0.0957326	0.0703284	0.005	0	1
DLK2	0.0957326	0.0146639	0.005	0	1
TMEM151B	0.0957326	0.0172889	0.005	0	1
SOBP	0.0957326	0.0193291	0.005	0	1
AL590006.1	0.0957326	0.0960502	0.005	0	1
PDE7B	0.0957326	0.0181816	0.005	0	1
SUMO4	0.0957326	0.0189651	0.005	0	1
AC079804.3	0.0957326	0.0147848	0.005	0	1
AEBP1	0.0957326	0.0185869	0.005	0	1
KCP	0.0957326	0.0236306	0.005	0	1
AC104964.1	0.0957326	0.0151048	0.005	0	1
NEFM	0.0957326	0.0225869	0.005	0	1
AL358937.1	0.0957326	0.0176037	0.005	0	1
SLC25A25-AS1	0.0957326	0.0849067	0.005	0	1
ACBD7	0.0957326	0.0170862	0.005	0	1
ASAH2	0.0957326	0.0184772	0.005	0	1
MYOF	0.0957326	0.125668	0.005	0	1
NANOS1	0.0957326	0.0153451	0.005	0	1
AC132192.1	0.0957326	0.0159511	0.005	0	1
PLAAT2	0.0957326	0.0496684	0.005	0	1
TIGD3	0.0957326	0.0168109	0.005	0	1
EFEMP2	0.0957326	0.0188223	0.005	0	1
CAPN5	0.0957326	0.0614052	0.005	0	1
OAF	0.0957326	0.0133823	0.005	0	1
GLB1L3	0.0957326	0.0234085	0.005	0	1
OVCH1-AS1	0.0957326	0.0426934	0.005	0	1
CELA1	0.0957326	0.015729	0.005	0	1
ERBB3	0.0957326	0.0126732	0.005	0	1
AC025423.4	0.0957326	0.014214	0.005	0	1
[truncated: 34,602 more rows]

## Sheet: CD8 Naive.Pre_vs_Post
	p_val	avg_log2FC	pct.1	pct.2	p_val_adj
CXCR4	3.59858e-22	-0.292909	0.904	0.931	1.31712e-17
KLF2	3.52284e-19	-0.225274	0.965	0.979	1.2894e-14
RPS28	5.37201e-19	0.092194	0.997	0.999	1.96621e-14
RPS21	1.5774e-18	0.106647	0.997	0.996	5.77344e-14
RPL32	3.12842e-16	0.0783877	0.997	0.997	1.14503e-11
EEF1A1	3.97722e-16	0.0793144	1	1	1.4557e-11
CALM1	2.24703e-15	-0.201868	0.913	0.94	8.22436e-11
RPL39	9.75389e-15	0.0876111	0.997	0.995	3.57002e-10
TXNIP	1.75251e-14	0.239084	0.982	0.97	6.41435e-10
MTRNR2L12	5.06054e-14	0.229128	0.987	0.975	1.85221e-09
GNLY	5.36057e-14	-0.162618	0.016	0.061	1.96202e-09
RPL41	8.94321e-14	0.0740026	0.998	0.999	3.2733e-09
RPS27	3.14963e-13	0.106918	0.997	0.999	1.1528e-08
RPL37	5.07411e-13	0.0773587	0.997	1	1.85718e-08
PTGER4	5.83742e-13	-0.241894	0.524	0.633	2.13656e-08
ACTB	2.05902e-11	-0.137367	0.993	0.996	7.53622e-07
TNFAIP3	6.99534e-11	-0.254544	0.829	0.882	2.56036e-06
RPS23	7.39198e-11	0.0642942	0.997	0.999	2.70554e-06
RPS29	9.28058e-11	0.111647	0.987	0.988	3.39678e-06
MT-ND3	2.16127e-10	0.156899	0.994	0.996	7.91047e-06
RPL34	2.87666e-10	0.0643243	0.997	0.997	1.05288e-05
RPL21	6.64929e-10	0.0799263	0.993	0.997	2.43371e-05
RPS6	2.15538e-09	0.074705	0.997	0.999	7.88892e-05
RPS9	2.35239e-09	0.0852429	0.996	0.993	8.60998e-05
RPS15A	3.67306e-09	0.0569134	0.998	0.997	0.000134438
RPS5	6.0219e-09	0.0780059	0.994	0.996	0.000220408
RPS18	7.65972e-09	0.069163	0.997	0.998	0.000280353
PIM2	1.39137e-08	-0.202271	0.413	0.509	0.000509257
RPS14	1.39423e-08	0.0570273	0.996	0.997	0.000510301
NKG7	1.69236e-08	-0.120288	0.033	0.072	0.000619419
RPS12	2.01729e-08	0.0537671	0.998	0.998	0.000738347
LCK	2.34701e-08	-0.154319	0.686	0.761	0.000859027
RPL36	2.58646e-08	0.0714999	0.993	0.996	0.000946669
PCBP1	2.74338e-08	-0.161791	0.782	0.828	0.0010041
TMSB4X	3.74355e-08	-0.0963549	0.996	0.997	0.00137018
RPL4	3.8333e-08	0.0991369	0.986	0.992	0.00140303
RPS3	5.74026e-08	0.0563126	0.997	1	0.00210099
RPL36A	1.30914e-07	0.0976204	0.991	0.994	0.00479158
RPL30	1.53441e-07	0.0426603	0.997	0.998	0.00561608
SRGN	1.72859e-07	-0.213477	0.616	0.69	0.00632682
RPS10	1.78705e-07	0.197064	0.346	0.274	0.00654078
ZFP36L2	1.97675e-07	-0.129004	0.973	0.983	0.00723509
SARAF	2.71371e-07	-0.0953011	0.987	0.986	0.00993246
NR4A1	2.75554e-07	0.267265	0.208	0.146	0.0100855
HNRNPF	4.87161e-07	-0.174145	0.444	0.524	0.0178306
RPL3	5.30428e-07	0.0608618	0.996	0.999	0.0194142
ZNF331	5.46766e-07	-0.188454	0.738	0.792	0.0200122
EEF1G	5.47741e-07	0.0937998	0.989	0.987	0.0200479
SELENOH	5.85053e-07	-0.162634	0.552	0.621	0.0214135
GTF2B	9.79478e-07	-0.139038	0.359	0.444	0.0358499
RNF125	1.06198e-06	-0.170299	0.604	0.679	0.0388695
PRDX1	1.25989e-06	-0.148455	0.201	0.269	0.0461134
BACH2	1.34711e-06	-0.121232	0.836	0.865	0.0493054
BTG1	1.43317e-06	-0.102408	0.984	0.987	0.0524553
MT-ND5	1.44321e-06	0.150585	0.948	0.956	0.0528231
ABLIM1	1.7338e-06	-0.143086	0.775	0.82	0.0634589
FAM107B	1.75164e-06	-0.155075	0.614	0.679	0.0641119
SLC2A3	1.80122e-06	-0.148934	0.727	0.792	0.0659264
RPL19	2.21888e-06	0.0459362	0.997	0.998	0.0812132
ARHGAP9	2.5015e-06	-0.180512	0.388	0.466	0.0915573
RPL35A	2.6215e-06	0.0580157	0.994	0.996	0.0959495
RPS3A	2.98254e-06	0.0472596	0.998	0.997	0.109164
ANXA6	3.04333e-06	-0.176799	0.398	0.474	0.111389
RPS7	3.32204e-06	0.0582688	0.993	0.995	0.12159
RPL37A	3.38447e-06	0.0744892	0.993	0.989	0.123875
OSTM1	3.57216e-06	-0.110045	0.084	0.131	0.130745
FTH1	4.04521e-06	-0.130521	0.981	0.992	0.148059
PDE4B	6.14897e-06	-0.163063	0.287	0.356	0.225058
TMEM243	6.35561e-06	-0.165344	0.515	0.586	0.232622
B2M	6.39415e-06	-0.0598045	0.999	0.999	0.234032
TPT1	7.41246e-06	0.0601961	0.998	0.999	0.271303
EMP3	8.39391e-06	-0.151188	0.447	0.527	0.307226
YPEL5	8.92583e-06	-0.153638	0.756	0.802	0.326694
MT-ATP6	9.14345e-06	0.115699	0.997	0.997	0.334659
RAC2	9.31861e-06	-0.131647	0.796	0.846	0.341071
GRASP	9.58748e-06	-0.117961	0.165	0.226	0.350911
ARL4C	9.58976e-06	-0.200413	0.606	0.648	0.350995
AC010894.3	1.03623e-05	-0.110398	0.061	0.1	0.379272
RPL29	1.09654e-05	0.0493163	0.995	0.996	0.401344
CREM	1.22963e-05	-0.141728	0.489	0.564	0.450057
GRB2	1.44768e-05	-0.158718	0.385	0.452	0.529867
MT-ND4L	1.70824e-05	0.0931427	0.993	0.992	0.625232
PRKAR2A	1.89211e-05	-0.151865	0.175	0.232	0.692532
GIMAP8	1.9442e-05	-0.0946763	0.065	0.104	0.711597
ISOC1	1.94743e-05	-0.0903019	0.049	0.082	0.712777
PFN1	2.05528e-05	-0.115268	0.953	0.969	0.752251
NACA	2.06772e-05	0.0645166	0.992	0.994	0.756806
RHOH	2.19828e-05	-0.134604	0.714	0.771	0.804594
MRPL49	2.23716e-05	-0.0936405	0.084	0.127	0.818824
B4GALT7	2.40733e-05	-0.0706444	0.027	0.053	0.881107
SEC14L2	2.50746e-05	-0.137088	0.174	0.231	0.917756
RPS15	2.61411e-05	0.0407501	0.998	0.999	0.956791
RPL18A	2.97997e-05	0.05044	0.997	0.999	1
JUN	3.03493e-05	0.242204	0.824	0.817	1
RPL10A	3.23054e-05	0.0594403	0.993	0.994	1
SEC61B	3.42856e-05	-0.147188	0.354	0.416	1
NAE1	3.6208e-05	-0.135037	0.19	0.246	1
LINC00910	3.63858e-05	0.194516	0.413	0.358	1
BRK1	3.6792e-05	-0.138011	0.324	0.389	1
MT2A	4.68666e-05	-0.145765	0.388	0.454	1
UCP2	4.81474e-05	-0.132184	0.559	0.632	1
S100A8	5.00945e-05	0.0729971	0.044	0.02	1
SNAP29	5.06253e-05	-0.0886333	0.058	0.093	1
MTPN	5.4085e-05	-0.119483	0.263	0.328	1
GNG2	5.86844e-05	-0.145933	0.446	0.517	1
AC005225.2	5.96396e-05	-0.031001	0.003	0.015	1
PAPSS1	6.0337e-05	-0.0953205	0.055	0.088	1
NDRG2	6.39819e-05	-0.0601145	0.031	0.057	1
RPS19	6.76462e-05	0.0505922	0.998	0.997	1
OSBPL8	6.8964e-05	-0.11925	0.413	0.476	1
EGR1	7.04309e-05	0.25934	0.222	0.174	1
TTC9	7.07508e-05	-0.103792	0.11	0.156	1
PTPRC	7.25513e-05	-0.087688	0.924	0.939	1
NFKB2	7.465e-05	-0.139878	0.193	0.246	1
GPR132	7.80191e-05	-0.133254	0.316	0.384	1
NOL10	7.94116e-05	-0.0848979	0.089	0.13	1
IL27RA	7.96543e-05	-0.105057	0.168	0.222	1
MARK4	8.04585e-05	-0.0534624	0.029	0.055	1
SCAMP3	8.05179e-05	-0.125898	0.158	0.21	1
SOCS3	8.30216e-05	-0.172029	0.377	0.442	1
RPLP1	9.56964e-05	0.0538782	0.999	0.999	1
PPP1CB	0.000102248	-0.128773	0.296	0.36	1
TOB1	0.00010428	-0.12401	0.591	0.653	1
ARL8B	0.000106718	-0.103232	0.151	0.202	1
RPL26	0.000107011	0.0469336	0.994	0.995	1
SIPA1	0.000107984	-0.136549	0.221	0.273	1
CORO1A	0.000123989	-0.0998665	0.891	0.91	1
AASDH	0.000129176	-0.0864151	0.059	0.091	1
TOB2	0.000136654	-0.0930958	0.11	0.152	1
CSK	0.000138041	-0.136608	0.332	0.395	1
ICAM2	0.000142568	-0.124592	0.21	0.269	1
INO80	0.000154514	-0.0959332	0.135	0.183	1
BORCS5	0.000155421	-0.123051	0.251	0.307	1
DHRS13	0.000157197	-0.0845002	0.045	0.073	1
ARGLU1	0.000157566	-0.14141	0.659	0.707	1
RPS13	0.000165756	0.0340043	0.997	0.997	1
HPCAL1	0.00016712	-0.122725	0.276	0.33	1
RPS27A	0.000169248	0.0384752	0.999	0.998	1
NAA50	0.000169541	-0.11912	0.107	0.147	1
TMEM170A	0.000173585	-0.0926921	0.112	0.155	1
SMCR8	0.000177532	-0.0633662	0.049	0.08	1
DDX47	0.00017817	0.0859468	0.074	0.045	1
TARS	0.000183425	-0.0640382	0.059	0.092	1
CRKL	0.000186358	-0.09331	0.085	0.121	1
AL138963.4	0.000197504	0.279807	0.487	0.447	1
PPIA	0.000206445	-0.0820285	0.939	0.95	1
RABGAP1	0.000207253	-0.0988001	0.124	0.168	1
ARHGAP17	0.000207402	-0.102884	0.11	0.15	1
ANXA1	0.000208207	-0.169467	0.138	0.181	1
ANKRD52	0.000214272	-0.0611478	0.045	0.074	1
ABRACL	0.000225975	-0.135525	0.435	0.495	1
RPL10	0.0002267	0.0305848	0.999	0.999	1
DPP3	0.000227612	-0.0451672	0.024	0.046	1
ATP5IF1	0.000235871	-0.121835	0.528	0.579	1
PSMC4	0.000236669	-0.112699	0.122	0.164	1
TRMT112	0.000238837	-0.130822	0.362	0.419	1
RPS25	0.000239054	0.038073	0.997	0.996	1
CLEC2D	0.000255588	-0.112301	0.51	0.571	1
PHLDB3	0.000261204	-0.104223	0.23	0.287	1
SMIM12	0.000264973	-0.112687	0.095	0.134	1
KLRK1	0.000273076	-0.158687	0.563	0.612	1
SKIL	0.000278103	-0.110489	0.274	0.332	1
KDM4B	0.000286611	-0.104941	0.153	0.199	1
SLC51A	0.00030221	-0.0315303	0.004	0.015	1
SDHD	0.000316245	-0.113138	0.203	0.254	1
PTPN22	0.000319465	-0.153997	0.271	0.328	1
XRN2	0.000323726	-0.110009	0.299	0.359	1
SRP19	0.00032694	-0.113966	0.228	0.282	1
GSTO1	0.000341122	-0.0978452	0.124	0.166	1
KHDRBS1	0.000343827	-0.0928602	0.52	0.587	1
TMED2	0.000352848	-0.100793	0.245	0.299	1
FKBP4	0.000360322	-0.0738335	0.089	0.127	1
CD53	0.000362339	-0.113268	0.47	0.534	1
CD69	0.0003714	-0.146728	0.65	0.694	1
KRR1	0.000373479	-0.10253	0.267	0.325	1
RPL22	0.00037489	0.0568532	0.993	0.991	1
HDDC2	0.000382866	-0.109706	0.162	0.208	1
NOP14	0.000390956	-0.107565	0.147	0.19	1
PLEKHA3	0.000420719	-0.0755001	0.106	0.146	1
PHLDA1	0.00043543	-0.0370974	0.01	0.024	1
LYZ	0.000445874	0.0700555	0.034	0.015	1
LINC00861	0.000452234	0.123634	0.552	0.508	1
MAT2B	0.000453662	-0.121671	0.29	0.346	1
RPL28	0.000465479	0.035365	0.997	0.999	1
ZBTB1	0.000482705	-0.110561	0.381	0.429	1
RPL12	0.000490939	0.042491	0.994	0.996	1
PRDX6	0.000491777	0.134537	0.633	0.598	1
H3F3A	0.000493491	-0.0958668	0.875	0.891	1
BCL11B	0.000496199	-0.0798172	0.783	0.821	1
IQGAP1	0.00049816	-0.127345	0.287	0.344	1
UQCR10	0.000512857	-0.113838	0.451	0.508	1
KAT6B	0.000543178	-0.0914092	0.326	0.386	1
MYO9B	0.000546395	-0.0714487	0.207	0.262	1
CST7	0.000547441	-0.0324679	0.004	0.015	1
CCT2	0.000568154	-0.124288	0.374	0.426	1
PSMG2	0.000568914	-0.112156	0.288	0.342	1
ACAA2	0.000583294	-0.088022	0.127	0.168	1
RPS20	0.000587823	-0.0991902	0.905	0.909	1
COPE	0.000595181	-0.111198	0.362	0.42	1
CCDC69	0.000596798	-0.121677	0.263	0.313	1
SH3BP1	0.000603298	-0.0969378	0.237	0.289	1
RPSA	0.000605312	0.0500757	0.994	0.997	1
AL049869.3	0.000609208	-0.0917729	0.086	0.12	1
SPDYE16	0.000611663	-0.0165699	0	0.006	1
SLC38A10	0.000620506	-0.0598919	0.089	0.124	1
CD248	0.000622627	-0.106845	0.202	0.25	1
STRAP	0.000623086	-0.0694287	0.362	0.436	1
YY1	0.000624877	-0.105346	0.345	0.404	1
SNU13	0.000624979	-0.114398	0.514	0.571	1
MRPL22	0.000630394	-0.0787817	0.126	0.167	1
ACTN1	0.000635713	-0.126916	0.547	0.602	1
PAK1	0.000644647	-0.068891	0.073	0.105	1
HEATR6	0.00064473	-0.0516202	0.03	0.051	1
PDE4D	0.000649078	-0.0948058	0.352	0.407	1
IL21R	0.000657198	-0.0932286	0.116	0.154	1
S100A9	0.000662245	0.0616003	0.049	0.028	1
ELP3	0.000674082	-0.0913836	0.05	0.077	1
RPL8	0.000681078	0.0529345	0.996	0.996	1
PUS10	0.000713404	-0.0426206	0.012	0.026	1
RIC1	0.000716049	0.149285	0.262	0.219	1
MED4	0.000725576	-0.101561	0.228	0.277	1
ZNF768	0.000742268	-0.0322066	0.006	0.017	1
PPP1R18	0.000753204	-0.11528	0.125	0.163	1
STK17B	0.000783344	-0.0778549	0.827	0.842	1
POLR3D	0.000787471	-0.0584329	0.038	0.062	1
RPL35	0.00078823	0.0523829	0.991	0.994	1
SMG6	0.000799742	-0.109537	0.219	0.269	1
TTC21B-AS1	0.000804825	-0.050034	0.019	0.036	1
RPS4X	0.000814786	0.0462649	0.996	0.999	1
SF3A1	0.000816501	-0.110219	0.41	0.467	1
RPL11	0.000816692	0.0285004	0.998	0.999	1
RPA2	0.000817201	-0.0909821	0.145	0.185	1
CD5	0.000834983	-0.132115	0.437	0.481	1
AKIRIN1	0.000862823	-0.100305	0.248	0.301	1
SFPQ	0.000866102	-0.0992923	0.719	0.754	1
IFFO1	0.000887333	-0.0715017	0.037	0.06	1
EIF4G2	0.000900985	-0.115485	0.641	0.68	1
HLA-A	0.000901786	-0.0592485	0.995	0.997	1
ALDH9A1	0.000910309	-0.068046	0.109	0.147	1
ARPC5	0.000933556	-0.107712	0.348	0.407	1
BCAP31	0.000940257	-0.105602	0.333	0.391	1
UBALD2	0.000940683	-0.116414	0.652	0.704	1
RAB11A	0.000943822	-0.100822	0.396	0.456	1
PKD2L2	0.000945756	-0.0419817	0.019	0.036	1
NDUFAB1	0.000971974	-0.090906	0.218	0.271	1
AC127521.1	0.000993502	-0.0487375	0.026	0.046	1
HSPE1	0.00099879	-0.146943	0.424	0.464	1
EOMES	0.00100375	-0.0167049	0.003	0.011	1
SPTBN1	0.00100523	-0.11834	0.301	0.354	1
AL133334.1	0.00101206	-0.037062	0.008	0.02	1
NCOA4	0.00101574	-0.0841869	0.192	0.237	1
PPP2R5D	0.00101696	-0.0559474	0.044	0.069	1
PNPLA7	0.0010383	-0.051519	0.026	0.045	1
PTMA	0.00104045	-0.0497255	0.995	0.999	1
MYL12A	0.00106571	-0.103861	0.835	0.85	1
CCDC125	0.00106755	-0.0496482	0.03	0.05	1
IFITM2	0.00107381	-0.115039	0.64	0.7	1
PER2	0.00108667	-0.0797428	0.045	0.069	1
KLRD1	0.00110826	-0.0193654	0.001	0.007	1
PPP1R16A	0.00112537	-0.041326	0.01	0.024	1
EIF1AD	0.00113057	-0.0660966	0.059	0.087	1
ECSIT	0.00113075	-0.110274	0.112	0.148	1
COX5B	0.00113896	-0.0800105	0.58	0.638	1
SLC38A1	0.0011545	-0.0776652	0.595	0.639	1
ATP5MC3	0.00117445	-0.106182	0.531	0.576	1
AC022217.3	0.00119438	-0.0957183	0.299	0.35	1
STAU1	0.00122038	-0.0994574	0.213	0.26	1
CLNS1A	0.00122456	-0.0843617	0.299	0.353	1
ATXN2L	0.00122903	-0.0913752	0.272	0.328	1
KDM8	0.00124078	-0.0574529	0.039	0.062	1
RGS1	0.0012488	-0.10262	0.062	0.091	1
EEF1B2	0.00125778	0.0585743	0.993	0.992	1
POLR3F	0.00125807	-0.0472682	0.046	0.07	1
EIF4H	0.00127368	-0.128021	0.451	0.508	1
LNCOC1	0.00127396	-0.0141571	0	0.004	1
AL117336.2	0.00131322	0.0483121	0.035	0.017	1
HIST1H1E	0.00131913	0.220449	0.296	0.257	1
CNOT7	0.00132557	-0.0817771	0.275	0.328	1
NAA35	0.00132779	-0.0572222	0.117	0.155	1
AC005520.5	0.00134092	-0.0135312	0	0.006	1
AF131215.5	0.0013456	-0.014171	0	0.006	1
AP1S2	0.00134818	-0.0775965	0.102	0.135	1
THAP4	0.00136101	-0.0754857	0.099	0.133	1
TUBA4A	0.00140646	-0.102192	0.42	0.469	1
MED15	0.00141236	-0.0792392	0.24	0.288	1
ARL6IP5	0.00141696	-0.0903227	0.476	0.535	1
SMAP2	0.00141935	-0.0964086	0.749	0.783	1
FGFR1OP2	0.00142331	-0.0914101	0.215	0.263	1
2024-03-07	0.00142555	-0.0955493	0.23	0.28	1
RAP1GDS1	0.00145359	0.113171	0.163	0.127	1
TCTE3	0.00146207	-0.0553668	0.025	0.043	1
LINC01089	0.00146762	0.0818807	0.164	0.129	1
GORASP1	0.00146893	-0.0457552	0.021	0.039	1
PRKAG1	0.00148098	-0.0762062	0.082	0.113	1
TMBIM6	0.00149204	-0.136204	0.493	0.534	1
SLC9A3R1	0.00151186	-0.105124	0.292	0.341	1
ASNS	0.00152603	-0.0204898	0.007	0.017	1
ZNF251	0.00152697	0.05615	0.064	0.04	1
CACYBP	0.00153071	-0.101948	0.263	0.312	1
STAT5A	0.00158455	-0.0820068	0.127	0.165	1
ZNF765	0.00160214	-0.0556203	0.031	0.051	1
GPS2	0.00161051	-0.0975497	0.345	0.397	1
TMEM9B	0.00163872	-0.105084	0.151	0.19	1
KLF3	0.0016422	-0.104596	0.556	0.611	1
DCTN4	0.00164244	-0.0938452	0.245	0.293	1
TMCO4	0.00165165	-0.0432635	0.035	0.057	1
MAP2K2	0.00165978	-0.103938	0.365	0.421	1
AP001033.1	0.00167332	-0.0185744	0.001	0.008	1
BANF1	0.00167755	-0.0915478	0.283	0.339	1
PRPF39	0.00169176	-0.0612409	0.112	0.148	1
BBS1	0.0016918	-0.045404	0.025	0.044	1
LSM6	0.00170668	-0.0842399	0.189	0.232	1
SLC26A2	0.00172226	-0.0416919	0.012	0.025	1
MEAF6	0.00172827	-0.0886555	0.214	0.26	1
CD81	0.00173983	-0.0681178	0.355	0.418	1
TMBIM1	0.00176299	-0.0621829	0.118	0.156	1
MRPL18	0.00176937	-0.0902617	0.119	0.156	1
LINC02273	0.00178522	-0.104736	0.114	0.149	1
CXCR3	0.00179857	-0.0401922	0.025	0.043	1
RAB20	0.00180535	-0.024614	0.004	0.013	1
TWF2	0.00181057	-0.0883761	0.276	0.326	1
C16orf54	0.00181655	-0.103304	0.3	0.351	1
HIST1H1D	0.00182179	0.113365	0.24	0.202	1
ACOXL	0.00182562	-0.0248344	0.012	0.026	1
NSMCE1-DT	0.00184784	-0.0530776	0.023	0.04	1
ZBTB4	0.00187799	-0.116404	0.141	0.178	1
C20orf204	0.00188239	0.108706	0.112	0.083	1
TSHZ2	0.00191646	0.0501557	0.03	0.015	1
ELAVL1	0.00196669	-0.076629	0.153	0.194	1
PRKRA	0.00198916	-0.0905774	0.159	0.197	1
MESD	0.00200579	-0.0994338	0.124	0.16	1
RBM15B	0.00203775	-0.0741839	0.163	0.205	1
LYPD3	0.00205497	-0.0886477	0.181	0.226	1
H1FX	0.00206469	0.15381	0.591	0.555	1
SMNDC1	0.00206487	-0.118147	0.17	0.208	1
SUMO1	0.00211595	-0.0887182	0.319	0.372	1
EEF1AKMT4	0.00212174	-0.0289849	0.005	0.015	1
ZNF704	0.00213838	-0.0184056	0.005	0.015	1
CTAG2	0.00223956	-0.0475446	0.006	0.015	1
CENPP	0.00224739	-0.0469207	0.039	0.062	1
KCTD6	0.00225607	-0.042954	0.014	0.028	1
CHCHD2	0.0022717	-0.0898224	0.76	0.796	1
STT3A	0.00228253	-0.0401708	0.053	0.078	1
MXD4	0.00229903	-0.0810839	0.084	0.114	1
ACBD3	0.00233003	-0.0807619	0.147	0.186	1
HLA-DMB	0.00233018	-0.0258978	0.006	0.016	1
MOAP1	0.00233577	0.0929309	0.253	0.211	1
HNRNPAB	0.00235342	-0.0802976	0.176	0.219	1
ARIH2	0.00235822	-0.107809	0.309	0.363	1
JAK1	0.00236452	-0.104516	0.733	0.776	1
CEBPG	0.00236725	-0.0711865	0.075	0.103	1
PAK2	0.00240056	-0.0996768	0.398	0.459	1
ARMCX6	0.00240154	-0.0888917	0.087	0.117	1
AC092652.2	0.00244257	-0.044556	0.034	0.055	1
FAM104A	0.00244747	-0.0691788	0.073	0.101	1
POLR3E	0.00246266	-0.0949989	0.163	0.202	1
EMC6	0.00247999	-0.0946836	0.187	0.229	1
CDIPT	0.00249373	-0.069196	0.125	0.161	1
GMFG	0.00249515	-0.0971045	0.73	0.76	1
SDF2L1	0.00249845	-0.0952868	0.151	0.187	1
VPS26C	0.00251629	-0.0743404	0.098	0.13	1
BAG6	0.00252193	-0.0492735	0.176	0.218	1
DENND4A	0.00253802	-0.0938537	0.342	0.395	1
TAP1	0.00254864	-0.0825453	0.241	0.289	1
EIF3A	0.00255147	-0.0886589	0.34	0.39	1
RTF2	0.00257271	-0.069709	0.203	0.249	1
KCNQ5	0.00257468	-0.113694	0.151	0.189	1
TERF2IP	0.00258769	-0.11961	0.424	0.469	1
TEX10	0.00258793	-0.0683808	0.092	0.123	1
HMGN1	0.00258911	-0.0931239	0.668	0.722	1
PSENEN	0.002592	-0.0457408	0.088	0.12	1
APPL1	0.00260693	-0.0728043	0.158	0.199	1
SCOC	0.00261657	-0.0769209	0.084	0.114	1
SLC37A3	0.00262946	-0.0547077	0.056	0.08	1
CSNK2A2	0.00266407	-0.0620139	0.141	0.182	1
MT-ND4	0.00269646	0.0858856	0.987	0.989	1
STX17-AS1	0.00269697	-0.0669816	0.131	0.168	1
ALPK1	0.00270291	-0.0331406	0.044	0.066	1
DAD1	0.00272923	-0.0785622	0.404	0.456	1
PRKACB	0.00276111	-0.0914192	0.353	0.406	1
MARK2	0.00278175	-0.0778801	0.122	0.156	1
LY86	0.00279326	-0.0445357	0.023	0.039	1
IER2	0.00279385	0.186289	0.732	0.73	1
ATP8A2	0.00280549	-0.0431817	0.022	0.039	1
PPP1R15B	0.00282603	-0.0866218	0.142	0.18	1
CFL2	0.0028448	-0.100093	0.062	0.087	1
IGHA1	0.00286023	-0.00987291	0	0.004	1
AC010333.2	0.00286023	-0.0106713	0	0.004	1
DNAAF1	0.00286023	-0.0100682	0	0.004	1
RHOXF1-AS1	0.00286023	-0.00905037	0	0.004	1
AIP	0.00294074	-0.109112	0.381	0.423	1
TRDC	0.00295392	-0.0142397	0	0.005	1
CISD3	0.00298103	-0.070135	0.082	0.112	1
CCAR1	0.00299461	0.112529	0.287	0.25	1
GABARAPL2	0.0030389	-0.107207	0.271	0.317	1
PTK2B	0.00305021	-0.0943245	0.184	0.226	1
RPL9	0.00306386	0.0398725	0.994	0.995	1
AFTPH	0.00307051	-0.0627767	0.117	0.151	1
KIAA0100	0.00308528	-0.075631	0.093	0.124	1
LDHA	0.00309552	-0.0817015	0.493	0.553	1
SAMD3	0.0031356	-0.0843956	0.106	0.138	1
FRMD4A	0.00313616	-0.0478514	0.024	0.04	1
INTS11	0.00315126	-0.0946878	0.232	0.28	1
ISCA1	0.00318275	-0.102936	0.301	0.344	1
APOL6	0.00319254	-0.0897733	0.125	0.157	1
PGBD4	0.00322189	-0.0330294	0.016	0.03	1
BTAF1	0.00323066	-0.0581693	0.217	0.264	1
FAU	0.00324645	0.0409766	0.993	0.996	1
NDE1	0.0032825	-0.0885307	0.204	0.246	1
ZBED3	0.00331582	-0.0515993	0.042	0.064	1
CCDC12	0.00333785	-0.0869161	0.279	0.318	1
USP22	0.0033605	-0.0903454	0.233	0.279	1
KLRB1	0.00337598	-0.0223146	0.005	0.013	1
DDX3Y	0.00337823	0.0839241	0.083	0.058	1
RBPJ	0.0033816	-0.0640275	0.125	0.161	1
PRKAR1B	0.00341905	-0.112394	0.243	0.289	1
RGCC	0.00343622	-0.130178	0.661	0.702	1
RPL6	0.00344753	0.0458405	0.996	0.998	1
ARL1	0.00345245	-0.0425214	0.066	0.093	1
CDC42	0.00346721	-0.0784124	0.724	0.763	1
TMEM30A	0.00348649	-0.0811887	0.135	0.172	1
AC124068.2	0.00348755	-0.0141465	0.001	0.007	1
NDUFAF4	0.00349677	-0.0793532	0.156	0.195	1
P2RY10	0.00351362	-0.0770978	0.138	0.174	1
PCYT2	0.00352032	-0.0600076	0.043	0.064	1
MED26	0.0035234	-0.0805603	0.106	0.136	1
BUB3	0.00352672	-0.0888661	0.359	0.411	1
AC242426.2	0.00356155	-0.0473519	0.014	0.027	1
HNRNPUL2	0.00356813	-0.100917	0.257	0.3	1
LTA	0.00358839	-0.0469418	0.068	0.095	1
CFAP97	0.00362198	-0.083515	0.161	0.199	1
C5orf15	0.00366039	-0.0364108	0.064	0.09	1
SAFB	0.00367469	-0.0758903	0.225	0.266	1
ABCF3	0.00367995	-0.0859335	0.077	0.103	1
ACTR1A	0.00370006	-0.059278	0.092	0.121	1
COPS3	0.00370763	-0.0585719	0.144	0.181	1
ASPSCR1	0.00370986	-0.0687877	0.105	0.137	1
HDAC7	0.00372695	-0.0668334	0.176	0.219	1
AP2A2	0.0037672	-0.0569292	0.08	0.109	1
MAP2K1	0.00378705	-0.0688067	0.144	0.182	1
RXRA	0.00378904	-0.0447738	0.013	0.026	1
ASB6	0.00380716	-0.0465097	0.064	0.09	1
EGR3	0.00382773	0.0544301	0.035	0.019	1
H2AFV	0.00385055	-0.0931951	0.435	0.494	1
DLG2	0.00387788	-0.0504756	0.064	0.09	1
MINCR	0.00388325	0.0778258	0.096	0.069	1
LRRFIP1	0.00388938	-0.112643	0.543	0.577	1
ANAPC5	0.00392252	-0.122666	0.338	0.382	1
RPLP0	0.00394908	0.0439024	0.995	0.995	1
CNP	0.00394972	-0.0546917	0.04	0.061	1
RPS24	0.0039724	0.0439875	0.995	0.997	1
ENY2	0.00397249	-0.0781054	0.217	0.26	1
PXMP2	0.00399947	-0.0364196	0.019	0.033	1
TRA2B	0.004003	0.0986967	0.623	0.603	1
EML3	0.00406705	-0.0629706	0.138	0.174	1
CHCHD7	0.0040755	-0.0986805	0.23	0.272	1
AC008731.1	0.00408156	-0.0234456	0.003	0.01	1
AC015909.1	0.00409299	-0.0241197	0.003	0.01	1
ATP6AP1	0.00409644	-0.0634192	0.123	0.157	1
ZNF530	0.00411842	-0.0373725	0.007	0.017	1
EIF5A	0.00413987	-0.0850294	0.653	0.708	1
HSP90B1	0.00414072	-0.118972	0.532	0.558	1
MBNL3	0.00414867	-0.0414835	0.05	0.073	1
PPP6C	0.00415793	-0.0963478	0.219	0.259	1
SH2D2A	0.0041644	-0.0642781	0.14	0.175	1
FILIP1L	0.00416779	-0.0754846	0.092	0.12	1
ICOS	0.0041956	-0.120902	0.183	0.22	1
PCMT1	0.0042191	-0.0954948	0.144	0.178	1
TESMIN	0.00424539	-0.0342593	0.008	0.018	1
SERPINB9P1	0.0042487	-0.0346687	0.011	0.023	1
GOLPH3	0.00426579	-0.0773902	0.22	0.262	1
CHSY1	0.00429024	-0.0520578	0.043	0.064	1
NXF1	0.00429533	-0.0970823	0.221	0.26	1
OGFOD1	0.00431689	-0.0476445	0.063	0.089	1
MEGF6	0.00432043	-0.0571685	0.047	0.069	1
MRPL37	0.00432446	-0.0701368	0.121	0.156	1
DTX3	0.00434914	-0.0638581	0.071	0.097	1
SERBP1	0.00438382	-0.0743339	0.579	0.636	1
PLEKHM3	0.00442295	-0.0471658	0.044	0.065	1
KLF3-AS1	0.0044278	-0.0521787	0.124	0.159	1
PIK3C2B	0.0044466	-0.0360606	0.021	0.037	1
RPL38	0.00449432	0.0609616	0.986	0.979	1
HLA-E	0.00453998	-0.0587973	0.981	0.987	1
TRAPPC12	0.00454785	-0.0909748	0.123	0.156	1
PRKCQ-AS1	0.00456945	-0.105468	0.635	0.675	1
PPP4R2	0.00457338	-0.0776042	0.193	0.234	1
AC091564.5	0.00459287	-0.021353	0.003	0.011	1
ID2	0.00461034	-0.14255	0.435	0.47	1
RPL5	0.00461241	0.0415584	0.997	0.998	1
IRF1	0.00464368	-0.165166	0.563	0.607	1
SNW1	0.00465417	-0.0663343	0.21	0.253	1
HDAC2	0.00472014	-0.104426	0.158	0.192	1
APPBP2	0.00474751	-0.0846395	0.134	0.166	1
TCAF2	0.00476198	0.0630212	0.122	0.093	1
MRPL1	0.0048026	-0.0722249	0.125	0.158	1
TIMM44	0.00480342	-0.0520086	0.045	0.066	1
DRG1	0.0048553	-0.0757589	0.148	0.185	1
ST3GAL5	0.00485853	-0.0751894	0.127	0.159	1
AC211476.6	0.00493515	-0.0191109	0.001	0.006	1
GINS2	0.00495966	-0.0152859	0.001	0.006	1
ATP6V0E1	0.00498055	-0.0890823	0.392	0.435	1
NAV2	0.00498428	-0.0133059	0.001	0.006	1
ACAT1	0.00501084	-0.0672391	0.069	0.094	1
SNX6	0.00501408	-0.114379	0.345	0.391	1
AEBP2	0.00502442	-0.0742591	0.218	0.261	1
BECN1	0.00504065	-0.106536	0.191	0.229	1
SNHG12	0.00508196	-0.0843446	0.274	0.319	1
GZMB	0.00510059	-0.0382071	0.004	0.012	1
HLA-B	0.00514286	-0.0397243	0.998	0.999	1
AP003717.1	0.00514857	0.0323037	0.016	0.006	1
SCAANT1	0.0051524	-0.0188877	0.004	0.012	1
EMC7	0.00532542	-0.0900764	0.168	0.206	1
MKS1	0.00534108	0.0393374	0.038	0.022	1
TIMM23	0.00534354	-0.0912488	0.153	0.187	1
LINC01891	0.0053746	-0.072279	0.172	0.211	1
SEPHS2	0.00537848	-0.0629894	0.128	0.161	1
GADD45A	0.00540193	-0.126771	0.235	0.275	1
MRPL54	0.00540806	-0.0975185	0.371	0.425	1
C5orf56	0.00542078	-0.110427	0.234	0.271	1
PEAK1	0.00542508	-0.0482309	0.047	0.068	1
ABHD16A	0.00551044	-0.0653056	0.078	0.105	1
ZNFX1	0.00556123	-0.0608188	0.148	0.184	1
LINC02021	0.00560866	0.0339485	0.013	0.004	1
RPL18	0.0056284	0.0321765	0.997	0.996	1
PHF20L1	0.00563226	-0.0888441	0.227	0.269	1
RBM4	0.00564042	-0.0848782	0.319	0.362	1
TOM1L1	0.00565014	-0.0220149	0.002	0.008	1
HERPUD2	0.00567165	-0.0938957	0.31	0.355	1
EGR2	0.00569222	0.0345847	0.013	0.004	1
TRAM1	0.00569837	-0.102515	0.358	0.402	1
PFDN5	0.00570458	0.0645177	0.976	0.978	1
IGIP	0.00571098	-0.0155143	0.002	0.008	1
MORN2	0.00571702	-0.0342405	0.018	0.032	1
TCTN3	0.00573325	-0.11565	0.124	0.154	1
EXT2	0.0057443	-0.0375174	0.054	0.077	1
PLLP	0.00574786	-0.0274979	0.014	0.026	1
SSB	0.00575003	-0.0977718	0.319	0.361	1
ARRDC3	0.00577612	-0.0950897	0.259	0.302	1
TAF5L	0.00579932	-0.0362386	0.052	0.074	1
MTHFS	0.00583118	-0.0803437	0.135	0.168	1
TULP2	0.00584138	-0.0222844	0.005	0.013	1
APBB1IP	0.00585009	-0.0938621	0.506	0.55	1
HOMEZ	0.0058719	-0.0516796	0.033	0.051	1
TMEM43	0.00589744	-0.0589416	0.089	0.117	1
FOXN3-AS1	0.00591321	-0.0204157	0.005	0.013	1
RPF2	0.00595028	-0.0538073	0.059	0.083	1
ZNF548	0.00595031	-0.0506565	0.056	0.078	1
NPDC1	0.00597974	0.051344	0.037	0.022	1
CPNE1	0.00601138	-0.0600914	0.283	0.332	1
HPF1	0.0060244	-0.048038	0.053	0.075	1
TERF2	0.00602965	-0.0534116	0.105	0.136	1
SRPK1	0.00605292	-0.0921589	0.085	0.111	1
POLR2A	0.00605982	-0.0655685	0.391	0.442	1
EPPK1	0.00612415	-0.0231153	0.013	0.024	1
STAT3	0.00612805	-0.117328	0.539	0.585	1
PTPRCAP	0.00613518	-0.0874275	0.332	0.375	1
ATP5F1C	0.00617629	-0.0938597	0.404	0.443	1
IBA57	0.00617765	-0.0312412	0.025	0.041	1
WDR47	0.00619831	-0.0750198	0.079	0.106	1
PRNCR1	0.00627656	-0.0226336	0.011	0.022	1
ENG	0.00628158	-0.037803	0.024	0.04	1
MAGEH1	0.00629988	-0.0639867	0.062	0.085	1
H2AFY	0.00631016	-0.0721248	0.225	0.267	1
LENG8	0.00633256	0.122233	0.354	0.321	1
LEF1	0.00635493	-0.0583986	0.87	0.888	1
OCEL1	0.00635582	-0.061682	0.066	0.091	1
C12orf75	0.00637162	-0.055464	0.086	0.113	1
AKAP8	0.00638189	-0.0533288	0.138	0.173	1
B4GALT1	0.00640236	-0.0636112	0.158	0.193	1
ARSA	0.00641121	-0.0772674	0.084	0.111	1
PPID	0.00641444	-0.0913533	0.102	0.131	1
AC009093.2	0.00642206	-0.0347007	0.046	0.066	1
AC120193.1	0.00645277	-0.0119356	0	0.004	1
HIGD1B	0.00646007	-0.0106197	0	0.004	1
ZBTB20-AS3	0.00646739	-0.0124542	0	0.004	1
AC092343.1	0.00647471	-0.0119316	0	0.004	1
GLDC	0.00648204	-0.0123111	0	0.004	1
AL590708.1	0.00648627	-0.00785307	0	0.003	1
GPC5	0.00648627	-0.0116094	0	0.003	1
TERB1	0.00648627	-0.00828343	0	0.003	1
PITPNM3	0.00648627	-0.00764942	0	0.003	1
ANKRD62P1-PARP4P3	0.00648627	-0.00832137	0	0.003	1
KAT5	0.00652263	-0.0615834	0.088	0.114	1
PRKCH	0.00656483	-0.0520395	0.73	0.76	1
NTAN1	0.00657314	-0.0487594	0.066	0.091	1
AC009950.1	0.00659706	-0.0197205	0.006	0.015	1
LINC01366	0.00664183	-0.0221182	0.003	0.009	1
HAUS5	0.00665046	-0.0539305	0.051	0.072	1
NDUFAF3	0.00665417	-0.0815666	0.186	0.225	1
HDAC5	0.00667496	-0.0565645	0.066	0.091	1
Z98885.2	0.00667991	-0.0184092	0.003	0.009	1
MAZ	0.00668043	-0.0991522	0.443	0.487	1
DENND4B	0.00669146	-0.0590638	0.079	0.105	1
MAMSTR	0.00669773	-0.0248883	0.009	0.019	1
YTHDF2	0.0067125	-0.0562049	0.245	0.291	1
AK6	0.00672061	-0.0715844	0.076	0.102	1
SBNO2	0.00677123	-0.0448764	0.086	0.114	1
SLC30A5	0.00683134	-0.0639991	0.137	0.17	1
SHMT1	0.00686382	-0.0475335	0.031	0.048	1
PMF1	0.00687101	-0.0933	0.191	0.226	1
VDAC1	0.00687185	-0.0841595	0.179	0.217	1
CCT7	0.00688978	-0.100047	0.352	0.396	1
RAD1	0.00690238	-0.0702935	0.059	0.081	1
CFL1	0.0069176	-0.0792488	0.933	0.947	1
LINC00653	0.00693336	0.0669414	0.045	0.028	1
TGIF1	0.00694119	-0.0793962	0.147	0.179	1
PNPLA2	0.00696072	-0.0868769	0.442	0.493	1
RASGRP1	0.00698298	-0.0874613	0.256	0.297	1
LRR1	0.00702677	-0.0499264	0.034	0.051	1
PNPLA8	0.00705023	-0.0760849	0.197	0.235	1
VPS37B	0.00707282	-0.104378	0.315	0.361	1
CDC42-AS1	0.00707354	-0.0667543	0.047	0.067	1
RAC3	0.00710314	-0.0126359	0.001	0.006	1
ANP32A	0.00711036	-0.0922929	0.329	0.377	1
TP53	0.00714245	-0.0604383	0.057	0.079	1
TTC33	0.00724341	-0.0953995	0.208	0.247	1
SLC27A4	0.00724999	-0.0371451	0.014	0.026	1
PLXNA3	0.00727767	0.0377443	0.037	0.022	1
TRBJ2-3	0.00729213	-0.0282411	0.033	0.05	1
FKBP5	0.00739379	0.121311	0.517	0.49	1
AP3M1	0.00740091	-0.0600867	0.075	0.1	1
UVRAG	0.00741002	-0.0811515	0.167	0.203	1
AC044849.1	0.00750395	0.122505	0.227	0.195	1
USO1	0.0075312	-0.0802619	0.114	0.144	1
UBE2A	0.00753127	-0.0853306	0.133	0.165	1
SFXN5	0.00755152	-0.0324151	0.015	0.027	1
PSMA7	0.00756676	-0.106756	0.472	0.517	1
MTA2	0.00756981	-0.0810203	0.115	0.144	1
ADI1	0.00770573	-0.0670992	0.086	0.112	1
PDRG1	0.00770858	-0.0607452	0.057	0.078	1
IMP3	0.00771743	-0.0930636	0.341	0.384	1
MAML3	0.00777301	0.139434	0.155	0.125	1
MTDH	0.0078087	-0.085069	0.44	0.49	1
PSMB1	0.00788437	-0.0804562	0.479	0.526	1
AGPAT1	0.00790137	-0.0548743	0.071	0.096	1
C5orf63	0.00792042	0.0460897	0.036	0.021	1
GNS	0.00792264	-0.0330503	0.037	0.055	1
TMEM59	0.00793377	-0.0925528	0.375	0.42	1
MED30	0.00793646	-0.10159	0.27	0.312	1
HBEGF	0.00800019	0.0149428	0.007	0.001	1
LAYN	0.00800249	-0.055084	0.013	0.024	1
DUSP11	0.00801054	-0.0976898	0.162	0.197	1
KLF16	0.00804594	-0.0632827	0.12	0.15	1
PPM1L	0.00807219	-0.0587003	0.014	0.026	1
CYTH1	0.00808143	-0.0826799	0.625	0.665	1
CNTRL	0.00808877	-0.0869618	0.203	0.242	1
GAR1	0.00811603	-0.0596745	0.104	0.132	1
PLAAT4	0.00812458	-0.0694566	0.572	0.627	1
GDAP2	0.00814002	-0.0464796	0.067	0.091	1
TUBA1A	0.00814181	-0.0766569	0.709	0.749	1
TMEM79	0.0082133	-0.031724	0.013	0.025	1
UBE2D3	0.00821468	-0.0850282	0.718	0.752	1
AC092279.1	0.0082778	0.0524122	0.031	0.017	1
MT-ATP8	0.00833232	-0.106378	0.94	0.945	1
LBH	0.00838544	-0.124881	0.592	0.623	1
SUB1	0.00838723	-0.101645	0.616	0.66	1
TBCB	0.00839394	-0.0905541	0.21	0.247	1
ITPK1	0.00839734	-0.0647754	0.095	0.123	1
HBB	0.00839838	-1.1663	0.021	0.035	1
SYTL3	0.00841305	-0.123209	0.467	0.512	1
F11R	0.00844298	-0.0422939	0.032	0.049	1
DDRGK1	0.00845402	-0.0541418	0.143	0.177	1
SLC4A7	0.00847669	-0.0450506	0.107	0.137	1
CRLS1	0.00848833	-0.0647998	0.094	0.121	1
ZMYND11	0.00851723	-0.0992528	0.214	0.251	1
FLYWCH2	0.0085326	-0.0692603	0.097	0.124	1
TTC19	0.00853308	-0.0750152	0.345	0.395	1
BRI3BP	0.0086038	-0.0455212	0.017	0.03	1
WBP1L	0.00861719	-0.0458118	0.04	0.058	1
IL16	0.00861869	-0.100179	0.412	0.456	1
RPS2	0.0086217	0.0378697	0.996	0.999	1
DHX9	0.00862954	-0.0593005	0.309	0.36	1
HSPA5	0.00869393	-0.0632302	0.655	0.708	1
WAKMAR2	0.00873582	-0.0595315	0.203	0.242	1
HUWE1	0.00877827	-0.0626595	0.204	0.244	1
ARPC3	0.00879105	-0.0804484	0.706	0.751	1
KXD1	0.00879425	-0.0845092	0.204	0.242	1
MANF	0.00879676	-0.070087	0.127	0.158	1
RNF216	0.00880166	-0.0661989	0.327	0.37	1
RABIF	0.00885897	-0.0654528	0.086	0.112	1
EXOSC5	0.00891812	-0.0610616	0.098	0.125	1
ANKRA2	0.00892688	-0.0749262	0.093	0.12	1
2024-03-09	0.00895536	-0.0961135	0.153	0.185	1
BNIP1	0.00896544	-0.0371501	0.049	0.069	1
CHKB	0.00897328	0.0989098	0.247	0.216	1
ARRB2	0.00903045	-0.0730042	0.435	0.488	1
OAS2	0.00906112	-0.04308	0.042	0.061	1
C12orf43	0.00908432	-0.0508013	0.06	0.082	1
STAT6	0.00909838	-0.0659529	0.151	0.184	1
TAF6L	0.00910035	0.0635796	0.082	0.06	1
SRGAP3	0.00913923	0.0236338	0.015	0.006	1
TCOF1	0.00917788	-0.0538513	0.086	0.112	1
DNAJC21	0.0092186	-0.0499597	0.214	0.256	1
USP54	0.00923838	0.0397327	0.026	0.014	1
CENPS	0.00926031	-0.0288869	0.017	0.03	1
XRCC6	0.00931274	-0.0781239	0.526	0.562	1
WIPI2	0.00938313	-0.0634708	0.201	0.24	1
YWHAB	0.00940556	-0.0982611	0.618	0.654	1
IRF2BP2	0.00942351	-0.0817024	0.378	0.424	1
PHF5A	0.0094571	-0.0741173	0.176	0.21	1
VAV1	0.00945762	-0.0480973	0.129	0.16	1
GAPDH	0.0094678	0.0691813	0.851	0.84	1
MTFP1	0.00949115	-0.0890884	0.28	0.32	1
SMARCAD1	0.0094924	-0.070911	0.079	0.103	1
APEX2	0.00954803	-0.0391285	0.026	0.042	1
GSE1	0.00957935	-0.0542002	0.087	0.114	1
AC008083.2	0.00961603	0.0517946	0.059	0.04	1
CCNI2	0.00966919	-0.029258	0.01	0.02	1
POLE3	0.00970128	-0.0837107	0.197	0.233	1
AL021707.1	0.00974582	-0.0177585	0.011	0.022	1
BICRAL	0.00976914	-0.0933246	0.362	0.406	1
AC010275.1	0.00978179	-0.0290209	0.023	0.037	1
LINC02298	0.00981483	0.040787	0.016	0.006	1
ST8SIA4	0.009819	-0.0488145	0.073	0.097	1
RNF7	0.00982041	-0.111542	0.321	0.362	1
VPS18	0.00983733	-0.0441092	0.026	0.04	1
MRPS16	0.0098432	-0.0732158	0.12	0.15	1
NUDCD1	0.00994387	-0.0555113	0.048	0.067	1
ABCF1	0.0100321	-0.0899141	0.174	0.207	1
AL157402.2	0.0100753	-0.0355014	0.022	0.036	1
AC092811.1	0.0101487	-0.0153603	0.005	0.012	1
AC068389.1	0.0101885	-0.0157683	0.005	0.012	1
MACROD2	0.0102261	-0.0313467	0.023	0.037	1
GIMAP1	0.0102509	-0.0967991	0.293	0.333	1
PRRC2A	0.0102713	-0.0880229	0.216	0.254	1
C18orf32	0.0102939	-0.0797484	0.203	0.236	1
LPAR6	0.0103482	-0.0311016	0.009	0.019	1
PGAP1	0.0103806	0.0472252	0.05	0.033	1
TCP11L2	0.0104378	-0.0864127	0.286	0.325	1
XIST	0.0105047	-0.0417824	0.214	0.254	1
SPSB1	0.0105262	0.0173643	0.008	0.002	1
BMI1	0.0105278	-0.0709958	0.096	0.122	1
AC012360.1	0.0105298	-0.0386477	0.019	0.031	1
SIVA1	0.0105472	-0.0752108	0.385	0.425	1
ARHGAP45	0.0105532	-0.100003	0.566	0.602	1
PHF13	0.0105823	-0.0294073	0.007	0.016	1
ZWINT	0.0106041	-0.0231376	0.006	0.014	1
FMO5	0.0106257	-0.0245396	0.007	0.015	1
PABPC1	0.0106573	-0.043487	0.993	0.992	1
UBE2S	0.0106709	-0.109734	0.349	0.391	1
AC004112.1	0.0106971	-0.0146545	0.002	0.008	1
PGM2L1	0.010707	-0.0665535	0.052	0.072	1
DDX3X	0.0107399	-0.0658647	0.668	0.706	1
AL121985.1	0.0107603	-0.0208321	0.002	0.008	1
KLHL25	0.010771	-0.0272972	0.008	0.017	1
CTU1	0.0108047	-0.0267924	0.048	0.068	1
ZNF594	0.0108072	-0.0266384	0.015	0.026	1
HDHD2	0.0108077	-0.0396551	0.06	0.082	1
HIST1H1C	0.0108339	0.0935366	0.178	0.15	1
CDC42BPA	0.0108638	-0.0136092	0.002	0.008	1
AL133268.4	0.0109053	-0.0205103	0.008	0.017	1
AL355472.3	0.0109198	-0.011614	0.002	0.008	1
RIOK2	0.0109251	-0.0648158	0.099	0.125	1
APOL2	0.0109329	-0.0438943	0.027	0.042	1
TIMM50	0.0109362	-0.0671502	0.08	0.104	1
ARPC1A	0.0109476	-0.05023	0.138	0.17	1
VPS37C	0.0109522	-0.0180758	0.008	0.017	1
BACH1	0.0109745	0.0570313	0.157	0.128	1
PACS1	0.0109806	-0.0773583	0.489	0.533	1
SNRPA1	0.0110005	0.0844293	0.398	0.361	1
ARPC4	0.0110026	-0.077582	0.328	0.37	1
NSG1	0.0110502	-0.0668156	0.136	0.168	1
ACP2	0.0110536	0.040169	0.027	0.015	1
WNT1	0.0110769	0.0371777	0.019	0.009	1
TMEM70	0.0111019	-0.0612379	0.122	0.152	1
AP1G2	0.0111331	-0.0820182	0.177	0.211	1
CRTAM	0.0111605	-0.0709321	0.113	0.141	1
AC010260.1	0.0111677	-0.0320782	0.019	0.032	1
WBP4	0.0111678	-0.0429403	0.062	0.084	1
RPS16	0.0111844	0.0385826	0.994	0.995	1
MAST4-AS1	0.011213	0.0158355	0.006	0.001	1
LINC00662	0.0112233	-0.0404665	0.049	0.069	1
NOG	0.0112311	-0.085266	0.09	0.114	1
NSMCE1	0.0112383	-0.0814515	0.292	0.335	1
SCAMP2	0.0113241	-0.0697124	0.195	0.23	1
IZUMO4	0.0113359	0.0460553	0.028	0.015	1
RBM38	0.0113485	-0.0934172	0.663	0.696	1
SF3A2	0.011383	-0.099717	0.374	0.411	1
TMX1	0.0114539	-0.0634427	0.106	0.134	1
MINDY1	0.0115004	-0.0495793	0.034	0.051	1
B3GLCT	0.0115266	-0.0761157	0.147	0.178	1
RAB5IF	0.0115288	-0.0614983	0.155	0.192	1
ABCB1	0.0115897	-0.0758008	0.209	0.247	1
SAE1	0.011712	-0.0897125	0.21	0.245	1
PDCD4	0.0117239	-0.0776333	0.65	0.681	1
FLT3LG	0.011765	-0.0911272	0.707	0.735	1
MSL3	0.0117949	-0.0840198	0.273	0.316	1
LAMTOR5	0.0118433	-0.0281258	0.235	0.277	1
UBTF	0.0118899	-0.0758862	0.289	0.328	1
H3F3B	0.0119419	0.0580845	0.976	0.981	1
ILF3	0.0119564	-0.0803455	0.387	0.43	1
ALG13	0.0119727	-0.104784	0.368	0.407	1
RPL7A	0.0119838	0.0281296	0.997	0.998	1
TMEM184B	0.012017	-0.0276861	0.032	0.048	1
EHBP1	0.0120704	-0.0461834	0.095	0.121	1
PYCARD	0.0120916	-0.0802007	0.093	0.118	1
NSD3	0.0121226	-0.0808368	0.368	0.414	1
SLU7	0.0121356	-0.0790884	0.151	0.183	1
DHFR	0.0121428	0.0387842	0.049	0.032	1
UBE2L6	0.0121628	-0.0686806	0.22	0.258	1
FASTK	0.0121876	-0.0523709	0.166	0.201	1
UBA52	0.0122015	0.0420415	0.989	0.992	1
MAPK1	0.0122255	-0.0545484	0.174	0.21	1
NOCT	0.0122546	-0.0533456	0.042	0.059	1
PLPP7	0.012275	-0.0165726	0.003	0.008	1
TXNDC17	0.0123225	-0.051257	0.125	0.154	1
ABCG1	0.0123233	-0.0739996	0.138	0.167	1
AKTIP	0.0123261	-0.0822108	0.188	0.222	1
KLHL26	0.0123379	-0.022075	0.021	0.035	1
OAZ1	0.0124333	-0.0742167	0.748	0.776	1
NSMCE3	0.0124377	-0.0758834	0.478	0.519	1
POLR3B	0.0125075	-0.0411053	0.039	0.057	1
CHCHD1	0.0125096	-0.0512061	0.069	0.091	1
ZNHIT2	0.0125624	-0.0394318	0.037	0.054	1
NFATC2	0.0126607	-0.0701648	0.11	0.138	1
AC008074.2	0.0126863	0.0205132	0.011	0.004	1
IL32	0.012703	-0.0731001	0.882	0.9	1
C12orf40	0.0127064	0.0195619	0.011	0.004	1
RNF123	0.0127282	-0.0275801	0.039	0.057	1
SMARCB1	0.0128001	-0.0842772	0.176	0.21	1
NIPAL3	0.0128017	-0.0736632	0.143	0.175	1
COX19	0.0128063	-0.0608912	0.194	0.229	1
FERMT3	0.0128356	-0.080184	0.17	0.203	1
P2RX1	0.0128698	0.023508	0.015	0.006	1
ALDH8A1	0.0129304	0.0272348	0.009	0.003	1
COMMD6	0.0129692	0.0713522	0.905	0.897	1
CD6	0.012978	-0.0776775	0.549	0.596	1
NAPA-AS1	0.0129997	-0.0389981	0.026	0.04	1
HSPA8	0.0130373	-0.0770877	0.864	0.883	1
SEC23IP	0.0130835	-0.0515452	0.068	0.09	1
TRBJ2-4	0.0130859	-0.0279153	0.012	0.022	1
PSMD4	0.0131065	-0.0721765	0.243	0.283	1
SRSF11	0.013112	-0.0833274	0.648	0.675	1
ACP6	0.0131192	-0.0230576	0.027	0.042	1
USP21	0.013124	-0.0535151	0.046	0.064	1
FAM160A1	0.0131699	-0.022892	0.012	0.022	1
PFKM	0.0131972	-0.0280259	0.012	0.022	1
FP236383.3	0.0132556	0.0838291	0.167	0.139	1
ARL6IP6	0.0132725	-0.0603608	0.101	0.127	1
VIM	0.0132786	-0.070798	0.924	0.943	1
CARHSP1	0.0133336	-0.0662377	0.11	0.136	1
INSIG2	0.0134228	-0.067564	0.076	0.098	1
MRPS22	0.0134332	-0.0709405	0.12	0.148	1
SLC35E2B	0.0134531	-0.0521299	0.091	0.116	1
PDCD5	0.0134663	-0.0839905	0.234	0.269	1
TRMT6	0.0135013	-0.0406819	0.057	0.078	1
PRH1	0.0135793	0.0715459	0.096	0.073	1
SSU72	0.0135818	-0.0829501	0.47	0.519	1
DUBR	0.0135959	0.0117939	0.004	0	1
AC006206.2	0.0135959	0.016425	0.004	0	1
PEA15	0.0136277	-0.0394386	0.019	0.031	1
IL6R	0.0136299	-0.0398608	0.11	0.138	1
C8orf33	0.0136707	-0.0611234	0.102	0.128	1
PPWD1	0.0137387	-0.0422697	0.179	0.214	1
VPS41	0.0137422	-0.044514	0.068	0.09	1
DTNBP1	0.0138222	-0.0689214	0.113	0.141	1
CDHR2	0.0138578	0.023879	0.012	0.004	1
LRRC8B	0.0138758	0.0643041	0.061	0.043	1
SNRPG	0.0138827	-0.093106	0.378	0.417	1
PMAIP1	0.0138929	-0.0453315	0.045	0.063	1
TRMO	0.0139132	-0.070908	0.177	0.209	1
PDHB	0.0139503	-0.0758012	0.128	0.157	1
MSTO1	0.0139507	-0.04251	0.049	0.068	1
THOC1	0.0140102	-0.06065	0.148	0.18	1
ZNF121	0.014046	0.0698931	0.122	0.097	1
LHFPL3	0.0140847	-0.0143108	0.001	0.006	1
FUZ	0.0140865	-0.0411965	0.045	0.063	1
ZNF213-AS1	0.0140897	-0.0454832	0.067	0.089	1
VHL	0.0141113	-0.0620838	0.123	0.152	1
PKIG	0.0141147	-0.0372448	0.046	0.065	1
CTSB	0.0141148	-0.0542095	0.054	0.073	1
CLECL1	0.0141566	-0.0110893	0.001	0.006	1
ROBO1	0.0141776	0.0885297	0.067	0.049	1
LINC01890	0.0141807	-0.0122383	0.001	0.006	1
ZNF790-AS1	0.0141925	-0.0333657	0.019	0.031	1
KDM4D	0.0141927	-0.0116708	0.001	0.006	1
TLE1	0.0141991	-0.019846	0.011	0.021	1
AC107071.1	0.0142125	-0.0155403	0	0.004	1
GZMH	0.0142168	-0.0111918	0.001	0.006	1
SLC5A11	0.0142283	-0.00770743	0	0.004	1
BX322557.2	0.0142283	-0.00838916	0	0.004	1
AL512306.2	0.0142289	-0.0113345	0.001	0.006	1
MARF1	0.0142318	-0.0666515	0.132	0.16	1
MRPL20	0.0142337	-0.0784426	0.29	0.331	1
SCLY	0.0142413	-0.0548164	0.035	0.051	1
AL109767.1	0.0142493	-0.063026	0.061	0.082	1
AC024901.1	0.0142531	-0.0123196	0.001	0.006	1
AL590101.1	0.0142599	-0.0118464	0	0.004	1
USP27X-AS1	0.0142758	-0.00953461	0	0.004	1
AL049637.1	0.0142916	-0.00759374	0	0.004	1
AP005131.3	0.0143075	-0.00662005	0	0.004	1
EIF4A1	0.0143088	-0.0788663	0.76	0.778	1
AC022098.1	0.0143628	0.0317376	0.037	0.023	1
GPRIN3	0.0144022	-0.0691186	0.06	0.08	1
SNRPE	0.014433	-0.0749256	0.274	0.312	1
TSEN54	0.0144791	-0.0706861	0.227	0.267	1
IK	0.014515	-0.0492274	0.377	0.423	1
AL023882.1	0.0145551	-0.0382383	0.019	0.031	1
CTCF	0.0145753	-0.0885346	0.221	0.258	1
KLHDC7B	0.0145758	0.0393055	0.038	0.024	1
BCS1L	0.0145844	-0.0454248	0.055	0.075	1
RCBTB1	0.0145978	-0.0352479	0.037	0.054	1
PASK	0.0146315	-0.099173	0.391	0.427	1
SLC25A43	0.0146408	-0.0309642	0.01	0.019	1
DPM3	0.014647	-0.0486686	0.148	0.182	1
IFT20	0.0146546	-0.0599311	0.099	0.124	1
SENP6	0.0146673	-0.0721955	0.319	0.36	1
AC022966.2	0.0146977	-0.0130985	0.003	0.01	1
PDE9A	0.0146979	-0.0700699	0.065	0.085	1
A2ML1-AS1	0.0147156	-0.0145399	0.003	0.01	1
BCLAF1	0.0147182	-0.0791857	0.592	0.635	1
DCLRE1A	0.0147219	0.021325	0.008	0.002	1
TMEM33	0.0147251	-0.0450266	0.064	0.085	1
GLO1	0.0147803	-0.0685537	0.138	0.169	1
MYL6	0.0147828	-0.0672575	0.725	0.76	1
TCEANC2	0.0147977	-0.033342	0.027	0.042	1
ZFP14	0.0147988	-0.0649993	0.069	0.091	1
TMEM126A	0.0148685	-0.0752776	0.124	0.151	1
AC097634.1	0.0149174	-0.00650771	0	0.003	1
AC018450.1	0.0149174	-0.0110417	0	0.003	1
AC091607.2	0.0149174	-0.0106984	0	0.003	1
ZBBX	0.0149174	-0.00628728	0	0.003	1
AC109361.1	0.0149174	-0.00662631	0	0.003	1
AL589740.1	0.0149174	-0.00629098	0	0.003	1
AC083862.2	0.0149174	-0.00755518	0	0.003	1
PCF11-AS1	0.0149174	-0.00727906	0	0.003	1
AC004801.6	0.0149174	-0.00636112	0	0.003	1
MAF	0.0149174	-0.00936438	0	0.003	1
CADM4	0.0149174	-0.0100639	0	0.003	1
ZNF233	0.0149174	-0.00739858	0	0.003	1
PTPRT	0.0149174	-0.00940344	0	0.003	1
RFPL1S	0.0149174	-0.00702411	0	0.003	1
RETSAT	0.0149313	-0.0436145	0.025	0.039	1
DNM2	0.0149612	-0.0841539	0.232	0.269	1
RPL14	0.0149973	0.0308347	0.997	0.999	1
PSMD9	0.0150187	-0.0780949	0.199	0.233	1
HMGB2	0.0150522	0.0804763	0.463	0.433	1
ATXN7L3	0.0151287	-0.0534736	0.056	0.076	1
ITGAL	0.0152283	-0.0651162	0.158	0.19	1
STMN1	0.0152402	-0.0574019	0.169	0.201	1
IFRD1	0.0152894	0.0841758	0.353	0.321	1
SLC39A4	0.015297	-0.0556718	0.056	0.076	1
ALKBH4	0.0153275	0.049256	0.042	0.027	1
FASTKD3	0.0153326	-0.0346261	0.021	0.034	1
R3HDM1	0.0153984	0.0804955	0.194	0.164	1
HSPD1	0.0154221	-0.105437	0.396	0.434	1
ARF1	0.0155055	-0.0825312	0.553	0.598	1
NAT14	0.0155188	-0.0482453	0.018	0.03	1
TMOD1	0.0155211	-0.017821	0.004	0.01	1
TMEM168	0.0155587	-0.0333542	0.066	0.088	1
GLS	0.0155593	-0.0743071	0.394	0.439	1
NSMF	0.0155604	-0.052149	0.093	0.119	1
CHODL	0.0156187	-0.0382478	0.009	0.018	1
STK10	0.0156485	-0.0583539	0.399	0.451	1
ST6GAL1	0.015667	-0.0587827	0.171	0.205	1
SLC25A45	0.0157009	0.0486799	0.135	0.109	1
SKAP1	0.0157602	-0.0345775	0.561	0.598	1
RABEP2	0.0157827	-0.0423892	0.056	0.075	1
TMEM35B	0.0158026	-0.044833	0.102	0.129	1
NFKB1	0.0158988	-0.0770857	0.49	0.539	1
GABPA	0.0159281	-0.0387595	0.084	0.109	1
TAB1	0.0159705	-0.0427566	0.056	0.075	1
LINC01765	0.0160469	-0.0548026	0.038	0.055	1
CMC2	0.0160624	-0.0680161	0.114	0.141	1
TDRD12	0.0160685	-0.0170094	0.004	0.011	1
VPS72	0.0160806	-0.0653187	0.08	0.103	1
TP53BP2	0.0160828	-0.072792	0.092	0.117	1
ZCCHC17	0.016092	0.0614868	0.115	0.091	1
HEATR5B	0.0160941	0.0383594	0.096	0.073	1
TNFSF12	0.0161685	-0.0501786	0.119	0.148	1
SOD1	0.0161752	-0.0890369	0.609	0.652	1
HIST2H2AA4	0.0161801	0.0137585	0.007	0.001	1
AL357093.2	0.0161801	0.0150306	0.007	0.001	1
C1QBP	0.0161997	-0.0794322	0.471	0.508	1
TNRC6A	0.016216	-0.0778528	0.331	0.373	1
PIGH	0.0162684	-0.0548804	0.089	0.114	1
CFDP1	0.0162686	-0.0873218	0.157	0.186	1
COL1A1	0.0162778	-0.0202736	0.008	0.017	1
MSMO1	0.0162796	0.0687803	0.054	0.038	1
TOPBP1	0.0163405	-0.044448	0.107	0.134	1
AP000936.1	0.0163418	0.0139784	0.005	0.001	1
AJ011931.2	0.016368	0.0140631	0.005	0.001	1
DDX20	0.0163834	-0.0593727	0.079	0.102	1
EEA1	0.0163939	-0.0617951	0.147	0.177	1
CAMK2N1	0.0164196	-0.0239866	0.014	0.025	1
COMMD4	0.0164307	-0.0339699	0.039	0.056	1
DNAJC17	0.0164465	0.0647829	0.063	0.046	1
MPG	0.016476	-0.0583261	0.136	0.167	1
LAGE3	0.0164891	-0.0536971	0.139	0.17	1
CBX3	0.016494	-0.0848977	0.371	0.413	1
ARL13B	0.0164989	-0.0422275	0.029	0.044	1
BCL7B	0.0165205	-0.0830326	0.248	0.283	1
MNT	0.0166008	-0.0651109	0.077	0.1	1
ARHGAP5-AS1	0.0166321	-0.0235433	0.007	0.015	1
TMEM71	0.0166368	-0.0503914	0.158	0.19	1
PRDM1	0.0166477	-0.0295701	0.007	0.015	1
ASPHD2	0.0166776	-0.0221528	0.008	0.016	1
PCCB	0.0166894	-0.0462223	0.065	0.086	1
FOSL2	0.016693	-0.0653233	0.139	0.168	1
RHOT1	0.0167077	-0.0506355	0.076	0.098	1
ARHGDIA	0.0167338	-0.0754123	0.424	0.47	1
AC103724.4	0.0167401	-0.0189779	0.005	0.012	1
LINC02211	0.0167491	-0.0173122	0.005	0.012	1
UBE2L3	0.0167966	-0.0594293	0.263	0.303	1
MUTYH	0.0167969	-0.0463289	0.086	0.111	1
TRBJ2-6	0.0168032	-0.029989	0.006	0.013	1
DAPK3	0.0168184	-0.0386179	0.051	0.07	1
AL133480.1	0.0168819	-0.0220023	0.007	0.015	1
AC137695.3	0.0169129	0.0185529	0.011	0.004	1
ATAD3C	0.0169506	-0.0210902	0.007	0.015	1
ABCF2	0.0169865	-0.0653971	0.072	0.093	1
RASSF3	0.0170159	-0.112835	0.276	0.311	1
PPP6R2	0.0170281	-0.0624028	0.166	0.198	1
NNT-AS1	0.0170419	-0.0290821	0.029	0.043	1
AREG	0.0170438	-0.105755	0.314	0.359	1
AL355999.1	0.0170981	-0.0311818	0.02	0.033	1
IGSF8	0.0171248	-0.0642412	0.155	0.186	1
CIB1	0.0171526	-0.0904149	0.512	0.553	1
PARP11	0.0171565	-0.0453023	0.073	0.096	1
ZSCAN2	0.0171704	0.0471098	0.025	0.014	1
CWC22	0.0171836	-0.0600895	0.1	0.125	1
NUTF2	0.0172888	-0.0461415	0.245	0.29	1
TOMM20	0.0172906	-0.0817435	0.664	0.704	1
NAA38	0.0173028	-0.0655958	0.188	0.221	1
LPP	0.0173093	-0.061347	0.188	0.222	1
AC005920.2	0.0174024	-0.0187999	0.006	0.013	1
SECTM1	0.0174443	-0.0195643	0.002	0.006	1
LINC01730	0.0174577	-0.0122987	0.002	0.006	1
TXNL4A	0.0175201	-0.0668118	0.385	0.427	1
ADRM1	0.0175296	-0.0622245	0.2	0.233	1
UNC119	0.0175304	-0.0554142	0.106	0.134	1
NDUFB6	0.0175482	-0.0849643	0.258	0.292	1
CHMP1A	0.017549	-0.0658013	0.082	0.104	1
CASP1	0.0176299	-0.0362109	0.052	0.071	1
AHRR	0.0176459	-0.00959386	0.002	0.006	1
CHMP5	0.0176917	0.0810483	0.136	0.111	1
NPPC	0.0176932	-0.0142845	0.006	0.013	1
ABCG2	0.0177112	0.0165806	0.009	0.003	1
CASTOR1	0.0177269	-0.033439	0.045	0.063	1
AC004687.1	0.0177304	0.0693297	0.076	0.056	1
IDS	0.0177381	-0.113263	0.457	0.483	1
MDH2	0.01776	-0.0616451	0.411	0.458	1
SBK1	0.0178035	-0.0410591	0.062	0.082	1
RPS19BP1	0.0178076	-0.0560213	0.227	0.264	1
CHID1	0.0178188	-0.0421709	0.069	0.091	1
SEC31A	0.0178607	-0.0827258	0.218	0.253	1
MX2	0.0178862	-0.0547525	0.13	0.16	1
MYO1B	0.0179405	0.0175052	0.009	0.003	1
HNRNPLL	0.0179666	-0.0481417	0.034	0.049	1
IL2RG	0.0179788	-0.0791277	0.664	0.684	1
FLI1	0.0180151	-0.0607006	0.256	0.298	1
CD8A	0.0180337	-0.0707296	0.817	0.845	1
MRPL55	0.0180811	-0.0667613	0.156	0.186	1
CITED2	0.0180825	-0.129736	0.475	0.512	1
ASCC1	0.0181603	-0.0552539	0.076	0.098	1
GJB6	0.0181687	-0.0341486	0.012	0.022	1
CD164	0.0182401	-0.0783859	0.333	0.375	1
AXDND1	0.0183151	-0.0277957	0.012	0.022	1
NDUFS3	0.0183356	-0.0753969	0.17	0.201	1
AC092821.3	0.0183949	0.0929289	0.405	0.379	1
SLC25A38	0.0184675	-0.0890123	0.182	0.213	1
PABPN1	0.0185361	-0.0959468	0.488	0.527	1
TMEM248	0.01854	-0.0749259	0.229	0.265	1
YWHAZ	0.0185497	-0.0592402	0.862	0.888	1
PAGR1	0.0186749	-0.057601	0.106	0.131	1
C12orf76	0.0187164	-0.049167	0.091	0.114	1
NOL7	0.0187574	-0.0718258	0.419	0.466	1
ZNF703	0.0187684	-0.0296339	0.016	0.027	1
PPP1R3E	0.0188169	-0.0878489	0.079	0.101	1
FAM53C	0.018831	-0.0679677	0.154	0.183	1
ATXN7	0.0189122	-0.0617552	0.277	0.317	1
ABHD2	0.0189348	0.0457705	0.062	0.045	1
PRKCZ	0.0189443	-0.0332083	0.054	0.073	1
HDDC3	0.0189791	-0.0738773	0.082	0.103	1
BAZ1B	0.019004	-0.0741865	0.149	0.179	1
TRBV7-6	0.0190202	-0.144044	0.032	0.047	1
TRMT2B	0.0190646	-0.0281038	0.066	0.087	1
OPRM1	0.0190763	-0.0522415	0.012	0.021	1
RSBN1	0.0190772	-0.0782648	0.303	0.339	1
TGFB1	0.019151	-0.0744487	0.612	0.641	1
IARS2	0.0192064	-0.0449885	0.138	0.166	1
TRBV5-1	0.0192524	-0.135604	0.03	0.044	1
PRDX3	0.0193487	-0.0500983	0.077	0.099	1
MAP4	0.0194432	-0.0570775	0.105	0.132	1
PKD1	0.0194474	-0.0447464	0.092	0.116	1
MTFMT	0.0195096	0.0547993	0.072	0.053	1
HIVEP2	0.0195274	-0.103312	0.392	0.431	1
NOC2L	0.0195416	-0.0525284	0.162	0.193	1
INTS3	0.0195687	-0.0457449	0.078	0.1	1
ALCAM	0.0196865	-0.0262341	0.016	0.026	1
TXLNA	0.0197794	-0.0404868	0.045	0.062	1
C4orf3	0.0198064	-0.0858553	0.452	0.498	1
AL136040.1	0.019857	0.0253432	0.013	0.005	1
GPR137B	0.0198787	-0.0278196	0.033	0.048	1
SIRT1	0.0199014	-0.0511597	0.152	0.183	1
RUFY3	0.0199051	-0.02887	0.058	0.078	1
OOEP	0.0199913	-0.0373598	0.022	0.034	1
AC004918.4	0.020002	0.0118419	0.003	0	1
IL34	0.020002	0.0109689	0.003	0	1
AC106736.1	0.020002	0.0136103	0.003	0	1
C22orf24	0.020002	0.0102444	0.003	0	1
SPIN1	0.0200036	-0.0479633	0.089	0.112	1
MIR4453HG	0.0200515	-0.0154044	0.012	0.022	1
GEMIN2	0.0200561	-0.031822	0.024	0.037	1
COX6C	0.0200781	-0.0580948	0.765	0.794	1
CRELD2	0.020107	-0.0539952	0.088	0.111	1
MAPK7	0.0201644	-0.0277525	0.016	0.026	1
MLLT3	0.0201834	-0.0904151	0.366	0.406	1
PACSIN2	0.0201934	-0.0452433	0.067	0.087	1
UBR2	0.0202062	0.104978	0.204	0.178	1
NRIP3	0.0202377	-0.0160008	0.012	0.021	1
JAM3	0.0202556	-0.0465304	0.098	0.123	1
NOP53	0.0202737	0.0694636	0.914	0.913	1
AL161443.1	0.0202749	-0.0108914	0.002	0.007	1
AC069287.2	0.0203035	-0.0110066	0.002	0.007	1
CFAP53	0.0203035	-0.0137883	0.002	0.007	1
FLNA	0.0203565	-0.0819762	0.356	0.395	1
EFNA3	0.0204037	-0.00900258	0.002	0.007	1
EMC3	0.0204536	-0.0699729	0.162	0.193	1
SRSF6	0.0204577	-0.0653743	0.265	0.303	1
SIPA1L1	0.0204874	-0.0609221	0.22	0.256	1
RELB	0.0205104	-0.094055	0.127	0.153	1
RAN	0.0205393	-0.0757041	0.609	0.662	1
ZNF628	0.0205519	-0.0403088	0.042	0.058	1
SNX1	0.0205872	-0.0338547	0.158	0.19	1
NQO2	0.0205914	-0.035693	0.049	0.067	1
ANO6	0.0206095	-0.0437126	0.065	0.085	1
OSGEP	0.0206971	-0.0541341	0.156	0.184	1
MAP3K11	0.0208392	-0.0566602	0.083	0.106	1
RNPEPL1	0.0209309	-0.0761398	0.25	0.285	1
JMJD1C	0.0209971	-0.0930769	0.474	0.51	1
ZNF766	0.0210844	0.0362148	0.141	0.116	1
BCOR	0.0211074	-0.0548392	0.13	0.157	1
KPNB1	0.0211076	-0.093748	0.295	0.328	1
HIST3H2A	0.0211584	0.0633949	0.086	0.066	1
LYPLA2	0.0211653	-0.0811531	0.132	0.159	1
ESF1	0.0212365	0.0878001	0.18	0.153	1
UPF1	0.0212418	-0.0707655	0.109	0.134	1
ZNF48	0.0212858	-0.03849	0.04	0.056	1
AP000331.1	0.021289	-0.022656	0.015	0.026	1
C8orf37-AS1	0.0214243	0.0326446	0.026	0.015	1
DDA1	0.021431	-0.0381803	0.112	0.139	1
DDX50	0.0214806	-0.0757945	0.26	0.298	1
CARD16	0.0215039	-0.0535071	0.136	0.165	1
DENND2D	0.0215067	-0.0628126	0.292	0.339	1
RPL15	0.0215339	0.0353593	0.992	0.995	1
AL356512.1	0.0215407	-0.056238	0.046	0.062	1
G3BP1	0.021551	-0.0481973	0.268	0.31	1
NUP85	0.0216617	0.0621988	0.054	0.039	1
BTN3A2	0.0216861	-0.0266841	0.224	0.263	1
IRF6	0.0216893	-0.0106136	0.001	0.004	1
TP53I3	0.0217499	-0.0114187	0.001	0.004	1
TPRG1	0.0217499	-0.0160305	0.001	0.004	1
YWHAQ	0.0217598	-0.051089	0.377	0.42	1
MED4-AS1	0.0217904	-0.0092128	0.001	0.004	1
SPATA5	0.0218006	-0.0372497	0.105	0.13	1
FIZ1	0.0218048	-0.0393081	0.02	0.032	1
AMPH	0.0218309	-0.0084267	0.001	0.004	1
CDT1	0.0218309	-0.00951455	0.001	0.004	1
ANKRD23	0.0218855	0.0220034	0.014	0.006	1
ZDHHC18	0.0218874	-0.0381611	0.08	0.103	1
AC009113.1	0.0219871	-0.0296854	0.018	0.029	1
TRAPPC8	0.0219967	-0.0642408	0.115	0.139	1
RPS6KA1	0.0220125	-0.0689708	0.108	0.132	1
OSBPL3	0.0220178	-0.0323316	0.026	0.04	1
B9D2	0.0220278	-0.0488163	0.076	0.096	1
CNIH4	0.0220817	-0.0642169	0.089	0.112	1
ETFDH	0.0220986	-0.0678919	0.107	0.132	1
HMGN2	0.0221109	-0.0937719	0.709	0.738	1
AMPD2	0.0221243	-0.0392442	0.055	0.074	1
PEX14	0.022171	-0.0562278	0.1	0.125	1
GPATCH3	0.0221988	-0.0537995	0.082	0.103	1
NIPA1	0.0223065	-0.0300966	0.014	0.024	1
DNAJB1	0.0223347	-0.0615376	0.844	0.873	1
PAN3	0.0223646	-0.055151	0.303	0.339	1
SLC26A6	0.0224126	0.033075	0.022	0.012	1
MTX2	0.0224617	-0.0326944	0.068	0.088	1
CRK	0.0225248	-0.0460887	0.066	0.085	1
NFYC-AS1	0.0225329	-0.0299796	0.02	0.032	1
SLC4A1AP	0.0225336	-0.0625827	0.103	0.128	1
QPCTL	0.0225522	-0.044437	0.039	0.055	1
ALG5	0.0225727	-0.0588568	0.122	0.148	1
VRK3	0.0225915	-0.052523	0.109	0.134	1
ARHGAP32	0.022596	-0.027627	0.023	0.036	1
TMEM220	0.0225972	0.061211	0.062	0.045	1
CCDC142	0.0226348	-0.027647	0.014	0.024	1
RPL17	0.0226706	0.0286095	0.995	0.996	1
NDUFS6	0.0227039	-0.0460422	0.218	0.256	1
PACC1	0.0227465	-0.048576	0.041	0.057	1
ZNF662	0.022747	-0.0248397	0.01	0.018	1
RPL27	0.0227665	0.0495054	0.977	0.981	1
SIK2	0.0227949	-0.043082	0.132	0.16	1
ARMT1	0.0228156	-0.0444339	0.025	0.038	1
CFD	0.0228167	-0.0267758	0.031	0.046	1
AFDN	0.0228233	-0.0257387	0.01	0.018	1
AL450384.2	0.022841	-0.0308959	0.009	0.017	1
GNL1	0.0228578	-0.0703607	0.17	0.199	1
NUP58	0.0228594	-0.0735662	0.253	0.289	1
RAB13	0.0228749	-0.0231573	0.01	0.019	1
CHD1	0.0229112	-0.0553867	0.516	0.568	1
EEF1D	0.0229731	0.0482761	0.983	0.983	1
TESPA1	0.0229777	-0.0523217	0.362	0.406	1
UBE2M	0.0230983	-0.0730081	0.231	0.264	1
CYP2F1	0.0231184	-0.0439029	0.028	0.042	1
HAVCR2	0.0231899	-0.0219156	0.01	0.018	1
RASGRF2-AS1	0.0232006	0.0245107	0.016	0.008	1
HP1BP3	0.023207	-0.087639	0.545	0.584	1
AP003086.1	0.0232397	0.0238063	0.017	0.008	1
GTF3C2	0.0232424	-0.0562965	0.105	0.13	1
RORA-AS1	0.0232621	-0.037397	0.129	0.157	1
TEX264	0.0233045	-0.0783915	0.158	0.186	1
RNF138	0.0233556	-0.0715565	0.49	0.536	1
RAB40C	0.0233702	-0.0349265	0.028	0.042	1
PRF1	0.0233826	-0.0464096	0.043	0.059	1
FXN	0.0234087	-0.0632087	0.132	0.159	1
KAT2B	0.0235617	-0.0600506	0.061	0.08	1
FAAP20	0.0235838	0.094825	0.353	0.325	1
BCCIP	0.0235915	-0.0565249	0.243	0.276	1
NDUFA8	0.0236324	-0.0563615	0.067	0.086	1
LRRC63	0.023653	0.0144946	0.005	0.001	1
ZNF358	0.0237052	-0.049822	0.043	0.058	1
BRWD1-AS2	0.0237284	0.0117352	0.005	0.001	1
BTF3	0.0237352	0.0344184	0.977	0.979	1
DPY30	0.0237792	-0.0564025	0.118	0.144	1
FAM177A1	0.0238018	-0.0804525	0.42	0.457	1
TRIM41	0.0238332	-0.0521957	0.068	0.088	1
CLK3	0.0238824	-0.0384301	0.155	0.184	1
PLPBP	0.0238896	-0.0515745	0.082	0.103	1
CCDC88A	0.0239045	-0.0618089	0.044	0.06	1
GNG10	0.0239137	-0.0630247	0.106	0.13	1
METRNL	0.0239371	-0.0238065	0.009	0.017	1
FAM172A	0.023953	-0.0784969	0.289	0.325	1
WDR86-AS1	0.0239666	-0.0142275	0.003	0.008	1
ITGA5	0.0239768	-0.0380743	0.043	0.06	1
DLGAP4	0.0239884	-0.0357664	0.058	0.077	1
ILRUN	0.0240396	-0.0323348	0.066	0.086	1
AP1M1	0.0240783	-0.0595622	0.332	0.373	1
RANBP10	0.0241438	-0.0257664	0.042	0.058	1
ZC3H15	0.0241843	-0.101323	0.406	0.44	1
MACF1	0.0242369	-0.0757296	0.245	0.278	1
EMB	0.0243511	-0.0846274	0.29	0.328	1
PDK1	0.0244059	0.114639	0.221	0.197	1
PRCP	0.024406	-0.0518903	0.147	0.175	1
FP671120.4	0.0244392	0.125064	0.399	0.37	1
SPN	0.0245026	-0.0574181	0.137	0.165	1
N4BP1	0.0245181	-0.059583	0.26	0.297	1
THEM6	0.0246757	-0.0433207	0.054	0.073	1
GNA13	0.0246985	-0.0564028	0.183	0.213	1
AL357054.2	0.0247161	0.0152548	0.008	0.003	1
PYCR2	0.0247501	-0.0753862	0.241	0.276	1
ARSB	0.024762	-0.0234882	0.031	0.045	1
NCAPG2	0.0247725	-0.0126158	0.009	0.017	1
AC092835.1	0.0248296	0.0160501	0.008	0.003	1
USP35	0.024877	-0.0274164	0.017	0.028	1
ATP6V1D	0.0249442	-0.0402088	0.063	0.084	1
AL139021.2	0.0249457	-0.019455	0.003	0.009	1
BISPR	0.0250504	0.0459933	0.049	0.035	1
JOSD1	0.0250514	-0.0813948	0.227	0.259	1
AC009554.1	0.0250842	-0.022807	0.008	0.016	1
FAM162A	0.0250844	-0.0484581	0.259	0.294	1
OSTF1	0.0251345	-0.050964	0.222	0.257	1
LY86-AS1	0.0251798	-0.0338937	0.02	0.031	1
PRMT1	0.0252378	-0.0744454	0.258	0.296	1
ACTR6	0.025239	-0.0576012	0.122	0.149	1
CYB5B	0.0252523	-0.0541524	0.095	0.118	1
CEBPZ	0.0252738	-0.0782015	0.388	0.429	1
GPR18	0.0253207	-0.0881073	0.079	0.1	1
DCPS	0.0253629	-0.0234191	0.052	0.069	1
LINC02323	0.0255351	-0.0153753	0.003	0.009	1
MFSD9	0.0255759	-0.0302933	0.02	0.031	1
AL132639.3	0.0255947	-0.0179253	0.003	0.009	1
SLC35C1	0.0256056	-0.027187	0.02	0.031	1
WDR61	0.0256419	-0.0555375	0.139	0.167	1
ANP32B	0.0256434	-0.0576734	0.763	0.79	1
CSTF2	0.0256763	-0.047212	0.052	0.069	1
SDR42E1	0.0256778	-0.0213478	0.007	0.015	1
PSMD6	0.0257032	-0.0778441	0.288	0.323	1
PHLPP2	0.0258049	-0.0305451	0.025	0.037	1
GNG5	0.0258626	-0.059614	0.276	0.314	1
FAM66B	0.0258694	-0.0212332	0.016	0.027	1
GPRASP1	0.0258905	0.0594352	0.079	0.061	1
PIGL	0.0259144	0.0735752	0.105	0.083	1
FAM207A	0.025916	0.075591	0.092	0.073	1
NDST2	0.0259414	0.0853403	0.093	0.074	1
DAPK2	0.026032	-0.0176665	0.004	0.01	1
TCAIM	0.0260556	-0.0224092	0.037	0.053	1
AL049557.1	0.0261139	-0.0261793	0.013	0.022	1
GLOD4	0.0261197	-0.0479199	0.149	0.177	1
LINC00881	0.0261481	-0.0164738	0.004	0.01	1
RPL23A	0.0261515	0.0283978	0.992	0.992	1
NUDC	0.0262533	-0.0745392	0.297	0.334	1
SIGIRR	0.0263319	-0.0932295	0.372	0.4	1
IFNG-AS1	0.0263639	0.0351916	0.032	0.02	1
LATS1	0.0263904	-0.0638018	0.199	0.23	1
FAM83G	0.0264205	-0.0213411	0.007	0.014	1
GPATCH4	0.0264267	-0.0795883	0.136	0.163	1
C16orf95	0.026449	0.0202679	0.012	0.005	1
COL6A1	0.026457	-0.0125162	0.017	0.028	1
AL024498.1	0.0265435	-0.0121069	0.004	0.01	1
BCAR3	0.0265517	-0.0274846	0.022	0.033	1
NRSN2-AS1	0.0265655	-0.0181094	0.004	0.01	1
SLA2	0.0265789	-0.0489169	0.107	0.132	1
BRD7	0.0266007	-0.0887373	0.301	0.332	1
BRI3	0.0266442	-0.0928842	0.263	0.294	1
CENPF	0.0266661	0.0239871	0.012	0.005	1
VTA1	0.0266683	-0.081944	0.141	0.167	1
EGLN1	0.0267354	-0.0568493	0.124	0.149	1
QRICH1	0.0267529	-0.0653516	0.227	0.265	1
HENMT1	0.0267633	0.0476813	0.074	0.056	1
HYKK	0.0267759	0.0318323	0.024	0.014	1
NDUFA11	0.0267822	-0.0691463	0.493	0.533	1
ZBTB22	0.0267855	-0.0295954	0.029	0.042	1
EIF3I	0.026825	-0.0742705	0.344	0.386	1
FLOT1	0.0268278	-0.0635849	0.146	0.175	1
RNASEH2A	0.0268603	-0.0301692	0.03	0.043	1
TULP3	0.0269329	-0.035879	0.037	0.052	1
NR4A3	0.0269785	-0.0377896	0.241	0.276	1
AL121990.1	0.0269794	-0.0134498	0.004	0.01	1
ZNF746	0.0269806	-0.0493386	0.079	0.101	1
DNAJA2	0.0269927	-0.079032	0.249	0.283	1
SMIM8	0.0270271	-0.0453399	0.039	0.055	1
TUBB2A	0.0271329	-0.0370021	0.145	0.174	1
RACGAP1	0.0271791	-0.0230885	0.005	0.011	1
TMLHE-AS1	0.027193	-0.0217597	0.005	0.011	1
VPS13D	0.0272344	-0.0298738	0.147	0.178	1
AL356481.1	0.0272406	-0.0184018	0.005	0.012	1
KIAA1958	0.0272492	-0.0709247	0.085	0.105	1
BCAT2	0.0272857	-0.0435166	0.048	0.064	1
DYM	0.027307	-0.0630252	0.215	0.248	1
AL031602.2	0.0273522	-0.0169005	0.006	0.012	1
CYLD	0.0273606	-0.0780167	0.381	0.417	1
CD40	0.0273748	-0.019215	0.005	0.011	1
LINC01117	0.0275363	-0.018037	0.006	0.012	1
BBS10	0.0275457	-0.0196826	0.005	0.012	1
KANSL1-AS1	0.0275551	-0.0331204	0.066	0.085	1
DDIT4	0.0275765	-0.0859103	0.553	0.593	1
FBXO15	0.0275946	0.0171868	0.013	0.006	1
RUVBL2	0.0276004	-0.0612187	0.086	0.109	1
AC007622.2	0.0276186	0.0197215	0.013	0.006	1
TINF2	0.0276224	-0.0530054	0.14	0.167	1
ZNF671	0.0276288	-0.0340475	0.029	0.042	1
ZFAS1	0.0276696	0.071018	0.867	0.847	1
ZNF436-AS1	0.0276817	-0.0151306	0.006	0.012	1
AL158055.1	0.0277029	0.0300677	0.023	0.013	1
S100A6	0.0277219	-0.0618222	0.777	0.803	1
GTF2A1	0.027746	-0.0713679	0.086	0.107	1
JKAMP	0.0277691	-0.0303149	0.059	0.078	1
NUP88	0.0277802	-0.0424276	0.105	0.13	1
COX14	0.0277886	-0.0762163	0.298	0.333	1
ACY1	0.0278079	-0.0426984	0.037	0.051	1
TRANK1	0.0278204	0.0807624	0.105	0.085	1
AC009690.2	0.0278755	-0.0253041	0.012	0.021	1
ARAP2	0.0279067	-0.037115	0.132	0.16	1
SYT11	0.0279078	-0.012454	0.006	0.012	1
FAM193B	0.0279142	-0.0459084	0.057	0.075	1
TNFRSF1A	0.0279156	-0.0346021	0.053	0.07	1
ANKRD6	0.0279531	-0.0216074	0.012	0.021	1
RPS4Y1	0.0281142	0.132556	0.153	0.127	1
ZBTB7B	0.0281316	-0.0111733	0.001	0.005	1
SYS1	0.0281966	-0.0647904	0.146	0.173	1
LINC01719	0.0282231	-0.00952417	0.001	0.005	1
TMPPE	0.0282231	-0.00981004	0.001	0.005	1
COP1	0.0282897	-0.0671665	0.248	0.283	1
TPH1	0.0282919	-0.00842519	0.001	0.005	1
LHFPL2	0.0283609	-0.00806902	0.001	0.005	1
PTPN9	0.0283722	-0.0337773	0.031	0.045	1
RAB34	0.0284647	-0.0302386	0.018	0.029	1
AC104041.1	0.0285193	0.057252	0.04	0.027	1
RAB1B	0.0285617	-0.0721529	0.185	0.215	1
MSH2	0.0286186	-0.0560609	0.109	0.131	1
OCIAD2	0.0286257	-0.064874	0.405	0.443	1
ENDOD1	0.0286406	-0.040499	0.026	0.038	1
AC246785.3	0.0286726	0.0246406	0.016	0.008	1
PRAG1	0.0287576	-0.0434222	0.115	0.141	1
2024-03-05	0.0288063	-0.0099895	0.115	0.141	1
FUT4	0.0288243	-0.0146716	0.012	0.021	1
TRIM28	0.028871	-0.0853526	0.447	0.485	1
ZC3H4	0.0288965	-0.0347488	0.088	0.111	1
SLTM	0.0289734	-0.0709062	0.358	0.396	1
SNHG16	0.0289776	-0.0640039	0.339	0.382	1
RASD1	0.0290594	0.0437404	0.022	0.012	1
ZFP62	0.029084	0.0387134	0.084	0.065	1
CASZ1	0.0292	0.035868	0.016	0.008	1
CASTOR3	0.0292071	-0.0359397	0.031	0.045	1
BICRA	0.0292252	-0.0121941	0.049	0.066	1
ATP6AP2	0.0292869	-0.0564504	0.275	0.312	1
PRRT3	0.0293115	-0.0288009	0.015	0.024	1
EIF4B	0.0293176	-0.0723798	0.743	0.764	1
EP300	0.0293273	-0.0554395	0.161	0.19	1
PTPRA	0.0293956	-0.0647866	0.281	0.319	1
NUBP1	0.0294332	-0.0286691	0.054	0.072	1
NDUFB8	0.0294754	-0.0625467	0.539	0.578	1
ELOC	0.0294942	-0.0621829	0.243	0.278	1
CASS4	0.0295191	-0.0387177	0.09	0.112	1
SRP9	0.0295583	-0.0553423	0.416	0.455	1
APBA1	0.0295734	0.016433	0.003	0	1
AL138762.1	0.0295734	0.0113441	0.003	0	1
AP006216.1	0.0295734	0.00742287	0.003	0	1
PLA2G4E-AS1	0.0295734	0.00965445	0.003	0	1
AC007448.4	0.0295734	0.0095426	0.003	0	1
DNAJC28	0.0295734	0.00904201	0.003	0	1
ADM2	0.0295734	0.00660237	0.003	0	1
PKM	0.0295857	-0.0759747	0.424	0.469	1
EIF4A2	0.0296062	-0.0506935	0.727	0.762	1
RO60	0.0297458	-0.0578063	0.153	0.179	1
GAS5	0.0297543	0.0608972	0.911	0.906	1
PRR13	0.0297849	-0.0550367	0.533	0.579	1
DTD1	0.0298199	-0.0558859	0.132	0.159	1
SEPTIN7	0.0298719	-0.0459515	0.572	0.614	1
MAP4K3-DT	0.0298783	0.0508261	0.058	0.042	1
TENT4B	0.0299008	-0.076603	0.159	0.188	1
LINC00467	0.0299105	-0.0305998	0.018	0.028	1
BOLA2B	0.0300771	-0.0479417	0.059	0.076	1
ANKAR	0.0300789	0.0637269	0.078	0.06	1
ROCK2	0.0300961	-0.0446573	0.055	0.072	1
MRPS6	0.030247	-0.0616258	0.202	0.233	1
ZNF84	0.0302847	0.0782285	0.12	0.099	1
NR4A2	0.0302932	-0.104833	0.654	0.688	1
ABCB6	0.0303405	-0.023437	0.011	0.019	1
RNF168	0.0303731	-0.0769493	0.155	0.181	1
GRWD1	0.0304539	-0.0413184	0.069	0.088	1
FKBP1A	0.030465	-0.0856753	0.319	0.353	1
ADSS	0.0304836	-0.0492629	0.243	0.279	1
AL158163.2	0.0304941	0.0163591	0.01	0.004	1
PRAF2	0.0305106	0.0563717	0.079	0.061	1
GIMAP6	0.030523	0.0615546	0.125	0.103	1
TEPP	0.0305775	-0.0284882	0.018	0.028	1
SUZ12	0.0305847	-0.0874092	0.232	0.264	1
DGUOK	0.0306016	-0.0661713	0.332	0.366	1
STAT2	0.0306585	-0.0396562	0.082	0.103	1
EIF3M	0.030666	-0.0799068	0.573	0.609	1
PRR7	0.0306761	-0.0498147	0.086	0.106	1
RAD51B	0.0306799	-0.0660894	0.174	0.204	1
USP36	0.0307389	-0.0783276	0.316	0.348	1
FAM193A	0.0309138	-0.0649973	0.091	0.112	1
TTBK2	0.0309386	-0.0451823	0.081	0.103	1
SART1	0.030977	-0.0460506	0.15	0.178	1
AP3M2	0.031001	-0.0477394	0.059	0.077	1
SLAIN2	0.0310021	-0.0494273	0.141	0.168	1
PET100	0.0310098	0.08819	0.413	0.387	1
TRAF4	0.0310564	-0.043927	0.047	0.063	1
ACSL1	0.0311161	-0.0243646	0.033	0.047	1
CAMKMT	0.0311183	0.0155875	0.204	0.24	1
MAP9	0.0312451	-0.0522823	0.069	0.088	1
TYW1B	0.0313726	0.061756	0.073	0.056	1
GIMAP5	0.0314252	-0.0573951	0.278	0.314	1
TBL1XR1	0.0315044	-0.0420236	0.186	0.219	1
TMPRSS13	0.0315046	-0.00954818	0	0.003	1
SLC38A4	0.0315046	-0.0110311	0	0.003	1
LINC00449	0.0315046	-0.0093282	0	0.003	1
AC004223.4	0.0315046	-0.00793446	0	0.003	1
AC025259.3	0.0315387	-0.00680784	0	0.003	1
AC093484.4	0.0315387	-0.00899602	0	0.003	1
AL451070.1	0.0315729	-0.00809834	0	0.003	1
AC011939.2	0.0315729	-0.00581241	0	0.003	1
AC010547.1	0.0315729	-0.00775539	0	0.003	1
AC027307.3	0.0315729	-0.00962281	0	0.003	1
AC105219.4	0.031607	-0.00553655	0	0.003	1
AP001992.2	0.031607	-0.00643089	0	0.003	1
ZNF585A	0.0316401	-0.0434216	0.079	0.1	1
RPRM	0.0316412	-0.00606716	0	0.003	1
AC019131.1	0.0316412	-0.0141349	0	0.003	1
TERT	0.0316412	-0.0068782	0	0.003	1
AC022413.2	0.0316412	-0.00917026	0	0.003	1
AC105206.2	0.0316412	-0.00664421	0	0.003	1
EI24	0.0316658	-0.0599843	0.104	0.126	1
AL031985.3	0.0316754	-0.00534111	0	0.003	1
AL109984.1	0.0316754	-0.0056683	0	0.003	1
AC020911.2	0.0316779	-0.0466567	0.194	0.225	1
MRM2	0.0317228	0.0536822	0.068	0.051	1
PLAA	0.031756	-0.0617879	0.131	0.157	1
ANAPC2	0.03186	-0.0544656	0.054	0.071	1
YLPM1	0.0318821	-0.0673617	0.247	0.283	1
NUB1	0.031915	-0.0613404	0.214	0.247	1
ROGDI	0.0320333	-0.0372212	0.041	0.057	1
CIAO1	0.0320633	-0.0531823	0.183	0.213	1
ACAP1	0.0321145	-0.0871655	0.569	0.594	1
PHYKPL	0.0322102	-0.0855529	0.266	0.297	1
ACTN4	0.0323281	-0.0363731	0.041	0.056	1
KMT5B	0.0323341	0.0741304	0.13	0.108	1
SLC66A3	0.0323753	-0.0552349	0.076	0.095	1
HCG11	0.0324765	-0.0353101	0.01	0.018	1
SLC39A8	0.0325395	-0.0432001	0.122	0.146	1
PSMD8	0.0325815	-0.0693509	0.238	0.271	1
LUZP1	0.0326054	-0.0189617	0.033	0.046	1
ANGPT2	0.0326458	-0.0220405	0.01	0.018	1
TECPR2	0.0326705	-0.0236044	0.033	0.046	1
AC020765.2	0.0327279	-0.0352561	0.036	0.05	1
EIF3L	0.0327304	0.0793929	0.78	0.764	1
TAGLN2	0.0327423	-0.0853568	0.643	0.667	1
CUL2	0.0327738	-0.046903	0.155	0.183	1
RRAGC	0.0327792	-0.0278722	0.043	0.058	1
MED24	0.0327981	-0.0352575	0.068	0.087	1
CCDC28B	0.0328118	-0.0213587	0.028	0.041	1
AATK	0.032928	0.0100539	0.006	0.001	1
WDR37	0.0329402	-0.0717652	0.13	0.156	1
CDK4	0.0329465	-0.0710947	0.096	0.118	1
CNOT4	0.0329607	-0.0782748	0.229	0.261	1
RNFT1	0.0329905	-0.0608428	0.084	0.105	1
RFPL3S	0.0329953	0.0122261	0.006	0.001	1
SLFN11	0.0330876	-0.0426417	0.05	0.066	1
DNMT3B	0.0331172	-0.0141827	0.002	0.006	1
AC233976.2	0.0331656	-0.0140676	0.002	0.006	1
SUSD1	0.0331746	-0.0262607	0.01	0.017	1
OMD	0.0331898	-0.00979874	0.002	0.006	1
FAM200A	0.0332772	-0.0426982	0.045	0.061	1
WDR64	0.0333112	-0.0120313	0.002	0.006	1
MIA2	0.0333708	-0.086619	0.134	0.158	1
ABCC10	0.0334653	-0.0280085	0.053	0.07	1
HOOK2	0.0335176	-0.0908559	0.583	0.614	1
ICA1	0.0335795	-0.00864145	0.002	0.006	1
AEBP1	0.0336086	-0.0496054	0.049	0.065	1
Z99716.2	0.0336285	-0.00890959	0.002	0.006	1
IDI1	0.033641	-0.0522634	0.296	0.331	1
EZH1	0.0336894	-0.033588	0.084	0.105	1
GSTO2	0.0337067	0.0359273	0.022	0.013	1
MFN1	0.0337161	-0.0338904	0.068	0.087	1
GMPPB	0.0337177	-0.0352279	0.032	0.045	1
ZNF575	0.0337366	-0.0363582	0.029	0.042	1
MTMR8	0.033772	-0.0483808	0.036	0.05	1
ARFGAP3	0.0337723	-0.052675	0.098	0.12	1
CCT3	0.0338614	-0.0760252	0.381	0.422	1
AL021396.1	0.0338666	0.0192073	0.008	0.003	1
AP001062.2	0.0338902	-0.017155	0.01	0.018	1
PLA2G6	0.0339562	0.0591868	0.049	0.035	1
C19orf54	0.0339884	-0.0197817	0.014	0.023	1
AC010976.1	0.0340187	0.0124836	0.008	0.003	1
CD83	0.0340307	-0.0488747	0.077	0.096	1
CTDNEP1	0.0340381	-0.0563762	0.383	0.42	1
NBAS	0.034251	-0.0261196	0.155	0.183	1
GTSCR1	0.0342613	-0.0260114	0.013	0.022	1
SP2	0.0343686	-0.0527158	0.075	0.094	1
GRK2	0.0344145	-0.0809971	0.368	0.407	1
IGKV3-20	0.0344227	0.0117478	0.004	0.001	1
N6AMT1	0.0344763	-0.0297025	0.036	0.051	1
PLCD3	0.0344771	0.0142526	0.004	0.001	1
AL133477.2	0.0344796	0.0320948	0.023	0.013	1
RFTN1	0.0344963	-0.0770937	0.288	0.323	1
AGAP3	0.0345142	-0.0291723	0.024	0.036	1
SELENOK	0.0345199	-0.0681312	0.434	0.468	1
AL136162.1	0.0346954	0.00921229	0.004	0.001	1
ZNF800	0.0347141	0.0548536	0.338	0.307	1
GABARAP	0.0347443	-0.0371588	0.615	0.663	1
TMUB2	0.0347935	-0.0314648	0.097	0.12	1
RPL13	0.0348427	0.0151825	0.998	1	1
AL034550.2	0.0348513	-0.0225823	0.03	0.042	1
TRBJ1-6	0.0349699	-0.0178321	0.01	0.017	1
FGD3	0.0349954	-0.0560498	0.333	0.365	1
IMMT	0.0350315	-0.0569484	0.128	0.154	1
LINC01786	0.035041	-0.00574986	0	0.002	1
C1orf167	0.035041	-0.00548462	0	0.002	1
AL512288.1	0.035041	-0.00685851	0	0.002	1
AC103923.1	0.035041	-0.00724768	0	0.002	1
MSH4	0.035041	-0.00473575	0	0.002	1
LINC02795	0.035041	-0.0123969	0	0.002	1
AL592424.1	0.035041	-0.0046089	0	0.002	1
XCL2	0.035041	-0.00474341	0	0.002	1
AC104335.1	0.035041	-0.00568956	0	0.002	1
AC079779.3	0.035041	-0.00433612	0	0.002	1
B3GNT7	0.035041	-0.00564908	0	0.002	1
MST1R	0.035041	-0.00407741	0	0.002	1
AC112487.1	0.035041	-0.00670468	0	0.002	1
ADPRH	0.035041	-0.0173877	0	0.002	1
CSTA	0.035041	-0.00498427	0	0.002	1
AC104078.2	0.035041	-0.00481326	0	0.002	1
AC004067.1	0.035041	-0.00520387	0	0.002	1
AL158198.1	0.035041	-0.00499848	0	0.002	1
ADGRF2	0.035041	-0.0041048	0	0.002	1
TRGV5P	0.035041	-0.0055118	0	0.002	1
AC092634.4	0.035041	-0.00507715	0	0.002	1
AC015983.2	0.035041	-0.00717536	0	0.002	1
ZC3HAV1L	0.035041	-0.00473038	0	0.002	1
AC073140.1	0.035041	-0.00815922	0	0.002	1
AF131215.2	0.035041	-0.00515584	0	0.002	1
AC012533.1	0.035041	-0.00546969	0	0.002	1
AL354989.1	0.035041	-0.00509247	0	0.002	1
ANKRD20A3	0.035041	-0.00665765	0	0.002	1
AL590369.1	0.035041	-0.00471269	0	0.002	1
AL353586.1	0.035041	-0.0081254	0	0.002	1
DLG5	0.035041	-0.00475952	0	0.002	1
BRSK2	0.035041	-0.00556531	0	0.002	1
PRR5L	0.035041	-0.00465664	0	0.002	1
AP003778.1	0.035041	-0.00592322	0	0.002	1
AP003120.1	0.035041	-0.00556986	0	0.002	1
PTMS	0.035041	-0.00523683	0	0.002	1
AC025030.2	0.035041	-0.00444941	0	0.002	1
HNF1A	0.035041	-0.00516383	0	0.002	1
PCOTH	0.035041	-0.00470503	0	0.002	1
AL161430.1	0.035041	-0.0185731	0	0.002	1
FAM71D	0.035041	-0.00615447	0	0.002	1
AC020661.3	0.035041	-0.00516646	0	0.002	1
MNS1	0.035041	-0.00418685	0	0.002	1
AC011939.3	0.035041	-0.00526736	0	0.002	1
ABCC6	0.035041	-0.00469671	0	0.002	1
AC005632.6	0.035041	-0.00584081	0	0.002	1
AC130324.1	0.035041	-0.00598537	0	0.002	1
PHOSPHO1	0.035041	-0.00417307	0	0.002	1
AC105227.1	0.035041	-0.00411219	0	0.002	1
TMEM221	0.035041	-0.00610058	0	0.002	1
SYNE4	0.035041	-0.00480073	0	0.002	1
AL391097.2	0.035041	-0.00533737	0	0.002	1
ALAS2	0.035041	-0.00831319	0	0.002	1
TAF7L	0.035041	-0.005558	0	0.002	1
RNF113A	0.0350631	0.0770137	0.196	0.172	1
PTDSS1	0.0350648	-0.0707376	0.25	0.281	1
DECR1	0.0350943	-0.04926	0.217	0.25	1
ABHD15-AS1	0.0351005	-0.0256005	0.038	0.053	1
DHPS	0.0351168	-0.0803094	0.213	0.244	1
PPP1R16B	0.0351494	-0.070902	0.143	0.169	1
ZNF749	0.0352645	-0.0534014	0.082	0.102	1
MFAP1	0.0352656	-0.0461568	0.049	0.066	1
IVNS1ABP	0.0352911	-0.0666158	0.274	0.307	1
SGK1	0.0353456	-0.0604496	0.135	0.16	1
RNF122	0.035374	-0.0236954	0.013	0.022	1
C8orf37	0.0354103	-0.0244326	0.009	0.016	1
DYRK1A	0.0354167	-0.0564392	0.288	0.322	1
NUP62	0.0354221	-0.0395071	0.063	0.082	1
DAXX	0.0354344	-0.0618494	0.122	0.145	1
BDH1	0.0354388	-0.0318385	0.074	0.094	1
ZNF195	0.0354808	-0.0549783	0.095	0.116	1
ORAI3	0.0355842	-0.0246222	0.031	0.044	1
ZBTB5	0.0355952	0.035505	0.033	0.022	1
MTERF3	0.0356034	-0.0462558	0.054	0.07	1
FBXW4	0.0357088	0.0844968	0.132	0.111	1
HIKESHI	0.0357125	-0.0509018	0.152	0.178	1
PCSK4	0.035746	-0.0109774	0.013	0.022	1
ZNF90	0.0358271	-0.0253379	0.009	0.016	1
NIP7	0.0359133	-0.0539394	0.1	0.122	1
NFKBIA	0.0359145	-0.101436	0.725	0.74	1
CD38	0.036072	-0.0356897	0.019	0.029	1
CAMK1D	0.0360776	-0.061166	0.204	0.236	1
HIPK2	0.0361026	-0.0657551	0.219	0.251	1
SMAGP	0.0361138	-0.0388109	0.047	0.063	1
GPSM3	0.0361317	-0.0506449	0.766	0.79	1
PGGHG	0.0361948	0.0920319	0.401	0.38	1
FUT10	0.0362282	-0.0227543	0.016	0.026	1
ANKFY1	0.0362444	-0.0429801	0.067	0.085	1
SLK	0.036423	-0.0722669	0.137	0.162	1
NEURL2	0.0364877	0.0252344	0.013	0.006	1
RUVBL1	0.0365087	-0.0362476	0.098	0.121	1
C11orf71	0.0365721	-0.0343687	0.041	0.056	1
MEIOC	0.0366071	0.0429792	0.025	0.015	1
ACSS1	0.0366869	-0.0331826	0.09	0.111	1
SPECC1L	0.036699	-0.0555736	0.109	0.131	1
CCDC173	0.0368526	-0.0572085	0.116	0.14	1
PYROXD1	0.0368864	0.0688595	0.118	0.098	1
RFNG	0.0368999	-0.0552648	0.09	0.112	1
AC080112.4	0.0369056	0.0194164	0.013	0.006	1
HIST1H2BN	0.0369535	-0.023298	0.021	0.032	1
AL139288.1	0.0369818	-0.0154639	0.002	0.006	1
COPB1	0.0370724	-0.0751526	0.235	0.265	1
PHF19	0.0371404	-0.0573608	0.074	0.093	1
ADAL	0.0371776	-0.0260281	0.024	0.035	1
AL136962.1	0.0371813	-0.0315367	0.031	0.044	1
CCL3	0.0372549	-0.00738212	0.002	0.006	1
MBOAT7	0.0372616	-0.0396956	0.049	0.065	1
SNHG21	0.0372743	0.0437814	0.074	0.057	1
ANAPC15	0.0372989	0.03718	0.192	0.165	1
MYL3	0.0373047	-0.0110416	0.002	0.006	1
ITPR3	0.0373285	-0.0478658	0.061	0.078	1
RAP1GAP2	0.0373348	-0.037239	0.021	0.032	1
AC007342.4	0.0373397	-0.0419573	0.021	0.032	1
SPCS1	0.0373553	-0.0627761	0.519	0.56	1
DDIAS	0.0373976	-0.0417131	0.031	0.044	1
AC073333.1	0.0374546	-0.00745206	0.002	0.006	1
CMTM4	0.0374996	0.0183678	0.009	0.003	1
LINC01816	0.0375493	0.023907	0.016	0.008	1
PGK1	0.0375655	-0.0536939	0.662	0.69	1
GAMT	0.037568	-0.0497701	0.104	0.127	1
AP000688.1	0.0376301	-0.005533	0.002	0.006	1
ARV1	0.0376428	-0.0333707	0.041	0.056	1
AIMP2	0.0377063	-0.0368349	0.047	0.063	1
CHML	0.0377475	-0.0139199	0.008	0.015	1
MPND	0.0377579	-0.038825	0.038	0.052	1
CELF1	0.037776	-0.0879742	0.215	0.242	1
C19orf53	0.0378114	-0.0727967	0.622	0.658	1
RRP1	0.0379071	-0.0348787	0.057	0.074	1
PPCS	0.0379117	-0.0868024	0.244	0.275	1
ZMYM5	0.0379182	0.0396259	0.148	0.126	1
ACRBP	0.0379291	0.0164165	0.009	0.003	1
UBE2D1	0.0379614	-0.0408216	0.106	0.13	1
VEZF1	0.0379699	-0.0411252	0.125	0.151	1
DDX60	0.0379732	-0.0269501	0.062	0.08	1
SCML4	0.0380012	-0.0468559	0.464	0.506	1
NUDT15	0.0380303	-0.0475708	0.088	0.109	1
VTI1B	0.038109	-0.0673374	0.143	0.168	1
AL031714.1	0.0381848	0.0123971	0.009	0.003	1
VAPB	0.0382212	-0.0417385	0.115	0.138	1
AC010896.1	0.0383814	-0.0289024	0.007	0.014	1
FBXO3	0.0384099	0.0737445	0.19	0.165	1
DDX6	0.0384343	0.0983659	0.55	0.534	1
MYADM	0.0385001	-0.0672055	0.43	0.465	1
AC023908.3	0.0385612	0.0116857	0.009	0.003	1
EIF1AX	0.0386103	-0.0521696	0.444	0.485	1
ZMAT3	0.0386486	-0.0584581	0.068	0.086	1
RBM22	0.0386692	-0.0593798	0.182	0.21	1
PTPN4	0.038686	0.0869003	0.277	0.253	1
VPS4B	0.0388639	-0.0826746	0.187	0.214	1
ADAR	0.0388717	-0.0746601	0.379	0.416	1
PLIN2	0.0388952	-0.0436006	0.127	0.152	1
TMX3	0.0389006	-0.0570769	0.089	0.109	1
CD27	0.0389258	-0.0812805	0.538	0.575	1
MBTD1	0.0389314	-0.0322538	0.076	0.096	1
KCTD16	0.0389778	-0.0122451	0.008	0.015	1
ALS2CL	0.0390861	-0.0198637	0.007	0.014	1
FBXL15	0.0391193	-0.0429619	0.102	0.125	1
AC092418.2	0.039176	-0.0215704	0.012	0.021	1
NAPG	0.03922	-0.0602529	0.115	0.138	1
DUSP23	0.0392544	-0.040271	0.072	0.091	1
AC091978.1	0.0392741	-0.0252035	0.012	0.021	1
SYVN1	0.0393819	-0.0436608	0.062	0.079	1
THOC3	0.0394453	-0.0594493	0.2	0.233	1
FGFBP2	0.0394566	-0.033374	0.018	0.028	1
CHMP4A	0.0395108	-0.0615913	0.293	0.329	1
SMIM35	0.039541	-0.0217783	0.003	0.007	1
VAMP8	0.0397407	-0.055805	0.358	0.394	1
ZNF493	0.0398476	0.0848021	0.118	0.098	1
NR1H3	0.0398534	-0.0210835	0.012	0.02	1
ADTRP	0.0400014	-0.0410595	0.023	0.034	1
MBOAT2	0.0400111	-0.012504	0.003	0.007	1
AC084125.2	0.0400679	0.0136982	0.007	0.002	1
AL590666.5	0.0400857	-0.00959629	0.003	0.007	1
AC093864.1	0.0400857	-0.0122279	0.003	0.007	1
ARL2BP	0.0401504	-0.048224	0.231	0.265	1
MAGI2-AS3	0.0401802	-0.0154073	0.007	0.014	1
MRPS18C	0.0402016	-0.0352799	0.123	0.148	1
DNAJB5	0.0402133	0.0140068	0.007	0.002	1
ARRDC5	0.0402288	-0.0323165	0.015	0.024	1
TVP23A	0.0402354	-0.00969654	0.003	0.007	1
EDA	0.0402842	-0.0460408	0.015	0.024	1
IPO11	0.0402858	0.0650685	0.059	0.045	1
ADAMTSL4-AS1	0.0403439	-0.0323694	0.063	0.081	1
MTMR10	0.0403471	0.0482308	0.061	0.046	1
HSPA9	0.0403554	-0.0555193	0.446	0.488	1
AC011773.4	0.0403835	0.0141691	0.007	0.002	1
NCBP2AS2	0.0404005	-0.0757523	0.298	0.329	1
SELPLG	0.0404102	-0.0616621	0.312	0.352	1
ATG10	0.040435	0.086484	0.118	0.098	1
LPGAT1	0.0405038	-0.0317075	0.064	0.082	1
ZNF322	0.0405214	-0.0181606	0.015	0.024	1
PM20D1	0.0405543	0.013798	0.007	0.002	1
AARS	0.0405956	-0.0598593	0.114	0.136	1
PLCL2	0.0405974	-0.0481655	0.286	0.323	1
TIAM2	0.0406034	-0.00753652	0.033	0.046	1
EFCAB14	0.0406388	-0.0292336	0.142	0.17	1
MRPL13	0.040663	-0.0641443	0.099	0.12	1
OTULIN	0.0407349	-0.0189735	0.108	0.131	1
STK25	0.0407614	-0.0385501	0.122	0.145	1
AC008105.3	0.0407957	0.113389	0.411	0.389	1
AC114980.1	0.0408575	0.0172279	0.01	0.004	1
SUCLG2	0.0409831	0.100609	0.326	0.301	1
IL10RA	0.040998	-0.0631553	0.189	0.22	1
UBE2Z	0.0410168	-0.0702889	0.158	0.183	1
ILF2	0.0410618	-0.0851766	0.369	0.402	1
TCEA1	0.0411027	-0.0550115	0.419	0.458	1
DDHD1	0.0412846	-0.0376859	0.168	0.197	1
POP4	0.0413204	-0.0507147	0.081	0.1	1
TOMM7	0.041341	0.0368617	0.944	0.945	1
SNHG6	0.0414086	0.0468682	0.816	0.814	1
RNF220	0.0414343	-0.0372681	0.235	0.269	1
PIGT	0.0415451	-0.0341356	0.186	0.217	1
TMEM237	0.0415561	-0.0149267	0.012	0.02	1
MTA1	0.0415788	-0.0411174	0.118	0.141	1
EXOG	0.0416125	0.0814674	0.116	0.096	1
LINC00339	0.0417303	-0.0384461	0.075	0.094	1
ZNF835	0.0417426	-0.014695	0.003	0.008	1
PCYOX1L	0.0417624	-0.0532012	0.064	0.082	1
CDS1	0.0417781	-0.0205191	0.007	0.013	1
MBD2	0.0418149	-0.041905	0.277	0.315	1
AL359962.3	0.0418158	-0.0142859	0.003	0.008	1
HOOK1	0.0418598	-0.0312332	0.067	0.085	1
JMJD8	0.0418602	-0.0395043	0.095	0.116	1
AL135978.2	0.0418892	-0.0120574	0.003	0.008	1
KPNA2	0.0418971	-0.0428577	0.143	0.168	1
KCNAB2	0.0419816	-0.0347366	0.187	0.217	1
TRBC2	0.0419945	-0.0860479	0.611	0.625	1
SLC25A28	0.0419997	-0.0570892	0.14	0.164	1
PRELID3B	0.0420304	-0.0392133	0.167	0.195	1
TRRAP	0.042143	-0.0595099	0.126	0.15	1
MIR302CHG	0.0421589	-0.0120171	0.003	0.008	1
C11orf96	0.0421835	-0.00607781	0.003	0.008	1
AL031283.1	0.0422124	-0.0130843	0.007	0.013	1
AC004039.1	0.0422574	-0.00945253	0.003	0.008	1
AKAP1	0.0422668	-0.030102	0.057	0.075	1
CYC1	0.0423588	-0.0627117	0.209	0.237	1
AC131934.1	0.0425292	-0.00955411	0.003	0.008	1
SARNP	0.0425392	-0.07348	0.174	0.2	1
RPS8	0.0425463	0.0197451	0.997	0.999	1
IRF2BPL	0.0425807	-0.0666883	0.125	0.149	1
MGLL	0.0426316	0.0171735	0.01	0.004	1
AP002812.2	0.0426378	-0.02481	0.011	0.019	1
GMPS	0.0426399	-0.0376399	0.15	0.176	1
ODF2L	0.0426495	-0.0752872	0.177	0.203	1
GDPD5	0.042651	-0.0198286	0.006	0.012	1
CEP126	0.0426917	-0.0391839	0.022	0.033	1
SNN	0.0427271	-0.0666701	0.146	0.17	1
PPP3R1	0.0427953	-0.0579764	0.219	0.251	1
KARS	0.0428101	-0.064183	0.161	0.186	1
SIDT2	0.0428206	-0.035474	0.039	0.053	1
ACTR3	0.0429312	-0.0751676	0.434	0.47	1
KANTR	0.0429646	-0.048811	0.065	0.082	1
GPR183	0.0431156	-0.0448049	0.032	0.044	1
ARSG	0.0431344	-0.0421571	0.069	0.087	1
MLKL	0.0431729	-0.0316905	0.025	0.036	1
BOLA3	0.0432138	-0.0439928	0.128	0.152	1
DNAJC30	0.0432616	-0.0318891	0.067	0.085	1
TSC22D1-AS1	0.0433117	-0.018249	0.005	0.011	1
NPW	0.0433455	-0.0202813	0.011	0.019	1
AC095057.3	0.043436	-0.018315	0.006	0.012	1
LINC00659	0.0434547	-0.0192651	0.005	0.011	1
PAQR3	0.0434903	-0.0573886	0.067	0.085	1
AC087294.1	0.0434954	0.0167385	0.01	0.004	1
UBXN2A	0.0435328	-0.0489485	0.098	0.119	1
ALKBH7	0.0435691	-0.0738914	0.516	0.546	1
BEND3	0.0435826	-0.0114819	0.003	0.008	1
CWC15	0.0437759	-0.0687643	0.281	0.31	1
JAK2	0.0438602	-0.00965263	0.053	0.069	1
AC132938.6	0.0438704	-0.0190703	0.005	0.01	1
AFAP1L2	0.0439057	-0.0120912	0.004	0.009	1
KDM4C	0.0439065	-0.0610165	0.313	0.344	1
MED7	0.0439141	-0.0350649	0.037	0.051	1
LINC01260	0.0439752	-0.0143641	0.004	0.009	1
AC099568.2	0.0440024	0.0078426	0.003	0	1
AL049796.1	0.0440024	0.00677667	0.003	0	1
AC095032.1	0.0440024	0.00952578	0.003	0	1
AC140125.1	0.0440024	0.00815579	0.003	0	1
TRIM31	0.0440024	0.00677338	0.003	0	1
DDX39B-AS1	0.0440024	0.0067077	0.003	0	1
GNMT	0.0440024	0.0100589	0.003	0	1
HEY2	0.0440024	0.00945162	0.003	0	1
HDAC9	0.0440024	0.0113107	0.003	0	1
AC004988.1	0.0440024	0.00759178	0.003	0	1
SSPO	0.0440024	0.00755716	0.003	0	1
AC010997.3	0.0440024	0.00930332	0.003	0	1
TSPAN9	0.0440024	0.0107096	0.003	0	1
AC125611.4	0.0440024	0.00805465	0.003	0	1
CFAP73	0.0440024	0.00663049	0.003	0	1
LINC01234	0.0440024	0.00699668	0.003	0	1
AL162311.3	0.0440024	0.00743795	0.003	0	1
AL137786.1	0.0440024	0.00726773	0.003	0	1
TBC1D3L	0.0440024	0.00803337	0.003	0	1
NPHS1	0.0440024	0.00723095	0.003	0	1
AL031667.3	0.0440024	0.006662	0.003	0	1
MIR503HG	0.0440024	0.00696889	0.003	0	1
TXLNG	0.044037	-0.066918	0.186	0.212	1
TSPYL2	0.0440585	-0.0764017	0.492	0.53	1
LINC02752	0.0441609	-0.0122984	0.004	0.009	1
HNRNPH2	0.0441778	-0.059712	0.224	0.251	1
REXO1	0.0442038	-0.0355138	0.1	0.122	1
SNAPC1	0.044208	-0.0583962	0.083	0.102	1
NIPSNAP3A	0.0442767	-0.0336124	0.027	0.039	1
ISM1	0.0442994	-0.0101255	0.005	0.01	1
CBL	0.0443483	-0.0542759	0.139	0.165	1
LGMN	0.044352	-0.0248193	0.042	0.057	1
NAPA	0.0443713	-0.0513719	0.31	0.346	1
SIRPB1	0.0444545	-0.00275713	0.006	0.012	1
NHLRC4	0.0445738	-0.0119032	0.004	0.01	1
NOP14-AS1	0.0445814	-0.0542938	0.049	0.064	1
SH3BP5	0.0446209	-0.0520485	0.048	0.063	1
VMP1	0.0446256	-0.0558319	0.16	0.186	1
ARCN1	0.0446597	-0.05301	0.178	0.206	1
TMEM14C	0.044668	-0.0466739	0.205	0.237	1
LINC01184	0.044755	-0.0530621	0.109	0.13	1
SLC35E3	0.0447762	-0.0288818	0.045	0.059	1
MRPL2	0.0447813	0.0531129	0.115	0.095	1
AC135178.4	0.0448221	-0.00942295	0.005	0.011	1
MORC2-AS1	0.0448851	-0.011395	0.005	0.011	1
DOT1L	0.0448935	-0.0416811	0.033	0.045	1
GPR55	0.0449349	-0.00975019	0.004	0.01	1
NEURL1	0.0449773	-0.0275209	0.017	0.026	1
FAM24B	0.0449836	0.0603232	0.066	0.051	1
VPS13C	0.0449869	-0.0885143	0.332	0.364	1
BCO2	0.0450594	-0.0112085	0.001	0.004	1
AC027449.1	0.0450995	-0.00833533	0.001	0.004	1
GLE1	0.0451256	-0.0425861	0.053	0.069	1
HNRNPM	0.0451273	-0.0586874	0.494	0.528	1
TRIP6	0.0451689	0.0252394	0.02	0.012	1
AC009242.1	0.0451797	-0.0145683	0.001	0.004	1
CHST7	0.0451797	-0.00819553	0.001	0.004	1
MSH5	0.0452032	0.0327888	0.013	0.006	1
AC015819.2	0.0452198	-0.00884012	0.001	0.004	1
SLC25A34	0.04526	-0.00841942	0.001	0.004	1
PMEPA1	0.0452853	-0.0228233	0.057	0.074	1
PLEKHA6	0.0453002	-0.00829315	0.001	0.004	1
AL691447.2	0.0453002	-0.00735052	0.001	0.004	1
AC018946.1	0.0453002	-0.00895203	0.001	0.004	1
AC011481.2	0.0453189	0.0214843	0.011	0.005	1
PCAT19	0.0453404	-0.00992254	0.001	0.004	1
TBP	0.045345	-0.0391526	0.1	0.121	1
BRD2	0.045346	-0.0730782	0.488	0.523	1
GPC6	0.0453807	-0.00906983	0.001	0.004	1
AC027682.2	0.0453807	-0.00653289	0.001	0.004	1
MAGOH	0.0453851	-0.0808316	0.345	0.377	1
AC087500.1	0.0454351	-0.0389404	0.022	0.032	1
AC138649.1	0.0454526	0.0217864	0.019	0.011	1
RNF181	0.0455103	0.0761922	0.19	0.168	1
SLF2	0.0455201	-0.0317472	0.047	0.062	1
TRAC	0.0455223	-0.020453	0.265	0.298	1
PRMT6	0.0455225	-0.0224859	0.027	0.039	1
EXOSC4	0.0455279	-0.0260914	0.022	0.033	1
NIBAN1	0.045542	-0.00696606	0.001	0.004	1
AC024560.4	0.045542	-0.00647253	0.001	0.004	1
HNRNPA2B1	0.0455556	-0.0381186	0.891	0.927	1
GON7	0.0456267	0.0394008	0.055	0.04	1
SRGAP2C	0.045628	0.014768	0.02	0.012	1
TLK1	0.0456801	-0.0423752	0.312	0.357	1
RPS27L	0.0456918	-0.0540014	0.277	0.308	1
STK35	0.0457561	-0.0462158	0.042	0.056	1
CSTF3	0.0457588	-0.0371476	0.063	0.08	1
SLC22A23	0.0457893	-0.0241415	0.025	0.036	1
A1BG-AS1	0.0458067	-0.018056	0.036	0.049	1
FBRSL1	0.0458878	-0.0428331	0.126	0.15	1
DSTN	0.0459321	-0.0673765	0.209	0.237	1
EPC1	0.0459563	-0.0695356	0.64	0.678	1
LRRC28	0.0459569	-0.0351395	0.055	0.071	1
DBNL	0.0459595	-0.0599176	0.276	0.308	1
AL158801.2	0.0459954	0.0151449	0.007	0.003	1
SIRT3	0.0460102	-0.0289841	0.105	0.127	1
TMEM121	0.0460112	0.0246104	0.017	0.01	1
SBF1	0.046103	-0.0276671	0.108	0.13	1
AC068051.1	0.0461527	0.0146912	0.018	0.01	1
SHC1	0.0461563	-0.0260717	0.059	0.076	1
AL034428.1	0.0461972	0.0157489	0.007	0.003	1
SCCPDH	0.046261	-0.0502865	0.105	0.126	1
IQCB1	0.0462675	-0.0405843	0.145	0.171	1
ZBTB32	0.0462731	0.0210175	0.007	0.003	1
MZT2B	0.0463009	0.0682957	0.795	0.79	1
ZNF706	0.0463433	-0.0714502	0.307	0.338	1
DENND1B	0.0463489	-0.0526921	0.069	0.086	1
ZNF883	0.0463998	0.0133886	0.007	0.003	1
TLNRD1	0.0464249	-0.0393306	0.05	0.066	1
AC007786.1	0.0464268	0.0113343	0.005	0.001	1
UBN2	0.0464822	-0.0536679	0.068	0.085	1
DHRS4	0.0464864	-0.0496966	0.123	0.145	1
AC007364.1	0.046489	0.0121385	0.005	0.001	1
WFDC3	0.0465523	0.012519	0.007	0.003	1
SUGP1	0.0465695	-0.0442513	0.073	0.091	1
TSIX	0.046583	-0.0179553	0.017	0.026	1
LINC00476	0.0466595	0.0390888	0.173	0.148	1
UBE2I	0.0466625	-0.07299	0.378	0.411	1
P2RX5	0.0467619	-0.0477861	0.041	0.055	1
BIRC7	0.0468008	0.00939652	0.005	0.001	1
MVB12A	0.0468013	-0.0387808	0.052	0.067	1
ZNF182	0.0468243	-0.0237625	0.01	0.017	1
VAV3-AS1	0.0468633	0.0112844	0.005	0.001	1
CMTM3	0.0468694	-0.0497015	0.185	0.214	1
RACK1	0.0468747	0.0303566	0.993	0.997	1
LINC00909	0.0468763	-0.0552119	0.096	0.116	1
EDRF1	0.0469111	-0.0459186	0.193	0.222	1
ZNF529	0.0469201	0.071071	0.105	0.087	1
RPL22L1	0.0469239	0.0736746	0.497	0.47	1
NDUFA3	0.0470571	0.0583639	0.51	0.491	1
FAM13B	0.0470824	-0.0554443	0.194	0.226	1
SNHG29	0.0471269	0.0371584	0.934	0.942	1
LRRC59	0.0471565	-0.0543496	0.109	0.131	1
HMCES	0.0471705	-0.0592168	0.207	0.237	1
AC092338.3	0.0471984	-0.0151694	0.01	0.018	1
HIST1H2AH	0.0472044	0.0219658	0.017	0.01	1
UROD	0.047249	-0.0677478	0.096	0.117	1
EBLN3P	0.0472522	0.0841407	0.26	0.237	1
TMEM109	0.0472897	-0.045125	0.181	0.21	1
PTPN23	0.0473067	-0.0374349	0.049	0.064	1
AL121787.1	0.0473298	-0.0139526	0.027	0.039	1
ZFAND2B	0.0473477	-0.0346325	0.192	0.224	1
APOBR	0.0473965	0.0250701	0.017	0.01	1
SNED1	0.0475573	-0.0636775	0.24	0.269	1
TAP2	0.0477633	-0.0667945	0.269	0.301	1
NPAT	0.047797	-0.0603094	0.195	0.224	1
ATXN1	0.0478509	-0.0552011	0.116	0.138	1
ANXA11	0.0478798	-0.0571963	0.513	0.549	1
RAD23B	0.0479315	-0.0783842	0.245	0.272	1
BAMBI	0.048045	-0.0209556	0.013	0.022	1
APMAP	0.0481134	-0.031639	0.094	0.116	1
ERAP1	0.0481919	-0.0539554	0.141	0.166	1
IFI30	0.0482258	0.0181253	0.016	0.009	1
MBD6	0.0482392	-0.0350478	0.083	0.103	1
BTRC	0.048315	-0.0673207	0.078	0.096	1
UHMK1	0.0483822	-0.0236515	0.225	0.257	1
SRSF9	0.0486126	-0.0434697	0.448	0.497	1
ELMO1	0.0486637	-0.0182139	0.292	0.333	1
FSCN1	0.0486823	-0.0268219	0.01	0.017	1
OS9	0.0487782	-0.0357241	0.2	0.228	1
SSH2	0.0488264	-0.0421517	0.451	0.492	1
CEP350	0.0489413	-0.0662718	0.263	0.292	1
GOT2	0.048943	-0.0339531	0.07	0.087	1
ATG13	0.0489692	-0.0281552	0.105	0.127	1
AC136475.2	0.0489886	0.0263281	0.024	0.015	1
PBXIP1	0.0489916	-0.096755	0.389	0.418	1
OVCA2	0.0490097	-0.0507102	0.081	0.099	1
TELO2	0.0490999	-0.0478819	0.051	0.066	1
ZNF569	0.0491044	-0.0548382	0.051	0.066	1
IFNGR1	0.049183	0.0536692	0.123	0.103	1
FHOD1	0.0491909	-0.0227396	0.013	0.021	1
CEP152	0.0493045	-0.0214806	0.016	0.025	1
TRBV7-3	0.0493576	0.109655	0.024	0.015	1
YIPF6	0.0493932	-0.0552296	0.046	0.06	1
GNPDA2	0.0493987	-0.0425411	0.055	0.07	1
POT1-AS1	0.0494092	-0.030006	0.016	0.024	1
TMEM39B	0.0494492	-0.0365609	0.042	0.056	1
[truncated: 34,602 more rows]

## Sheet: CD8 TCM.Pre_vs_Post
	p_val	avg_log2FC	pct.1	pct.2	p_val_adj
TXNIP	2.76731e-16	0.371619	0.952	0.903	1.01286e-11
MTRNR2L12	2.08379e-12	0.312492	0.985	0.973	7.62687e-08
JUN	1.00747e-09	0.329088	0.97	0.958	3.68746e-05
RPS29	1.1829e-08	0.124334	0.996	0.994	0.000432951
CXCR4	3.04436e-08	-0.226251	0.955	0.965	0.00111427
FTH1	3.93118e-08	-0.197902	1	0.994	0.00143885
IRF1	1.58936e-07	-0.416062	0.625	0.706	0.00581721
RPL39	7.26337e-07	0.0818157	1	0.997	0.0265847
MT-ATP6	1.30632e-06	0.177547	0.998	0.997	0.0478125
AC245014.3	3.50491e-06	0.291236	0.264	0.167	0.128283
KLF2	5.16176e-06	-0.171005	0.982	0.989	0.188926
SNHG5	5.37933e-06	0.238909	0.697	0.609	0.196889
MT2A	1.17151e-05	-0.365277	0.458	0.535	0.428783
CROCC	1.96994e-05	0.238291	0.284	0.19	0.721018
AC007952.4	2.8677e-05	0.249241	0.535	0.446	1
EEF1A1	3.18033e-05	0.0591963	1	1	1
LINC00910	4.13924e-05	0.268585	0.432	0.335	1
PNRC1	5.30033e-05	-0.133247	0.968	0.979	1
BATF	5.83849e-05	-0.210318	0.05	0.101	1
FOSB	6.12922e-05	0.176971	0.924	0.923	1
RPL21	0.000142949	0.0798625	0.996	0.995	1
RBM38	0.000167814	-0.160974	0.777	0.814	1
CD69	0.000167973	-0.232993	0.762	0.817	1
MT-ND3	0.000218844	0.130572	0.989	0.989	1
ERCC6	0.000243926	0.143448	0.09	0.044	1
MZF1-AS1	0.000249075	0.181829	0.162	0.1	1
GTF2A2	0.000252581	-0.213614	0.266	0.339	1
AK6	0.000267657	-0.139457	0.059	0.107	1
RBM42	0.000299098	-0.190552	0.129	0.19	1
RGS1	0.000311768	-0.191065	0.102	0.161	1
H3F3A	0.000318094	-0.144096	0.899	0.91	1
LENG8	0.000342849	0.186182	0.315	0.237	1
IER2	0.000387462	0.216932	0.902	0.875	1
LGALS3	0.000420834	0.135045	0.052	0.018	1
ZNF800	0.000425163	-0.193048	0.306	0.385	1
STX2	0.000429503	0.125376	0.144	0.086	1
CRYGS	0.000448191	-0.0325413	0	0.012	1
UHRF2	0.000462348	0.117259	0.177	0.11	1
RAPGEF6	0.000479546	-0.30357	0.374	0.448	1
PACC1	0.000508904	-0.0950434	0.027	0.06	1
WSB2	0.000528404	-0.111577	0.029	0.063	1
TIAL1	0.00054148	0.167063	0.297	0.219	1
TPGS1	0.000647438	-0.144368	0.129	0.192	1
C14orf119	0.000673428	-0.102873	0.055	0.1	1
CANT1	0.000722064	-0.0807469	0.034	0.071	1
ZBTB20	0.000722711	0.164232	0.546	0.452	1
RPL34	0.000782771	0.0536471	0.999	0.998	1
AC234582.1	0.000824139	0.163574	0.133	0.081	1
TRA2B	0.000866158	0.165612	0.661	0.597	1
MEST	0.00087144	0.0925172	0.072	0.033	1
SRGN	0.000872554	-0.173848	0.794	0.819	1
NDUFB6	0.000952406	-0.180016	0.247	0.323	1
ZNF793	0.00106813	-0.0521854	0.009	0.03	1
TASOR	0.00107678	0.166866	0.252	0.183	1
RFTN1	0.00114135	-0.22104	0.302	0.365	1
SESN1	0.00114958	0.103921	0.119	0.069	1
RPS21	0.00118981	0.0614289	1	0.997	1
PRKRIP1	0.00119526	0.132109	0.247	0.179	1
FAM126A	0.00122142	-0.0867889	0.028	0.059	1
HIST1H1E	0.00123667	0.227109	0.397	0.323	1
TANK	0.00124138	-0.137185	0.115	0.17	1
PYGM	0.00124231	0.0912281	0.041	0.014	1
MAGOH	0.00124452	-0.143079	0.396	0.459	1
PCBP1	0.00135217	-0.145847	0.802	0.833	1
RFNG	0.00135776	0.10033	0.112	0.065	1
ERF	0.001387	0.168248	0.179	0.122	1
COL18A1	0.00142143	-0.182487	0.183	0.244	1
CLK1	0.00143218	0.189649	0.591	0.526	1
TRAF3IP3	0.00146756	0.136108	0.514	0.419	1
SAP25	0.00147775	0.101982	0.082	0.042	1
AL390728.5	0.00153405	-0.0598955	0.022	0.05	1
GPRIN3	0.00153433	-0.135594	0.08	0.127	1
ARNT	0.0016353	0.0994088	0.067	0.032	1
UTP18	0.00164452	-0.141083	0.115	0.167	1
CFL2	0.00167744	-0.211751	0.066	0.107	1
ETNK2	0.00169027	0.0410421	0.015	0	1
MINCR	0.00178691	0.11253	0.086	0.047	1
TOMM7	0.0017996	0.126154	0.965	0.947	1
UBE2D3	0.00180111	-0.115205	0.741	0.786	1
RPL18A	0.00185647	0.0639206	0.999	0.997	1
CTSW	0.00188927	0.147428	0.629	0.576	1
NUP188	0.00189214	0.120793	0.075	0.038	1
AC011444.3	0.00191389	0.0651846	0.032	0.009	1
PIM1	0.00192365	0.145079	0.334	0.265	1
KLF3	0.00192996	-0.197574	0.603	0.641	1
DISC1FP1	0.00193153	0.0758054	0.037	0.012	1
ZXDB	0.00193399	-0.108981	0.052	0.09	1
TRIP11	0.00193715	0.152326	0.168	0.113	1
ATP5MC3	0.00195317	-0.176642	0.51	0.557	1
TEX14	0.00196557	0.165762	0.325	0.253	1
CASC3	0.00199601	-0.11235	0.129	0.184	1
SCARB2	0.00202756	0.102208	0.1	0.057	1
SMIM10L1	0.00205653	-0.148169	0.175	0.232	1
RPAP3	0.00206817	-0.146106	0.064	0.106	1
HYLS1	0.00208003	-0.0428428	0.005	0.021	1
RALGAPA1	0.00212812	-0.149831	0.315	0.386	1
AOAH	0.00212893	-0.21558	0.207	0.267	1
FLNB	0.00214525	-0.117321	0.109	0.158	1
AD000090.1	0.00216019	0.061402	0.034	0.011	1
GCSH	0.00225785	0.116032	0.116	0.071	1
OAF	0.00228403	-0.0514354	0.012	0.033	1
ETAA1	0.00229372	0.0891619	0.059	0.027	1
TIMP1	0.00232082	0.141616	0.152	0.103	1
TSPYL2	0.00235199	0.137453	0.654	0.588	1
AC026691.1	0.00238336	-0.0276976	0	0.009	1
VSIR	0.00239058	0.142345	0.48	0.412	1
ZNF775	0.00242129	0.0471431	0.021	0.003	1
HNRNPF	0.00242487	-0.156178	0.463	0.52	1
CD28	0.00244523	-0.158285	0.215	0.273	1
HSBP1	0.00246398	-0.0948478	0.055	0.094	1
GABPB1-AS1	0.00246405	0.0910502	0.2	0.14	1
PTMA	0.00253344	-0.0701349	0.999	0.997	1
SLC2A3	0.00255747	-0.150622	0.858	0.876	1
PSMD2	0.00259755	-0.157501	0.187	0.244	1
NADSYN1	0.00259814	0.104231	0.147	0.097	1
AC004771.3	0.00260191	-0.042793	0.003	0.017	1
RPL37	0.00262218	0.0464839	1	1	1
FH	0.00268912	-0.0909076	0.066	0.107	1
ZNF282	0.00269735	0.0728683	0.043	0.017	1
HLA-E	0.00278789	-0.089896	0.985	0.98	1
EFCAB2	0.00279664	0.147355	0.284	0.22	1
S100A8	0.00281042	0.103841	0.05	0.021	1
RPL23	0.00281972	-0.0831549	0.879	0.914	1
RPL36	0.00282148	0.0503285	0.998	0.997	1
RHOT2	0.00291994	0.137814	0.208	0.151	1
KIAA1328	0.00293955	0.111405	0.127	0.08	1
EPB41L4A-AS1	0.00299927	-0.180561	0.388	0.449	1
HIST3H2A	0.00301776	0.103218	0.133	0.086	1
PISD	0.00306649	0.108937	0.109	0.066	1
HSPA5	0.00312181	-0.182339	0.79	0.817	1
RHBDD1	0.00313449	-0.12255	0.075	0.116	1
ALS2	0.00326766	0.066331	0.047	0.02	1
MRPL58	0.00327988	-0.125344	0.081	0.124	1
NEIL2	0.00332174	0.0490353	0.056	0.026	1
MYO5A	0.00333282	0.0998827	0.082	0.045	1
AC091978.1	0.00335386	0.0447847	0.02	0.003	1
NOTCH2NLC	0.00340927	0.0972257	0.124	0.078	1
AL138963.4	0.00355804	0.219353	0.498	0.443	1
ZSCAN18	0.00356187	0.13069	0.188	0.133	1
GTF3C4	0.00367353	0.102284	0.07	0.036	1
RAB37	0.00370267	-0.105463	0.071	0.112	1
TMEM107	0.0038341	0.0596726	0.225	0.163	1
EOMES	0.00391263	-0.038702	0.002	0.014	1
DENND4A	0.00393639	-0.197474	0.392	0.457	1
AC044849.1	0.00395118	0.129638	0.355	0.285	1
RPS3A	0.00398585	0.049918	1	0.998	1
FGFR1OP2	0.00403011	-0.123732	0.224	0.29	1
ZSWIM6	0.00414292	0.182146	0.33	0.264	1
AL391839.3	0.00414624	-0.0626346	0.014	0.035	1
RNPS1	0.00415618	-0.146769	0.424	0.487	1
KSR1	0.00417283	-0.0782262	0.014	0.035	1
C5orf22	0.00426495	-0.061582	0.042	0.075	1
DENR	0.00426779	0.107639	0.277	0.214	1
TSSC4	0.00432365	-0.111208	0.124	0.173	1
TRMT112	0.00435298	-0.157726	0.418	0.477	1
HYPK	0.00438188	0.0707355	0.057	0.027	1
DVL3	0.00443376	-0.065659	0.031	0.06	1
TMEM30A	0.00456185	-0.0980288	0.107	0.154	1
LEPROTL1	0.0046352	-0.122401	0.935	0.929	1
GRWD1	0.00467327	-0.0943537	0.07	0.109	1
LSM5	0.00470819	0.115246	0.395	0.33	1
AC004938.2	0.00476397	0.0372925	0.019	0.003	1
AC093390.2	0.00487636	0.0406439	0.019	0.003	1
SETD9	0.00489384	0.052839	0.041	0.017	1
SLC8B1	0.00492453	0.104145	0.112	0.071	1
UCK2	0.00501926	0.0289785	0.012	0	1
GPKOW	0.00502945	-0.0733372	0.037	0.068	1
RPS28	0.00503101	0.0447116	1	1	1
DCP2	0.00508514	-0.135394	0.12	0.164	1
UBLCP1	0.00511489	-0.15057	0.117	0.163	1
HECA	0.00522592	0.149736	0.38	0.312	1
TBCEL	0.00524177	-0.0643577	0.027	0.053	1
CTNNBIP1	0.00524527	-0.0963855	0.033	0.062	1
PIM2	0.00525114	-0.141611	0.431	0.502	1
RABAC1	0.00528888	0.166477	0.531	0.466	1
NR4A1	0.00529922	0.263057	0.331	0.271	1
RCSD1	0.00531957	0.160523	0.416	0.344	1
SLC19A2	0.00536772	0.0687782	0.056	0.027	1
CBWD1	0.00548816	0.0708546	0.038	0.015	1
ELP2	0.0055517	-0.146762	0.233	0.288	1
CNN3	0.00556613	0.0602928	0.038	0.015	1
DRAXIN	0.00556831	-0.0185334	0	0.008	1
NSUN7	0.00556831	-0.0174166	0	0.008	1
AC005920.1	0.00556831	-0.0187686	0	0.008	1
PNMA8A	0.00556831	-0.0221284	0	0.008	1
AP000253.1	0.00556831	-0.0173011	0	0.008	1
EIF4A3	0.00559482	0.11533	0.451	0.382	1
GOSR2	0.00562969	-0.117111	0.088	0.128	1
AL592295.4	0.00565076	-0.0404113	0.007	0.023	1
PTGER4	0.0057636	-0.144763	0.654	0.697	1
SNHG25	0.00583944	0.149423	0.425	0.35	1
HIST1H1D	0.0058422	0.16624	0.288	0.228	1
TIMM21	0.00602865	0.072743	0.072	0.039	1
SPTAN1	0.00603837	0.101172	0.558	0.483	1
PFDN2	0.00604748	-0.1234	0.211	0.267	1
RPS10	0.00619264	0.108079	0.331	0.265	1
RPS3	0.00624053	0.0432821	0.999	0.998	1
SOCS3	0.0062516	-0.198509	0.582	0.611	1
SBNO2	0.00626343	-0.115472	0.111	0.157	1
SLC25A28	0.00628784	0.114063	0.172	0.122	1
ADNP-AS1	0.00633147	-0.0512725	0.009	0.026	1
TUBA1C	0.00636024	0.147532	0.168	0.121	1
AC018797.3	0.00636607	0.049401	0.029	0.009	1
MYT1L	0.00640593	0.074196	0.021	0.005	1
SNRNP40	0.00652443	-0.137683	0.156	0.204	1
AC016074.2	0.00653125	0.115356	0.053	0.026	1
HBP1	0.00672953	-0.196847	0.298	0.348	1
PEX10	0.00683958	0.0400702	0.067	0.036	1
RAD18	0.00684152	-0.0657524	0.02	0.042	1
CMTM3	0.00690004	-0.121371	0.183	0.238	1
PIK3IP1-AS1	0.00699699	0.0762733	0.067	0.036	1
LINC00476	0.00703159	0.0962483	0.164	0.115	1
NFKBIE	0.00704468	-0.0804492	0.028	0.053	1
EAF1	0.00708263	0.0885097	0.085	0.05	1
RNF44	0.00708274	0.151258	0.276	0.216	1
PNP	0.00709779	0.0841348	0.196	0.143	1
SRP54	0.00710461	-0.144561	0.161	0.213	1
DGKH	0.00711381	0.0942754	0.05	0.024	1
MT-ND5	0.00721088	0.114557	0.956	0.938	1
MTSS2	0.007233	0.0595232	0.037	0.015	1
NUP210L	0.00724187	0.0323859	0.011	0	1
ERCC1	0.00725429	0.164747	0.342	0.287	1
FABP5	0.00726901	0.0853847	0.218	0.163	1
CLUAP1	0.00751604	0.0949676	0.084	0.05	1
UBE2B	0.00752167	-0.13009	0.532	0.594	1
AC211476.2	0.00755607	0.0450396	0.026	0.008	1
AC013264.1	0.00767089	0.0989254	0.099	0.062	1
MTX2	0.00767628	-0.0760016	0.055	0.089	1
CYTIP	0.00771183	-0.15101	0.662	0.716	1
IAH1	0.00777007	-0.112731	0.109	0.152	1
FAM24B	0.00784463	0.0450959	0.061	0.032	1
MSL3	0.00786728	-0.153182	0.23	0.282	1
DDX3X	0.00792379	0.140606	0.744	0.718	1
AC022217.3	0.00805974	0.126695	0.37	0.299	1
BRWD3	0.00806672	-0.0832087	0.057	0.09	1
XYLT2	0.00815981	0.0505951	0.023	0.006	1
S100B	0.00817119	-0.241047	0.232	0.287	1
YPEL5	0.008391	-0.130698	0.878	0.899	1
AC027290.1	0.00839139	0.0431241	0.028	0.009	1
COA4	0.00840021	-0.111078	0.08	0.118	1
COPS2	0.00845076	-0.104417	0.324	0.391	1
BBX	0.00849031	-0.131315	0.301	0.356	1
LDHA	0.00850612	-0.142025	0.626	0.673	1
BACH2	0.00851445	-0.157373	0.764	0.783	1
AL390728.6	0.00853175	0.0217465	0.023	0.006	1
AP002954.1	0.00853811	-0.0330655	0.002	0.012	1
EFCC1	0.00857699	-0.0262308	0.002	0.012	1
MADD	0.00861037	0.0852263	0.122	0.081	1
NBDY	0.00863071	-0.165687	0.333	0.377	1
AC012313.6	0.00867486	-0.0297836	0.002	0.012	1
ANKRD24	0.00869455	-0.0228606	0.002	0.012	1
SNHG8	0.00884834	0.0975903	0.809	0.768	1
DHX32	0.00885593	0.0992812	0.051	0.026	1
CHMP7	0.00894819	0.109521	0.155	0.109	1
RPL11	0.00896324	-0.037584	1	1	1
AL360270.1	0.00913742	0.0303247	0.014	0.002	1
C6orf47	0.00929143	-0.0789492	0.03	0.056	1
USB1	0.00941629	-0.0630299	0.041	0.071	1
ATP5F1C	0.00942061	-0.122423	0.404	0.465	1
ITGB1BP1	0.00948876	-0.153716	0.157	0.204	1
LINC00672	0.00960286	0.0306772	0.017	0.003	1
TIRAP	0.00994247	0.0433002	0.025	0.008	1
ZNF740	0.00996456	0.0753153	0.055	0.029	1
AC072061.1	0.00997735	0.0469025	0.029	0.011	1
COMMD6	0.0102159	0.101367	0.914	0.888	1
DMWD	0.0102498	-0.0577581	0.029	0.054	1
HIST1H2BI	0.0102698	0.0387176	0.025	0.008	1
PTPN4	0.0102768	0.0989019	0.271	0.217	1
AC006511.6	0.0103305	-0.0619428	0.029	0.053	1
PSMB8	0.0103788	-0.168048	0.441	0.49	1
SRRT	0.0104268	0.0657933	0.234	0.175	1
SHBG	0.0104751	0.0304561	0.01	0	1
MRPS34	0.0106141	-0.114168	0.196	0.246	1
DNAJA1	0.0106667	0.146453	0.693	0.64	1
SSBP4	0.0106713	-0.160517	0.311	0.363	1
HHLA3	0.0107654	0.0442149	0.038	0.017	1
BEX5	0.010779	0.0647697	0.065	0.036	1
TRAV14DV4	0.0108502	0.141049	0.069	0.039	1
MIR3936HG	0.0108956	0.0554136	0.038	0.017	1
FOS	0.0108979	0.0977891	0.993	0.992	1
DYNC2LI1	0.0111601	-0.0486912	0.008	0.023	1
LINC01135	0.0111752	0.0687275	0.042	0.02	1
MXRA8	0.0112188	-0.0882928	0.068	0.101	1
CCDC130	0.0113321	0.0911101	0.166	0.119	1
WDHD1	0.0113391	0.0423935	0.022	0.006	1
EEF2K	0.0114012	-0.0755028	0.054	0.086	1
ATP5MF	0.0114312	-0.116657	0.398	0.46	1
MCM8	0.0114544	-0.0517252	0.011	0.027	1
FP565260.6	0.0115338	-0.0320372	0.003	0.014	1
AL022328.3	0.0115569	-0.0258474	0.003	0.014	1
LINC00467	0.0116421	-0.0485006	0.009	0.024	1
CLTB	0.0116571	-0.134494	0.199	0.243	1
FRA10AC1	0.0116585	0.112859	0.107	0.071	1
SEC63	0.0116759	-0.101583	0.18	0.234	1
NAA40	0.0118668	-0.0564562	0.017	0.036	1
COL9A2	0.0118779	-0.0420995	0.011	0.027	1
PANK3	0.0118896	0.0618764	0.067	0.038	1
USP19	0.0119073	-0.12295	0.061	0.094	1
AL049780.2	0.0120152	-0.0471117	0.01	0.026	1
PEX16	0.0120224	0.110292	0.253	0.198	1
CDK5	0.0120495	-0.0369563	0.017	0.036	1
AL157938.3	0.0120624	-0.0336056	0.001	0.009	1
MAFB	0.0120939	-0.0413499	0.001	0.009	1
LINC00486	0.0121129	0.113326	0.125	0.086	1
KLHL35	0.0121256	-0.0213563	0.001	0.009	1
AL049712.1	0.0121572	-0.0226114	0.001	0.009	1
TSNAXIP1	0.012189	-0.0169909	0.001	0.009	1
SMARCA5	0.0123082	0.128162	0.337	0.278	1
JUNB	0.0124387	0.0642459	0.998	0.998	1
PDCD6IP	0.0126159	0.116634	0.247	0.195	1
TXLNG	0.0126997	-0.14551	0.199	0.246	1
PGRMC2	0.0127821	-0.146344	0.26	0.311	1
SCGB3A1	0.0128048	0.127463	0.065	0.038	1
MRPL49	0.0128393	0.0988296	0.114	0.077	1
RAB15	0.0128526	0.0382581	0.019	0.005	1
AC105285.1	0.0128538	0.0370624	0.013	0.002	1
PLEK	0.0129724	0.0624481	0.013	0.002	1
DMXL2	0.0129962	0.0340548	0.013	0.002	1
GYG1	0.0130432	0.079443	0.085	0.053	1
IARS2	0.0130645	0.103794	0.159	0.116	1
LRP2BP	0.0130679	0.0321538	0.013	0.002	1
KRTAP16-1	0.01314	0.0309901	0.013	0.002	1
C1orf216	0.0131881	-0.0167326	0	0.006	1
LINC01359	0.0131881	-0.0203095	0	0.006	1
LINC01117	0.0131881	-0.01339	0	0.006	1
AC007038.2	0.0131881	-0.014104	0	0.006	1
TMEM169	0.0131881	-0.0136284	0	0.006	1
AL359715.1	0.0131881	-0.0143283	0	0.006	1
AC012184.1	0.0131881	-0.0163778	0	0.006	1
AC106037.3	0.0131881	-0.0148004	0	0.006	1
LINC01791	0.0131881	-0.0180484	0	0.006	1
AL117379.1	0.0131881	-0.0159193	0	0.006	1
ADM2	0.0131881	-0.0140811	0	0.006	1
USP27X-AS1	0.0131881	-0.0193278	0	0.006	1
AP3D1	0.0131935	0.0954126	0.128	0.089	1
SLC12A7	0.0131972	-0.0989754	0.076	0.11	1
OBI1	0.0132511	-0.0868051	0.063	0.095	1
AL356512.1	0.0132802	-0.0821974	0.038	0.065	1
OSBPL11	0.0132918	0.0768541	0.058	0.032	1
SH2B1	0.0133646	0.0910662	0.151	0.109	1
NBPF15	0.0133767	-0.103357	0.063	0.095	1
SDCBP	0.0134637	-0.17268	0.462	0.495	1
RPL17	0.013464	0.0572083	0.997	0.995	1
HSPA2	0.0134904	0.109184	0.121	0.083	1
PTP4A3	0.0135485	0.0758351	0.074	0.044	1
PSMB1	0.0135985	-0.140677	0.521	0.579	1
AL590006.1	0.0136348	-0.0597055	0.078	0.115	1
PSMB6	0.0139037	-0.118744	0.269	0.321	1
CXorf40A	0.0139816	0.0843536	0.132	0.092	1
NAXD	0.0140151	0.0688626	0.056	0.03	1
ABCB8	0.0140833	0.0826075	0.118	0.08	1
CHMP4B	0.014105	0.0848369	0.182	0.134	1
DCUN1D4	0.0141793	0.0598312	0.054	0.029	1
CDKN2AIP	0.0144721	0.128754	0.328	0.27	1
FOXK1	0.0144983	0.136627	0.211	0.166	1
MTO1	0.0145111	0.0868172	0.095	0.062	1
MRPL20-AS1	0.0145665	-0.0685012	0.029	0.053	1
AL109767.1	0.0148009	-0.0775976	0.043	0.071	1
ZFP36L2	0.0148669	-0.0993753	0.992	0.977	1
ATP6V1G1	0.0149645	-0.130643	0.788	0.804	1
N4BP2L1	0.0149667	0.133164	0.212	0.164	1
HIST1H4C	0.0151946	0.172026	0.749	0.713	1
AC008610.1	0.0151985	0.0261184	0.009	0	1
AC107959.2	0.0151985	0.0251397	0.009	0	1
HIST1H1C	0.0152474	0.139291	0.24	0.189	1
LRTOMT	0.0152923	-0.0373268	0.023	0.044	1
PARP3	0.0153357	0.0582395	0.041	0.02	1
FBXO25	0.0154401	0.0518361	0.104	0.068	1
ELF1	0.0155536	-0.159428	0.66	0.697	1
GBP1	0.0155543	-0.0713223	0.068	0.101	1
GCFC2	0.0155827	-0.0871179	0.076	0.109	1
NUDT7	0.0156181	0.041984	0.026	0.009	1
AC079922.2	0.0156198	0.0692167	0.077	0.047	1
FOSL1	0.0156874	0.0533867	0.047	0.024	1
AP000787.1	0.0157062	-0.0797049	0.033	0.057	1
MRPL22	0.0157186	-0.144943	0.154	0.193	1
NFKBIA	0.0158424	-0.120364	0.844	0.866	1
NPM3	0.0158433	-0.0529405	0.038	0.065	1
SELENOK	0.0160259	-0.124576	0.582	0.614	1
FAM120C	0.0164265	0.043057	0.068	0.039	1
NQO2	0.0164321	0.0448731	0.073	0.044	1
AL162253.2	0.016437	0.0555575	0.043	0.021	1
PGM1	0.0165065	0.079331	0.08	0.05	1
DFFA	0.016738	0.095769	0.082	0.051	1
SNX15	0.016953	0.0731977	0.08	0.05	1
NOTCH4	0.0169705	0.0407033	0.018	0.005	1
TRAV1-2	0.0169741	-0.114889	0.027	0.048	1
UBAP2L	0.0170563	0.0865255	0.207	0.158	1
MAPK1IP1L	0.0171144	-0.118007	0.533	0.585	1
CEACAM21	0.0171721	0.0847493	0.103	0.069	1
VTI1A	0.0171764	-0.113132	0.189	0.234	1
RHPN1	0.017184	0.0618649	0.069	0.041	1
PPP3CB-AS1	0.0172592	-0.0420471	0.019	0.038	1
SNU13	0.0172778	-0.12179	0.603	0.62	1
UBE2W	0.0173007	-0.0880918	0.066	0.098	1
HS6ST1	0.0173369	0.0893652	0.036	0.017	1
OSBPL1A	0.0173444	0.0381237	0.018	0.005	1
MFSD2A	0.0173695	0.0469725	0.018	0.005	1
SLC46A3	0.0174422	0.0451361	0.057	0.032	1
RNF34	0.0175231	0.0752116	0.117	0.08	1
RNF5	0.0175797	-0.08673	0.075	0.107	1
NUDT1	0.0177205	0.0811885	0.128	0.09	1
LINC00663	0.0177308	-0.0319619	0.006	0.018	1
RWDD1	0.0178925	0.13511	0.502	0.456	1
SH3BP5	0.0179054	0.0813244	0.09	0.059	1
ZNF672	0.018077	-0.0477672	0.027	0.048	1
AF165147.1	0.0181388	0.0435782	0.023	0.008	1
P4HA1	0.0181639	0.106706	0.105	0.071	1
A2M	0.0181916	-0.0336675	0.002	0.011	1
ERG28	0.0182155	0.0484712	0.124	0.084	1
AJ003147.2	0.0182315	-0.0338154	0.002	0.011	1
ARID3A	0.0183901	0.0375775	0.023	0.008	1
BTN3A2	0.0184759	-0.127115	0.196	0.241	1
ZNF236	0.0184859	-0.0953205	0.059	0.089	1
TRIM73	0.0184969	0.0561484	0.053	0.029	1
LINC02315	0.0185135	-0.0223199	0.002	0.011	1
FAM83F	0.0185137	0.025173	0.012	0.002	1
CAGE1	0.0185748	0.0439941	0.023	0.008	1
FBXW7	0.0186513	0.111758	0.293	0.238	1
CEP57	0.0186563	0.140298	0.277	0.228	1
KLRC3	0.0186773	-0.0425322	0.007	0.02	1
AC018845.3	0.0186833	0.0336935	0.012	0.002	1
AL596214.1	0.0187197	0.0358676	0.015	0.003	1
AC062029.1	0.0187515	0.0357623	0.012	0.002	1
PXYLP1	0.0187659	0.0709893	0.068	0.041	1
HES6	0.0188395	0.0374771	0.015	0.003	1
H3F3B	0.0189274	0.0511154	0.994	0.989	1
HMGN1	0.0189425	0.12333	0.701	0.655	1
LIME1	0.0189923	0.0996798	0.708	0.635	1
CAPN3	0.0190204	0.0361685	0.015	0.003	1
GHITM	0.019054	-0.105709	0.321	0.37	1
RING1	0.0190563	-0.110975	0.245	0.293	1
ZNF85	0.0192755	0.0607453	0.044	0.023	1
LIPA	0.0193292	0.0766358	0.145	0.104	1
PDCL3	0.0194214	-0.103454	0.154	0.198	1
CCL4	0.019599	-0.0396304	0.008	0.021	1
CDKAL1	0.0195991	0.109644	0.275	0.217	1
CA5B	0.0195994	0.0898143	0.24	0.193	1
NOL8	0.019668	0.0807983	0.113	0.078	1
HOXB-AS1	0.019674	0.0402919	0.029	0.012	1
SGF29	0.0197485	-0.0909548	0.176	0.222	1
CPD	0.0197762	0.0752085	0.148	0.107	1
MRFAP1	0.0198427	-0.127649	0.309	0.354	1
UBE3B	0.0199702	-0.0572962	0.032	0.056	1
SLC16A10	0.020021	0.0922507	0.168	0.125	1
CDC34	0.0200886	-0.107707	0.112	0.149	1
NAAA	0.020098	0.121468	0.224	0.176	1
RFLNB	0.0202766	0.0764925	0.136	0.097	1
VRK3	0.020293	0.0841395	0.122	0.084	1
HNRNPA3	0.0204012	-0.167883	0.592	0.637	1
METTL22	0.0204876	0.0613014	0.062	0.036	1
AL627171.2	0.0206234	0.216963	0.352	0.294	1
KRT18	0.0206911	-0.0504123	0.024	0.044	1
MAPKBP1	0.020702	0.0493125	0.05	0.027	1
COX7A2L	0.020805	0.094981	0.467	0.403	1
AC079140.6	0.020816	0.0545861	0.046	0.024	1
VPS72	0.0208268	-0.0669438	0.072	0.104	1
GFOD2	0.0209714	0.0421463	0.02	0.006	1
MAP1LC3A	0.0210748	0.0426534	0.05	0.027	1
TWF1	0.021137	0.0667321	0.213	0.164	1
DNAJB1	0.0211509	-0.12566	0.942	0.937	1
GIGYF1	0.0211684	-0.0519171	0.075	0.107	1
AC027097.1	0.0211907	-0.0493774	0.024	0.044	1
INPPL1	0.0212408	-0.0660152	0.036	0.06	1
CUL9	0.0213131	-0.0728458	0.042	0.068	1
HIST4H4	0.0213196	0.0721826	0.099	0.066	1
LINC01138	0.0215136	0.0921895	0.318	0.264	1
KTN1	0.0217282	0.124821	0.428	0.379	1
ZNF761	0.0217823	0.0879437	0.041	0.021	1
FAM107B	0.0218726	-0.112206	0.608	0.652	1
MPND	0.0219776	0.0843419	0.055	0.032	1
RPL41	0.0220269	0.0297497	1	1	1
EGR1	0.0220712	0.259142	0.366	0.317	1
AC137695.3	0.0221348	0.0176569	0.008	0	1
HIST1H2BH	0.0221348	0.0246901	0.008	0	1
AL513008.1	0.0221348	0.0198033	0.008	0	1
AL356776.2	0.0221348	0.0198908	0.008	0	1
LINC02384	0.0221348	0.0291903	0.008	0	1
AL157813.1	0.0221348	0.0231924	0.008	0	1
DPEP3	0.0221348	0.0224403	0.008	0	1
AC011445.2	0.0221348	0.0261435	0.008	0	1
AC025171.1	0.0222368	0.0910815	0.152	0.112	1
LONP1	0.0223371	-0.0893269	0.073	0.104	1
WDFY1	0.0224377	-0.0693044	0.041	0.066	1
DIS3	0.0224831	-0.101474	0.139	0.179	1
TANGO6	0.0224887	0.0774677	0.077	0.048	1
NAB2	0.0227341	0.0453381	0.035	0.017	1
SP100	0.0228563	0.103136	0.449	0.385	1
ALG11	0.0229901	-0.0661506	0.037	0.062	1
MYD88	0.0230925	0.0686435	0.1	0.068	1
AP4B1	0.0231982	0.0663919	0.08	0.051	1
RAB11A	0.0232397	-0.207542	0.463	0.507	1
RAB10	0.0232563	0.142515	0.177	0.139	1
MVK	0.0232887	0.0567819	0.041	0.021	1
TBCE	0.0232916	-0.0283098	0.003	0.012	1
AC104078.1	0.0232916	-0.0271324	0.003	0.012	1
CCNL1	0.0233152	0.0862749	0.846	0.798	1
TMEM243	0.023325	-0.142869	0.504	0.552	1
FARP2	0.0233679	-0.0453213	0.022	0.041	1
CDC25B	0.0234743	0.0800236	0.328	0.27	1
TTC12	0.0234787	0.0717572	0.051	0.029	1
ZNF555	0.0235167	-0.0340575	0.003	0.012	1
GPANK1	0.0235913	0.0656924	0.086	0.056	1
MYEF2	0.0236094	0.0376332	0.037	0.018	1
ISOC2	0.0236128	0.0593314	0.041	0.021	1
RPL8	0.0236264	0.0477072	1	0.998	1
AC099489.1	0.0236298	-0.0832477	0.038	0.062	1
CMTR2	0.0237323	0.0658739	0.043	0.023	1
IPCEF1	0.0237571	0.0886063	0.183	0.14	1
NIFK	0.0238258	0.116053	0.211	0.169	1
ZNF704	0.0241356	0.0298536	0.017	0.005	1
IQCB1	0.0242255	0.103372	0.171	0.128	1
THADA	0.0242676	0.0833617	0.155	0.116	1
PREX1	0.0244041	-0.126534	0.269	0.314	1
ZNF653	0.0244468	0.0329733	0.017	0.005	1
C5orf15	0.0245376	-0.070626	0.044	0.069	1
FAM241A	0.0245629	0.0826777	0.164	0.121	1
NECAB3	0.0247205	0.033254	0.022	0.008	1
EMP3	0.0247549	-0.154507	0.547	0.587	1
CSTB	0.0248023	-0.144193	0.292	0.335	1
SEC23IP	0.0250581	-0.0801236	0.05	0.077	1
UFL1	0.0251102	0.128361	0.271	0.222	1
AF274853.1	0.0251168	0.0414401	0.022	0.008	1
RCOR3	0.0251377	0.0741867	0.155	0.115	1
PPP5C	0.025259	-0.0852028	0.082	0.115	1
CDC16	0.0254009	-0.141347	0.085	0.116	1
ATP10A	0.0255454	0.100121	0.146	0.109	1
HTT	0.0259856	0.0826097	0.099	0.068	1
ARPC1A	0.026026	0.0810453	0.155	0.116	1
GEM	0.0260558	-0.0974914	0.051	0.078	1
CALU	0.0260954	0.0381099	0.08	0.051	1
MAP4K3	0.0262226	0.0744176	0.058	0.035	1
ADIPOR2	0.0262842	-0.0817306	0.092	0.127	1
AGO1	0.0263472	-0.0595943	0.032	0.054	1
STAM2	0.0265295	0.0479138	0.041	0.021	1
MRPL20	0.0265706	-0.140889	0.3	0.35	1
NDRG1	0.0266241	0.095403	0.108	0.077	1
GEN1	0.026631	0.0298351	0.014	0.003	1
GADD45A	0.0266641	-0.15504	0.302	0.347	1
AL137060.3	0.0267111	0.0360495	0.011	0.002	1
SYF2	0.0267459	-0.142346	0.484	0.516	1
RBM19	0.027016	-0.0622674	0.089	0.124	1
TPCN1	0.0270189	0.0715415	0.062	0.038	1
UPK3BL2	0.0270513	0.0214194	0.011	0.002	1
ETV3	0.0270916	0.0865468	0.303	0.25	1
NDUFS6	0.0271063	-0.0997954	0.224	0.27	1
SNHG11	0.0271822	0.0618867	0.066	0.041	1
AL110114.1	0.0272135	0.0401671	0.024	0.009	1
RFX7	0.0275389	0.0929013	0.103	0.072	1
MAP6D1	0.0275409	-0.0190077	0.001	0.008	1
CENPE	0.0275409	-0.0210317	0.001	0.008	1
RTKN2	0.0275409	-0.0238777	0.001	0.008	1
MYO1E	0.0275409	-0.0233703	0.001	0.008	1
CHKA	0.0275626	-0.142808	0.17	0.21	1
ITGAL	0.0275657	-0.10817	0.148	0.187	1
AC239799.2	0.0275796	0.113422	0.071	0.045	1
FAM13A-AS1	0.0275906	0.0381896	0.024	0.009	1
AC080013.5	0.027611	-0.0191101	0.001	0.008	1
FADS2	0.027611	-0.0232187	0.001	0.008	1
AC026124.2	0.027611	-0.0154456	0.001	0.008	1
LINC02284	0.027611	-0.0242674	0.001	0.008	1
GRAPL	0.027611	-0.0205651	0.001	0.008	1
POC1A	0.0276813	-0.0169757	0.001	0.008	1
DHDH	0.0276813	-0.0177868	0.001	0.008	1
NUP62CL	0.027749	0.0413603	0.024	0.009	1
RIMKLA	0.0277518	-0.0210028	0.001	0.008	1
FOXD2	0.0277518	-0.0219058	0.001	0.008	1
AL023806.1	0.0277518	-0.0149799	0.001	0.008	1
NRSN2	0.0277518	-0.0131384	0.001	0.008	1
MID1	0.0277518	-0.0217726	0.001	0.008	1
ADAMTSL4-AS1	0.0278111	-0.0882847	0.055	0.081	1
AC093865.1	0.0278224	-0.0176282	0.001	0.008	1
ARMC12	0.0278224	-0.019133	0.001	0.008	1
MACC1	0.0278224	-0.0194321	0.001	0.008	1
PLBD1	0.0278224	-0.0208634	0.001	0.008	1
FGF11	0.0278224	-0.0163635	0.001	0.008	1
AC073333.1	0.0278932	-0.0134442	0.001	0.008	1
HOXC4	0.0278932	-0.0127327	0.001	0.008	1
CENPV	0.0280398	-0.100908	0.115	0.151	1
SARAF	0.0282349	-0.0600785	0.995	0.991	1
KBTBD2	0.0282524	-0.112458	0.21	0.259	1
CD248	0.0282531	-0.10819	0.213	0.258	1
POMP	0.0282566	-0.126644	0.364	0.416	1
AL360012.1	0.0282945	0.044442	0.032	0.015	1
NLRP2	0.0282965	-0.0149911	0.004	0.014	1
AC008083.3	0.0283566	0.066226	0.088	0.059	1
DRG1	0.0285177	-0.112403	0.161	0.198	1
MALINC1	0.0285581	0.0551497	0.026	0.011	1
ZNF184	0.028637	-0.094546	0.076	0.106	1
ZNF587	0.0286962	-0.0451747	0.015	0.03	1
SIK3	0.0287185	-0.144165	0.607	0.65	1
TUBA1B	0.028737	0.0852615	0.653	0.588	1
DYNLL2	0.0288071	0.104289	0.35	0.294	1
CDKN1C	0.0288378	0.0871186	0.052	0.03	1
UGP2	0.0288993	-0.111945	0.183	0.226	1
MACO1	0.028903	-0.105193	0.273	0.318	1
AP001437.2	0.0289329	0.0457587	0.019	0.006	1
A1BG-AS1	0.0290138	-0.0528342	0.026	0.045	1
AC012615.5	0.0291849	-0.0499011	0.015	0.03	1
AC012306.2	0.0291858	0.0451981	0.034	0.017	1
PSMA7	0.0291925	-0.0722728	0.516	0.564	1
SMURF1	0.0292719	0.0455885	0.105	0.072	1
PARD6A	0.0293636	0.0667591	0.089	0.06	1
TAPT1-AS1	0.0293914	0.0724578	0.04	0.021	1
SOCS1	0.029565	-0.166793	0.472	0.522	1
POLDIP3	0.0297002	0.0464919	0.152	0.113	1
AC068282.1	0.0297589	-0.0758922	0.136	0.176	1
B3GALNT2	0.0297688	0.0289949	0.019	0.006	1
TBC1D5	0.0297866	0.0426029	0.208	0.166	1
MMP23B	0.029923	0.0289555	0.019	0.006	1
BIRC2	0.0299549	-0.104993	0.328	0.377	1
UNC45B	0.0301129	-0.0327123	0.005	0.015	1
ADH5	0.0301253	-0.111895	0.179	0.219	1
AC107081.2	0.0302471	-0.0594653	0.015	0.03	1
AC145207.2	0.0302572	-0.0249866	0.005	0.015	1
C8orf58	0.0303424	-0.044856	0.015	0.03	1
NSUN6	0.0303569	0.0866284	0.124	0.092	1
BX284668.6	0.0303897	0.0245887	0.019	0.006	1
LRP5L	0.0304102	-0.0603315	0.014	0.029	1
TOLLIP-AS1	0.0304627	0.053566	0.042	0.023	1
ANP32B	0.0305083	-0.117606	0.781	0.789	1
Z83847.1	0.030586	0.0174151	0.019	0.006	1
STK11IP	0.0305978	-0.0391146	0.015	0.03	1
FLT3LG	0.030638	-0.108908	0.71	0.744	1
MTR	0.030683	0.102554	0.229	0.184	1
TMEM219	0.0307255	0.0822994	0.365	0.311	1
ATAD2B	0.0307498	0.0810062	0.173	0.133	1
IQCA1	0.0308401	-0.0248343	0.005	0.015	1
AL353708.1	0.0308891	-0.0202766	0.005	0.015	1
ABCD1	0.0309057	0.0330841	0.026	0.011	1
TXNRD1	0.030933	-0.087758	0.097	0.13	1
AC008443.5	0.0310706	0.0469242	0.04	0.021	1
PURA	0.0310991	0.0720133	0.278	0.228	1
ARHGAP31	0.0311393	0.0284772	0.026	0.011	1
COX5B	0.0312361	-0.104404	0.598	0.626	1
PUM2	0.0312779	-0.128597	0.346	0.391	1
TTC28-AS1	0.0312973	-0.106795	0.124	0.158	1
ARFGEF1	0.0313214	-0.114217	0.274	0.315	1
HMGN5	0.0313457	-0.0735306	0.013	0.027	1
NIT2	0.0315321	0.0644116	0.086	0.057	1
NAA35	0.0315415	0.0757845	0.149	0.11	1
PDHB	0.0316046	-0.0619283	0.114	0.151	1
AL031280.1	0.0318924	-0.00971932	0	0.005	1
AL513218.2	0.0318924	-0.0110492	0	0.005	1
AC099791.2	0.0318924	-0.0106564	0	0.005	1
AL049796.1	0.0318924	-0.0099918	0	0.005	1
AL359915.1	0.0318924	-0.00991776	0	0.005	1
ANKRD35	0.0318924	-0.0272694	0	0.005	1
AQP10	0.0318924	-0.0105075	0	0.005	1
IL24	0.0318924	-0.0144773	0	0.005	1
AL137789.1	0.0318924	-0.0117389	0	0.005	1
AC079790.2	0.0318924	-0.0161647	0	0.005	1
ITGA6-AS1	0.0318924	-0.0137201	0	0.005	1
PTH2R	0.0318924	-0.0126082	0	0.005	1
CYP27A1	0.0318924	-0.0135997	0	0.005	1
AC131235.2	0.0318924	-0.0104558	0	0.005	1
AC107464.3	0.0318924	-0.0110111	0	0.005	1
AC109347.1	0.0318924	-0.016222	0	0.005	1
AC008906.2	0.0318924	-0.0123108	0	0.005	1
ARAP3	0.0318924	-0.00981571	0	0.005	1
PTCRA	0.0318924	-0.00892856	0	0.005	1
AL121933.2	0.0318924	-0.0122502	0	0.005	1
AC005046.1	0.0318924	-0.0105882	0	0.005	1
AC100810.3	0.0318924	-0.0129171	0	0.005	1
AC087439.1	0.0318924	-0.0128207	0	0.005	1
AL133410.1	0.0318924	-0.0176114	0	0.005	1
LINC00858	0.0318924	-0.0108958	0	0.005	1
AL157834.2	0.0318924	-0.010168	0	0.005	1
HPSE2	0.0318924	-0.013491	0	0.005	1
MUC6	0.0318924	-0.0118987	0	0.005	1
AP000880.1	0.0318924	-0.0100742	0	0.005	1
MGP	0.0318924	-0.0106383	0	0.005	1
MYO1A	0.0318924	-0.0114817	0	0.005	1
TMCC3	0.0318924	-0.0104401	0	0.005	1
TMEM253	0.0318924	-0.00999352	0	0.005	1
FITM1	0.0318924	-0.0113489	0	0.005	1
AC027237.2	0.0318924	-0.0157917	0	0.005	1
AC018946.1	0.0318924	-0.0144964	0	0.005	1
GSG1L	0.0318924	-0.0129535	0	0.005	1
AC092723.5	0.0318924	-0.00910727	0	0.005	1
AC005410.2	0.0318924	-0.0127529	0	0.005	1
AC099811.5	0.0318924	-0.0175355	0	0.005	1
L3MBTL4	0.0318924	-0.0168935	0	0.005	1
DPP9-AS1	0.0318924	-0.0137342	0	0.005	1
TSSK6	0.0318924	-0.0142315	0	0.005	1
ZNF578	0.0318924	-0.0175139	0	0.005	1
ANKRD62P1-PARP4P3	0.0318924	-0.00808509	0	0.005	1
HMOX1	0.0318924	-0.010303	0	0.005	1
AC244636.3	0.0318924	-0.0128141	0	0.005	1
IQSEC2	0.0318924	-0.0203014	0	0.005	1
AL445213.2	0.0318924	-0.019927	0	0.005	1
FLYWCH1	0.0319148	0.0519935	0.081	0.053	1
STK35	0.0319223	0.0392269	0.044	0.024	1
ZNF227	0.0319581	0.0551215	0.06	0.036	1
NCOA6	0.0319602	0.102683	0.102	0.072	1
STK19	0.0319639	0.086121	0.082	0.054	1
CCDC200	0.0319926	0.0470637	0.042	0.023	1
ZW10	0.0320047	0.0377802	0.028	0.012	1
PSMD5	0.0320723	-0.0974604	0.083	0.113	1
SCAMP2	0.0320837	-0.113498	0.192	0.234	1
AC010883.1	0.0320872	-0.0279742	0.006	0.017	1
DCLRE1B	0.0322492	-0.0538133	0.012	0.026	1
GPR157	0.032347	0.0533962	0.021	0.008	1
POP7	0.0323825	-0.0860294	0.056	0.081	1
KCTD3	0.032389	0.0198138	0.007	0	1
SPATA17	0.032389	0.0297798	0.007	0	1
PF4	0.032389	0.0290888	0.007	0	1
AC004522.5	0.032389	0.0174223	0.007	0	1
SH2B2	0.032389	0.0187412	0.007	0	1
AC021242.3	0.032389	0.0243866	0.007	0	1
AL358944.1	0.032389	0.0202333	0.007	0	1
AC011611.3	0.032389	0.0172192	0.007	0	1
RFPL3S	0.032389	0.0204588	0.007	0	1
QSER1	0.0324693	0.0612591	0.046	0.026	1
VPS37A	0.0324851	-0.0915443	0.048	0.072	1
PPIB	0.0324867	-0.138835	0.685	0.704	1
GPR174	0.0324881	0.111654	0.131	0.097	1
SCAI	0.0325102	0.0666437	0.086	0.057	1
SNTB2	0.0325463	0.0556248	0.054	0.032	1
L2HGDH	0.0326202	0.0392711	0.021	0.008	1
SLC35E2B	0.0326297	0.0596175	0.086	0.057	1
NR3C1	0.0326383	-0.116647	0.355	0.398	1
ANKRD23	0.0328085	-0.0294977	0.006	0.017	1
SNX17	0.0328178	0.107287	0.257	0.213	1
NSD2	0.0329889	-0.0973941	0.038	0.06	1
USP45	0.0330813	0.0479809	0.044	0.024	1
KHNYN	0.0330919	0.0841701	0.109	0.078	1
MRPL42	0.0332312	-0.15457	0.103	0.134	1
REL	0.0332422	-0.0869414	0.415	0.474	1
RBM6	0.033325	0.116756	0.228	0.186	1
JHY	0.0333273	-0.0379038	0.011	0.024	1
SCARF2	0.0333897	-0.0355165	0.01	0.023	1
ADD3	0.0334745	0.110606	0.499	0.449	1
UTS2	0.0336153	0.0297434	0.016	0.005	1
AL365356.1	0.0336637	-0.0318072	0.009	0.021	1
ACO2	0.0337554	-0.0950686	0.154	0.193	1
ABHD4	0.0337798	0.0359081	0.016	0.005	1
UBE2G1	0.0338653	0.0782244	0.213	0.17	1
B3GAT2	0.0339451	-0.0318754	0.007	0.018	1
ZNF616	0.033964	-0.0391175	0.009	0.021	1
LINC02453	0.0339924	-0.0303541	0.007	0.018	1
HMGA1	0.0340005	0.126343	0.317	0.275	1
ATP6V0A1	0.0340056	-0.0379819	0.008	0.02	1
ARL2	0.0340191	-0.0763862	0.166	0.21	1
GNAI1	0.0340958	-0.0337281	0.008	0.02	1
ENTPD7	0.0341298	-0.0435094	0.01	0.023	1
PDF	0.0342222	0.0700671	0.047	0.027	1
ASIC1	0.0342962	-0.0342925	0.01	0.023	1
PTGDR	0.0343253	0.0155484	0.016	0.005	1
CYFIP2	0.0343302	-0.141372	0.516	0.554	1
YLPM1	0.034367	-0.0835807	0.22	0.268	1
TMLHE	0.034465	0.0664225	0.071	0.045	1
RIN1	0.0345047	-0.0265072	0.008	0.02	1
SLC11A1	0.0345199	-0.0359472	0.011	0.024	1
LITAF	0.034546	-0.152415	0.749	0.765	1
REC8	0.0345528	-0.0679432	0.037	0.059	1
AC003102.1	0.0347099	-0.0553012	0.028	0.047	1
CEP70	0.0347563	0.0649537	0.055	0.033	1
NFKBIB	0.0347591	0.0993903	0.158	0.122	1
FAM174A	0.0347601	-0.0854099	0.033	0.054	1
UBXN4	0.0347775	0.119202	0.414	0.363	1
RILPL2	0.0347957	-0.0881748	0.104	0.137	1
EEF2	0.0348275	0.068328	0.988	0.976	1
CARS2	0.0349265	-0.110054	0.15	0.189	1
FXYD5	0.0349829	-0.0862528	0.941	0.943	1
AL135905.1	0.0350962	0.0398184	0.029	0.014	1
RPTOR	0.0353298	0.0486903	0.209	0.166	1
CPB2-AS1	0.0354039	-0.0719847	0.022	0.039	1
FAM122B	0.0354099	0.0858059	0.13	0.097	1
BRAF	0.0354616	-0.15914	0.327	0.367	1
CD3E	0.035492	0.0692851	0.971	0.946	1
UBE2I	0.0355439	-0.0989789	0.405	0.459	1
DMAC2L	0.0356627	-0.0989782	0.097	0.13	1
KLHL11	0.0357191	0.0873752	0.101	0.072	1
TMEM191B	0.0358263	0.0390155	0.023	0.009	1
HIST1H2BE	0.0358977	0.0457581	0.033	0.017	1
FAM53C	0.0359039	0.0686847	0.224	0.178	1
QSOX1	0.0360235	0.0679908	0.072	0.047	1
POGZ	0.0360325	0.107178	0.196	0.155	1
UQCRFS1	0.0361389	-0.102591	0.471	0.507	1
ODC1	0.0363152	0.120702	0.663	0.62	1
H1FX	0.0363855	0.183233	0.635	0.593	1
TRANK1	0.0364612	0.101247	0.103	0.074	1
ZNF526	0.0364747	0.0342303	0.023	0.009	1
MRPL14	0.036626	-0.0622064	0.095	0.128	1
RAB8B	0.0367387	-0.07984	0.194	0.234	1
LINC01089	0.0368053	0.104592	0.133	0.1	1
OGFR	0.0368073	-0.103683	0.208	0.249	1
CCDC184	0.0368712	0.0618702	0.09	0.062	1
PRDM10	0.0368838	0.0412622	0.033	0.017	1
KIAA0319L	0.0369067	0.0682392	0.103	0.072	1
AC020922.4	0.0369262	0.0402013	0.023	0.009	1
THRA	0.037026	-0.105497	0.099	0.131	1
TCF7	0.0370389	-0.106594	0.868	0.875	1
ZNF512B	0.0370838	-0.0299266	0.033	0.054	1
MTFR1	0.0370842	-0.0400654	0.052	0.078	1
GSAP	0.0371931	0.0611514	0.061	0.038	1
NSD3	0.0372155	0.0739081	0.471	0.404	1
ATP5PB	0.0373479	0.0587579	0.423	0.353	1
AC026347.1	0.0375257	-0.0426594	0.022	0.039	1
CPA5	0.0376889	0.0591993	0.037	0.02	1
SHISA5	0.0377687	0.103664	0.335	0.281	1
AC009403.1	0.0377985	0.0265049	0.013	0.003	1
GATM	0.0377985	0.0286889	0.013	0.003	1
GLRX	0.0378712	-0.117777	0.111	0.145	1
DHRS4-AS1	0.0379093	0.0450086	0.051	0.03	1
FGFRL1	0.0380971	0.0340718	0.023	0.009	1
RNASEL	0.0380975	0.0375289	0.033	0.017	1
PTPRC	0.0381161	-0.088668	0.916	0.923	1
NANP	0.0382083	0.0204253	0.013	0.003	1
ATP5MG	0.0383247	-0.0879857	0.913	0.925	1
C12orf29	0.0383547	-0.0804295	0.07	0.098	1
ZNF618	0.0383851	0.0172202	0.013	0.003	1
CD160	0.0384073	0.0302926	0.01	0.002	1
ADGRG7	0.0384073	0.025424	0.01	0.002	1
VAPA	0.0384438	-0.117986	0.469	0.502	1
AC078778.1	0.0384762	0.0304349	0.01	0.002	1
DHX58	0.038599	0.0469928	0.049	0.029	1
AC099332.1	0.0386145	0.0232555	0.01	0.002	1
SMIM19	0.0386506	0.0978026	0.199	0.158	1
HERC4	0.0386691	0.0855847	0.158	0.121	1
PTPRM	0.0386838	0.0312154	0.01	0.002	1
AL096701.4	0.0386838	0.0259214	0.01	0.002	1
CEP120	0.0386869	0.0833515	0.179	0.139	1
ZDHHC13	0.0387206	0.0398168	0.037	0.02	1
MED12	0.0387402	-0.0584716	0.036	0.057	1
CDV3	0.0387591	0.114665	0.583	0.528	1
ZFHX3	0.0388922	0.0207398	0.01	0.002	1
HIST1H3E	0.0389656	-0.0220999	0.002	0.009	1
TELO2	0.0389711	0.0581677	0.066	0.042	1
AC034231.1	0.0390317	0.032183	0.01	0.002	1
PHACTR1	0.0390474	-0.0232863	0.002	0.009	1
FAM199X	0.039059	-0.0505945	0.059	0.084	1
EIF5B	0.0390642	0.070176	0.265	0.217	1
BAIAP2L2	0.0391294	-0.0185846	0.002	0.009	1
GRIP1	0.0391872	0.0360932	0.018	0.006	1
PIP4P2	0.0392379	0.055563	0.045	0.026	1
AL136961.1	0.0392526	-0.0194887	0.002	0.009	1
CBR3	0.0392586	0.0502636	0.051	0.03	1
AL355490.1	0.0392937	-0.0174299	0.002	0.009	1
DPP7	0.0393585	0.130878	0.427	0.391	1
SUGT1	0.0393668	-0.0947064	0.171	0.208	1
EML1	0.0393761	-0.0171	0.002	0.009	1
AC104590.1	0.0393761	-0.0194489	0.002	0.009	1
HSF2BP	0.0393761	-0.0178076	0.002	0.009	1
BET1L	0.0394232	-0.0959346	0.147	0.186	1
CARD8-AS1	0.0394542	0.0359679	0.025	0.011	1
C16orf86	0.0395868	0.0345094	0.018	0.006	1
TAB2	0.0396504	0.132268	0.312	0.261	1
AC017083.1	0.0396872	0.0371167	0.018	0.006	1
MAP3K8	0.0397367	-0.0846281	0.041	0.063	1
AC068389.3	0.0397375	0.0321568	0.018	0.006	1
MAP11	0.0397572	0.0835718	0.117	0.086	1
UNC93B1	0.0397762	0.0497733	0.037	0.02	1
FLYWCH2	0.0397899	-0.0638727	0.105	0.139	1
CCNG1	0.0398774	0.0979724	0.323	0.278	1
AC245033.2	0.0399897	0.0264639	0.018	0.006	1
CDH23	0.0400953	0.0478908	0.055	0.033	1
DNAJC15	0.0402157	-0.0854477	0.225	0.268	1
ARHGAP19	0.0402383	0.0425899	0.039	0.021	1
RCBTB1	0.040263	0.0338061	0.041	0.023	1
AC097634.3	0.0402943	0.0139351	0.018	0.006	1
AC245297.3	0.0403705	0.092673	0.228	0.186	1
TOMM40L	0.0404633	0.0330947	0.025	0.011	1
AL645728.1	0.0405142	0.0549796	0.083	0.056	1
AL163051.1	0.0405495	0.0253702	0.018	0.006	1
RASSF3	0.040738	-0.119774	0.255	0.293	1
PDP1	0.0407942	-0.0496164	0.119	0.157	1
SFXN1	0.0409674	-0.0787819	0.32	0.37	1
KLHL32	0.0409799	0.0411879	0.027	0.012	1
INPP4B	0.0411167	0.0915328	0.253	0.21	1
INTS5	0.0411836	-0.0444411	0.032	0.053	1
ZFY	0.0411881	0.0632061	0.053	0.032	1
KDF1	0.0413099	0.0466841	0.027	0.012	1
RPL6	0.0413683	0.0474207	0.997	0.995	1
SURF6	0.0414749	0.0912775	0.086	0.059	1
MICOS13	0.0415083	-0.0722053	0.375	0.424	1
GTF2F1	0.0415372	0.118703	0.261	0.219	1
TRAM2	0.0415375	0.0254868	0.025	0.011	1
ABHD16A	0.041579	-0.0790869	0.077	0.104	1
CEP192	0.0416298	0.0703447	0.09	0.063	1
MBD4	0.0417461	0.0605378	0.225	0.181	1
YPEL2	0.0423469	0.0654049	0.166	0.127	1
VWA8	0.0424444	0.0882184	0.136	0.103	1
KLF13	0.0425146	-0.0948824	0.479	0.522	1
FAM192A	0.0427159	0.0786148	0.108	0.078	1
STUB1	0.0427222	0.0892637	0.376	0.323	1
PTBP3	0.0428413	-0.130716	0.253	0.293	1
MRPS10	0.0429654	-0.0761703	0.096	0.128	1
RPL22L1	0.0431492	0.0850804	0.561	0.508	1
MCM5	0.0431519	-0.0509191	0.065	0.092	1
EXTL3	0.04327	-0.0458178	0.017	0.032	1
TBC1D4	0.0434161	0.0938042	0.206	0.164	1
COQ8B	0.0435637	0.0826062	0.076	0.051	1
GCC1	0.0436007	0.0445405	0.086	0.059	1
PIK3CA	0.0436114	-0.116974	0.165	0.201	1
CSNK1G3	0.0436942	0.0971727	0.131	0.098	1
LONRF3	0.0437268	0.0366947	0.027	0.012	1
C2CD5	0.0437424	0.0855791	0.091	0.065	1
ZNF600	0.0439428	-0.0618918	0.059	0.084	1
HIPK3	0.0440137	-0.106001	0.122	0.157	1
FAM118A	0.044016	-0.102325	0.197	0.235	1
TTC7A	0.0442524	-0.0862194	0.076	0.103	1
RBM34	0.0442636	0.0772019	0.107	0.078	1
TOR1B	0.0443051	-0.0661973	0.049	0.072	1
MRPS36	0.0446026	-0.0967363	0.229	0.27	1
AL356488.2	0.0446281	0.0310774	0.02	0.008	1
UAP1L1	0.0446586	0.0532955	0.05	0.03	1
PLP2	0.0446805	0.132852	0.385	0.335	1
ZNF22	0.0446868	-0.111074	0.233	0.271	1
IFIH1	0.0447068	-0.0508242	0.045	0.068	1
ARF4	0.0447313	-0.0996466	0.328	0.37	1
C9orf78	0.0448964	-0.120841	0.567	0.584	1
OBSCN	0.0449171	-0.0655307	0.066	0.092	1
ODR4	0.0449675	0.0973975	0.098	0.071	1
ZBTB41	0.0449936	0.0365887	0.029	0.014	1
DLG4	0.0450015	-0.0392321	0.031	0.051	1
PLEKHM3	0.0450146	0.0566447	0.054	0.033	1
ANO8	0.0450307	0.0619434	0.032	0.017	1
COX7B	0.0450977	-0.130465	0.45	0.484	1
BTG2	0.0451121	-0.109506	0.81	0.819	1
PSMD13	0.045234	-0.0829526	0.228	0.27	1
TRRAP	0.0452718	0.0429934	0.15	0.113	1
GPD2	0.0453501	0.0412887	0.03	0.015	1
GBP5	0.0454419	0.064213	0.114	0.083	1
TAF9B	0.04555	-0.0604302	0.049	0.072	1
YIF1A	0.0458177	-0.0821101	0.1	0.133	1
ABCG1	0.0458296	-0.11387	0.144	0.175	1
AC092164.1	0.045836	-0.0500962	0.046	0.069	1
PIP5K1C	0.0458965	-0.0614609	0.034	0.054	1
DCTN2	0.045956	-0.0926329	0.158	0.195	1
HECW2	0.045968	0.0520897	0.077	0.051	1
EMC2	0.0460079	-0.0584598	0.053	0.077	1
VPS11	0.0461522	0.0685789	0.088	0.062	1
SNRK	0.0461524	-0.185622	0.51	0.544	1
EXOSC3	0.0461787	0.0660067	0.059	0.038	1
SPEF2	0.0462059	0.0454167	0.06	0.038	1
HNRNPL	0.0462233	-0.0723947	0.628	0.683	1
AC009961.1	0.0463915	0.035853	0.015	0.005	1
PXT1	0.0463915	0.0268619	0.015	0.005	1
LRRC27	0.0463915	0.0384829	0.015	0.005	1
P3H1	0.0463961	-0.0469195	0.029	0.048	1
NVL	0.046413	0.0665557	0.073	0.048	1
NDUFA11	0.0464207	-0.0805391	0.515	0.56	1
PRKCQ	0.0464866	-0.118511	0.265	0.311	1
EDEM3	0.0465102	0.0576726	0.121	0.089	1
AL135905.2	0.0465642	-0.126223	0.405	0.439	1
DRAM1	0.0465818	0.0253932	0.015	0.005	1
AL645465.1	0.0466081	0.0402156	0.03	0.015	1
PLRG1	0.0466969	-0.0836143	0.097	0.127	1
DPP3	0.0467079	0.0466744	0.048	0.029	1
AC005540.1	0.0467091	0.0260229	0.015	0.005	1
REEP6	0.0468114	0.0367728	0.032	0.017	1
AC087645.2	0.0469983	-0.0312721	0.003	0.011	1
SHPK	0.0470285	0.0260002	0.015	0.005	1
OPA1-AS1	0.0470402	0.00579788	0.029	0.014	1
AIMP2	0.0471198	0.0630213	0.059	0.038	1
TP53INP2	0.0472426	0.101103	0.123	0.094	1
CFAP43	0.047256	-0.023583	0.003	0.011	1
C16orf71	0.047256	-0.0186093	0.003	0.011	1
2024-03-09	0.0473304	-0.0854743	0.164	0.202	1
RPS6KA5	0.047401	0.0945353	0.217	0.173	1
AP005899.1	0.0474284	-0.0174577	0.003	0.011	1
BDH2	0.047484	-0.0520055	0.045	0.068	1
AC010186.3	0.0475148	-0.0175748	0.003	0.011	1
IKBKE	0.0475475	0.0506269	0.135	0.101	1
RERE-AS1	0.0476809	0.0223595	0.006	0	1
OVGP1	0.0476809	0.0145097	0.006	0	1
AC114763.1	0.0476809	0.0162147	0.006	0	1
NRROS	0.0476809	0.0159594	0.006	0	1
HSPA1L	0.0476809	0.0181813	0.006	0	1
Z94721.3	0.0476809	0.0152231	0.006	0	1
TRGV9	0.0476809	0.031938	0.006	0	1
AC105446.1	0.0476809	0.0144594	0.006	0	1
ATP6V0A4	0.0476809	0.0141025	0.006	0	1
RECQL4	0.0476809	0.0137202	0.006	0	1
ACTA2	0.0476809	0.0155493	0.006	0	1
AL391121.1	0.0476809	0.0156143	0.006	0	1
MS4A6A	0.0476809	0.0317571	0.006	0	1
LINC02551	0.0476809	0.0129565	0.006	0	1
TVP23A	0.0476809	0.0154444	0.006	0	1
ABCC6	0.0476809	0.0134693	0.006	0	1
TOM1L1	0.0476809	0.0182273	0.006	0	1
AC008747.1	0.0476809	0.0176263	0.006	0	1
RTN2	0.0476809	0.0144861	0.006	0	1
AC011466.1	0.0476809	0.0208008	0.006	0	1
AC000085.1	0.0476809	0.014653	0.006	0	1
AL035681.1	0.0476809	0.0201003	0.006	0	1
AC097460.1	0.0477749	-0.0166394	0.003	0.011	1
TMC8	0.0478572	0.0720635	0.445	0.395	1
ARFGAP1	0.047884	0.0443489	0.056	0.035	1
LINC02067	0.047949	-0.0157826	0.003	0.011	1
COL6A1	0.0479884	0.0529363	0.034	0.018	1
GALNT12	0.0479919	-0.0356557	0.044	0.066	1
PCBP3	0.0481171	-0.0419848	0.023	0.039	1
LINC00106	0.0481235	-0.0384887	0.003	0.011	1
AC021037.1	0.048211	-0.00835182	0.003	0.011	1
AC005586.1	0.048259	-0.0320374	0.015	0.029	1
AFF1	0.0482832	0.083526	0.147	0.113	1
KLRK1	0.0482839	0.0719796	0.59	0.52	1
ZNF563	0.0483575	0.049677	0.056	0.035	1
PROSER3	0.0484164	0.0389795	0.022	0.009	1
MLKL	0.0485196	0.0349069	0.034	0.018	1
LINC01876	0.0485469	-0.0363543	0.015	0.029	1
LIMS2	0.0485681	0.0442955	0.04	0.023	1
SSR3	0.0485766	-0.0954234	0.176	0.213	1
HIST1H2AB	0.0486903	0.0360373	0.054	0.033	1
GALNT2	0.0488252	0.07295	0.131	0.1	1
JAML	0.0488492	-0.0715183	0.126	0.158	1
DDX27	0.0489767	-0.0793124	0.21	0.253	1
KLHDC3	0.049038	-0.0811398	0.107	0.137	1
ZMAT1	0.049059	0.0853094	0.108	0.08	1
THEM4	0.0491527	0.103953	0.259	0.22	1
HIST1H3A	0.0491804	0.0390554	0.212	0.172	1
LINC01970	0.0492761	0.0895119	0.068	0.045	1
DIAPH1	0.0492803	-0.142051	0.233	0.275	1
COPS7A	0.0493112	-0.0689394	0.053	0.077	1
HIST1H2AH	0.0493349	0.0332547	0.032	0.017	1
AC253572.2	0.0493352	0.113884	0.145	0.113	1
SKAP1	0.0493828	0.14957	0.526	0.492	1
HSBP1L1	0.0493885	0.0842269	0.146	0.11	1
CD37	0.0494159	0.0735734	0.875	0.828	1
GKAP1	0.0494502	-0.121676	0.128	0.158	1
GTF2IRD2B	0.0494705	-0.096289	0.139	0.175	1
HNRNPK	0.0495027	-0.114416	0.748	0.76	1
CD99L2	0.0495061	0.044282	0.044	0.026	1
PAFAH1B2	0.049575	0.0792949	0.128	0.097	1
RANGRF	0.0495805	0.0651565	0.134	0.101	1
KLF10	0.0496482	0.112581	0.17	0.134	1
POC1B	0.0496572	0.0724801	0.078	0.053	1
ATM	0.0496733	0.0868912	0.61	0.552	1
USF2	0.0498046	0.0714059	0.161	0.125	1
GPATCH11	0.0498524	-0.0453884	0.04	0.062	1
KDM2B	0.0500265	-0.0640212	0.133	0.167	1
PLPP6	0.0500285	-0.0387071	0.013	0.026	1
ARF6	0.0500352	-0.0495258	0.549	0.596	1
MT-ND4L	0.0502157	0.0503004	0.994	0.995	1
ARRB1	0.0502643	-0.0984491	0.071	0.097	1
SDHC	0.0504663	-0.0833623	0.206	0.247	1
ZNF786	0.0504816	-0.0306442	0.023	0.039	1
AL355075.4	0.0504892	0.0535774	0.024	0.011	1
ZNF26	0.0505062	-0.0909788	0.059	0.083	1
AL162458.1	0.0505254	-0.0552948	0.027	0.044	1
TMEM140	0.0507797	-0.0726879	0.031	0.05	1
Z93241.1	0.0508173	0.0756433	0.216	0.176	1
ARHGAP26	0.0509563	0.0409075	0.2	0.157	1
RPL3	0.0510728	0.032852	0.999	0.998	1
GOLGA8A	0.0511444	-0.0484726	0.079	0.107	1
MIR4435-2HG	0.0512729	-0.0645158	0.037	0.057	1
NDUFA5	0.0512948	-0.107246	0.247	0.287	1
SUMF1	0.0513456	0.0561597	0.181	0.145	1
TRAF3IP2	0.0514452	-0.0932942	0.058	0.081	1
C1orf43	0.0515088	-0.123346	0.279	0.317	1
PRCP	0.0516118	0.0718784	0.16	0.124	1
GART	0.0516346	0.0409296	0.133	0.1	1
FAM117A	0.05168	0.0544099	0.285	0.237	1
MLF2	0.0517605	-0.0829613	0.321	0.365	1
PDZD8	0.0518593	0.0653344	0.134	0.103	1
MEF2D	0.0519156	0.103139	0.206	0.167	1
C8orf37	0.0520807	0.0275763	0.012	0.003	1
PRPF6	0.0521888	-0.0664442	0.289	0.333	1
TMEM42	0.0522075	-0.0934276	0.066	0.09	1
PARPBP	0.0522303	0.03179	0.024	0.011	1
RPS17	0.052338	-0.0998685	0.83	0.864	1
EIF2A	0.0523434	0.0979821	0.471	0.427	1
ST3GAL5-AS1	0.0523977	0.0280345	0.012	0.003	1
ALOX5	0.0524352	-0.0300344	0.004	0.012	1
EIF4E2	0.0525414	0.0527324	0.146	0.112	1
SLC66A2	0.0525593	0.0866843	0.157	0.124	1
CYGB	0.0526061	0.0429649	0.024	0.011	1
MARK4	0.0526452	0.0553977	0.055	0.035	1
TRBV4-2	0.0526522	-0.179655	0.028	0.045	1
LEKR1	0.0527146	0.0449141	0.065	0.042	1
FBXO30	0.0527162	0.0233012	0.012	0.003	1
AC231533.1	0.0527162	0.0257188	0.012	0.003	1
AL590764.1	0.0527961	0.032956	0.012	0.003	1
ZNF273	0.052851	0.0474643	0.055	0.035	1
METTL24	0.0528761	0.0279744	0.012	0.003	1
LAMTOR5-AS1	0.0530364	0.0219551	0.012	0.003	1
HIST2H2AA4	0.0530364	0.0280718	0.012	0.003	1
PWP2	0.0530364	0.018101	0.012	0.003	1
CRIP1	0.0530949	0.1884	0.633	0.597	1
FAM32A	0.0532313	-0.109899	0.308	0.347	1
HPSE	0.0532776	0.0270473	0.012	0.003	1
AP000926.2	0.0533844	0.0299634	0.017	0.006	1
DTX1	0.0534504	0.0342798	0.017	0.006	1
AL158163.1	0.0534734	-0.000784227	0.004	0.012	1
NECTIN1	0.0534734	-0.0242523	0.004	0.012	1
PMS1	0.0535323	0.0934431	0.141	0.109	1
FCGRT	0.0536375	0.0735204	0.159	0.124	1
OSBPL9	0.053671	-0.0967664	0.204	0.243	1
NBPF3	0.0537123	-0.0333843	0.012	0.024	1
CFAP100	0.0537628	0.016209	0.012	0.003	1
SLC39A9	0.0538378	0.0436068	0.07	0.047	1
DHRS7	0.0538556	0.152556	0.332	0.29	1
SMIM27	0.0538804	-0.0788066	0.191	0.229	1
MDM1	0.0539214	0.0535304	0.051	0.032	1
CENPJ	0.0539915	-0.04857	0.011	0.023	1
LSM7	0.0540131	-0.1407	0.584	0.606	1
IFNGR1	0.0541789	-0.0957668	0.138	0.169	1
LINC01137	0.0542706	0.03987	0.026	0.012	1
DUSP6	0.0543824	0.0287922	0.017	0.006	1
COX14	0.0544362	-0.121111	0.337	0.374	1
DCBLD1	0.0545166	0.040311	0.017	0.006	1
TBC1D24	0.0545166	0.0257405	0.017	0.006	1
ABCB9	0.0545942	-0.03302	0.011	0.023	1
INTS6-AS1	0.0546206	0.0517128	0.084	0.059	1
RPL24	0.05478	-0.0433702	0.995	0.994	1
SF3B4	0.0547955	-0.126622	0.224	0.265	1
SLC16A7	0.0547986	0.101635	0.238	0.196	1
CD302	0.0551293	-0.0420145	0.02	0.035	1
OPTN	0.0552509	-0.117199	0.129	0.163	1
C3orf38	0.0553465	0.0538865	0.113	0.083	1
TAPBP	0.0555168	-0.127073	0.423	0.463	1
POGLUT1	0.0555375	-0.0552696	0.047	0.069	1
PRMT9	0.0555478	0.0630002	0.254	0.208	1
RAPH1	0.0555572	0.021546	0.009	0.002	1
AC021086.1	0.0555572	0.0243015	0.009	0.002	1
REST	0.0556068	-0.100756	0.292	0.335	1
AP002982.2	0.0556558	0.0208095	0.009	0.002	1
AC002091.2	0.0556558	0.0202851	0.009	0.002	1
AC006141.1	0.0557546	0.0202034	0.009	0.002	1
DCTD	0.0557775	0.0634338	0.163	0.127	1
AC026341.1	0.0557813	0.0387512	0.067	0.044	1
LINC02580	0.0558351	0.0473775	0.051	0.032	1
AC005355.1	0.0558536	0.0179694	0.009	0.002	1
TRGV2	0.0558536	0.0323287	0.009	0.002	1
AC009403.2	0.0558536	0.0209965	0.009	0.002	1
AC005785.1	0.0558536	0.0192039	0.009	0.002	1
TMEM52	0.0559527	0.0210607	0.009	0.002	1
ACTN1	0.0559628	-0.0921534	0.447	0.489	1
PLAAT3	0.0560212	-0.0402442	0.026	0.042	1
LINC02325	0.0560228	0.0511793	0.047	0.029	1
GNG5	0.0561167	-0.186115	0.296	0.323	1
LAG3	0.0561387	-0.0472252	0.02	0.035	1
AC015982.2	0.0561646	0.0382835	0.053	0.033	1
TAPBPL	0.05619	0.0959175	0.112	0.084	1
ANKDD1A	0.0562021	-0.0327463	0.005	0.014	1
C10orf91	0.0562188	-0.0798449	0.054	0.077	1
AOPEP	0.056312	0.0444357	0.053	0.033	1
AC123768.3	0.0563505	0.0162658	0.009	0.002	1
C11orf21	0.0564295	0.057011	0.121	0.09	1
AC103858.1	0.0564503	0.0146447	0.009	0.002	1
AL139021.1	0.0564503	0.0132679	0.009	0.002	1
BTG3-AS1	0.0564503	0.0169555	0.009	0.002	1
SUSD6	0.0564504	-0.0845019	0.075	0.101	1
PLAGL2	0.0564534	-0.0620558	0.032	0.051	1
ZFPM1	0.0565408	-0.0639835	0.184	0.225	1
PIAS4	0.0565707	0.0512082	0.053	0.033	1
FAM89B	0.0565992	0.078956	0.09	0.065	1
MRPL39	0.0566364	-0.0560362	0.061	0.086	1
ATG4D	0.0566452	-0.0561082	0.058	0.081	1
UPF2	0.056651	0.0342327	0.223	0.181	1
VEGFB	0.0567042	0.103297	0.307	0.264	1
GABARAP	0.0567273	-0.0568657	0.629	0.676	1
SERPINA1	0.0567868	-0.0383224	0.006	0.015	1
AL022311.1	0.0568664	-0.0325823	0.006	0.015	1
AL136419.3	0.0569495	0.0534856	0.049	0.03	1
AC006059.1	0.0569651	0.0401435	0.026	0.012	1
LRRN3	0.0570044	0.079906	0.149	0.119	1
CCDC43	0.0570537	-0.0715856	0.061	0.084	1
NENF	0.057102	-0.102493	0.233	0.268	1
TRIM32	0.0571039	-0.0254955	0.01	0.021	1
HERC2	0.0571383	0.0565647	0.163	0.128	1
ABLIM1	0.057188	-0.0805372	0.737	0.751	1
HMGCS1	0.0573624	0.11034	0.188	0.151	1
CEP68	0.0573917	0.0709926	0.148	0.116	1
AC215522.2	0.0575632	-0.0194314	0.005	0.014	1
RGS3	0.0575652	-0.0668921	0.019	0.033	1
TRBV18	0.0576289	-0.0698538	0.01	0.021	1
DDX47	0.0576891	0.0582415	0.073	0.05	1
LINC00957	0.0577392	0.0371639	0.045	0.027	1
AC015912.3	0.0577927	0.0583271	0.029	0.015	1
TCTN2	0.0578191	-0.0197351	0.011	0.023	1
CPSF3	0.0578417	-0.0837835	0.048	0.069	1
CFAP36	0.0578487	0.101104	0.213	0.178	1
IFT43	0.0578866	0.0812694	0.103	0.075	1
ARCN1	0.0580357	-0.0667482	0.188	0.229	1
AL080250.1	0.0580576	-0.0315193	0.009	0.02	1
CD226	0.0581103	0.102191	0.069	0.047	1
AC119673.2	0.0581248	0.0410906	0.019	0.008	1
RBM26-AS1	0.0581961	-0.0265162	0.009	0.02	1
NCEH1	0.0582331	-0.0279207	0.006	0.015	1
PDIK1L	0.0582537	0.0502927	0.031	0.017	1
SLC25A19	0.0582775	-0.0397855	0.019	0.033	1
ACVR1	0.058307	0.0387096	0.035	0.02	1
RRP1	0.0583077	0.061859	0.086	0.06	1
NOP14	0.0583224	0.101418	0.168	0.134	1
AL161644.1	0.0583384	-0.0248746	0.007	0.017	1
EFNA1	0.0583384	-0.0247473	0.007	0.017	1
ALG13	0.0583721	-0.102091	0.419	0.454	1
AL356804.1	0.0584778	-0.0333067	0.008	0.018	1
C21orf91	0.058485	-0.0798441	0.092	0.119	1
UBR1	0.0585233	-0.0793526	0.234	0.271	1
FCMR	0.0585243	0.0620436	0.578	0.516	1
VIRMA	0.058554	-0.11234	0.166	0.202	1
RGS10	0.058583	-0.077083	0.765	0.787	1
NUDT5	0.0585883	0.0619461	0.123	0.092	1
TMEM99	0.0587245	0.0391005	0.019	0.008	1
ATIC	0.0587789	-0.0602346	0.146	0.179	1
LMO7	0.0588089	-0.0557875	0.071	0.097	1
CCNE1	0.0589548	-0.0232672	0.007	0.017	1
ANGPTL1	0.0589904	-0.0303821	0.008	0.018	1
ATG14	0.0590555	-0.0947198	0.143	0.175	1
ASB3	0.0591326	-0.0612626	0.158	0.193	1
TENT5A	0.0591632	-0.104716	0.088	0.115	1
MBLAC2	0.0591904	-0.0589431	0.03	0.048	1
LINC01962	0.0591945	0.0323074	0.019	0.008	1
GIMAP2	0.0592226	-0.0763134	0.164	0.199	1
SGK3	0.059229	-0.088485	0.091	0.119	1
CD53	0.0592722	-0.0936502	0.49	0.519	1
AC245060.5	0.0593791	-0.0150852	0.006	0.015	1
AP001412.1	0.0595766	-0.022434	0.007	0.017	1
PANK2	0.0595833	0.102389	0.165	0.131	1
PSMB9	0.0596214	-0.136384	0.394	0.427	1
USP49	0.0596676	0.0411692	0.019	0.008	1
PRPSAP1	0.0598134	-0.0819226	0.093	0.121	1
RLF	0.0598674	0.0481468	0.411	0.359	1
AC104066.4	0.0599393	0.0310283	0.019	0.008	1
MTRF1L	0.0600051	0.034786	0.057	0.036	1
CBX5	0.0600117	-0.0642006	0.117	0.151	1
GNG2	0.0601524	-0.0952244	0.491	0.531	1
ZNF2	0.0603147	-0.0201035	0.01	0.021	1
RELL1	0.0603293	-0.0806189	0.15	0.186	1
CFD	0.060383	0.0365154	0.031	0.017	1
CAMK2D	0.0604323	0.0795225	0.208	0.17	1
FBF1	0.0604405	-0.0498341	0.029	0.047	1
AC093535.1	0.0604859	0.0302885	0.019	0.008	1
PDLIM7	0.060511	-0.0366801	0.019	0.033	1
AL592183.1	0.060511	-0.0348638	0.019	0.033	1
RPS25	0.0605124	-0.0368348	1	1	1
NDUFB2-AS1	0.0606919	0.031011	0.019	0.008	1
SPNS3	0.060704	0.0926092	0.126	0.097	1
EMC9	0.0607288	0.0503319	0.039	0.023	1
YWHAH	0.060768	0.0859209	0.126	0.097	1
BLVRB	0.0607854	-0.0590137	0.03	0.048	1
PCYT1A	0.060854	-0.0656751	0.043	0.063	1
CALM3	0.060987	0.0701414	0.522	0.474	1
RUFY2	0.061085	-0.0602186	0.039	0.059	1
PSMB3	0.0611887	-0.104554	0.267	0.305	1
PPCS	0.0612962	0.0624142	0.248	0.207	1
AGBL2	0.0613135	0.0194264	0.019	0.008	1
FP671120.4	0.0613221	0.00802037	0.388	0.342	1
PTPN9	0.0613351	0.0224856	0.041	0.024	1
RIOX1	0.0613555	-0.0798368	0.069	0.094	1
UNK	0.061484	-0.0694262	0.083	0.109	1
ANAPC5	0.0614894	-0.102299	0.309	0.35	1
TMEM116	0.0615319	-0.0576534	0.039	0.059	1
AKIP1	0.0615612	-0.0482718	0.04	0.06	1
EDAR	0.0616284	0.0326746	0.031	0.017	1
SS18L2	0.0617384	-0.151402	0.281	0.318	1
CCNT2	0.0617593	-0.0614577	0.132	0.164	1
TAFA2	0.0618457	0.0725828	0.085	0.06	1
AL354733.3	0.0619544	-0.0415334	0.018	0.032	1
LINC01136	0.0621181	0.0498895	0.039	0.023	1
ETNK1	0.062156	-0.0592206	0.123	0.157	1
AC005842.1	0.062397	-0.0237308	0.036	0.056	1
ZNF782	0.0623992	0.041128	0.037	0.021	1
ZNF181	0.0626053	-0.0546455	0.024	0.039	1
ZNF138	0.0626226	0.0720142	0.138	0.106	1
EMD	0.0627144	-0.127576	0.469	0.501	1
SETD1A	0.062729	-0.0827003	0.047	0.068	1
ZMYND12	0.0628259	0.0517009	0.043	0.026	1
RHOH	0.0628843	-0.0694899	0.698	0.721	1
ZDHHC3	0.0629755	0.041545	0.102	0.075	1
ITGA4	0.0629756	-0.143205	0.436	0.468	1
CMC2	0.0630622	-0.134878	0.158	0.189	1
ZC3HC1	0.0630646	0.0437727	0.054	0.035	1
MIR378D2HG	0.0631098	0.0266441	0.014	0.005	1
AC008393.1	0.0631271	-0.0142318	0.001	0.006	1
SPDYE5	0.0631271	-0.0170176	0.001	0.006	1
SAXO1	0.0631271	-0.0125657	0.001	0.006	1
STAC3	0.0631271	-0.0124944	0.001	0.006	1
CTF1	0.0631271	-0.0119556	0.001	0.006	1
ZNF610	0.0631271	-0.0147048	0.001	0.006	1
YPEL1	0.0631271	-0.0183849	0.001	0.006	1
AC245452.1	0.0631271	-0.0137592	0.001	0.006	1
CCDC82	0.0631286	0.0574698	0.108	0.08	1
MAMDC4	0.0632045	-0.012445	0.001	0.006	1
MORN3	0.0632188	0.032135	0.045	0.027	1
ORMDL2	0.0632652	-0.0426988	0.045	0.066	1
AC025253.2	0.0632821	-0.013207	0.001	0.006	1
AC008119.1	0.0632821	-0.0128603	0.001	0.006	1
AC116903.2	0.0632821	-0.0130111	0.001	0.006	1
B3GNT9	0.0632821	-0.0129843	0.001	0.006	1
AC090844.2	0.0632821	-0.0151725	0.001	0.006	1
AC104461.1	0.0634373	-0.0148119	0.001	0.006	1
AC243571.2	0.0634373	-0.0161113	0.001	0.006	1
TRIM21	0.0634666	-0.0554838	0.039	0.059	1
NSMCE3	0.0635921	-0.153169	0.626	0.647	1
C3orf14	0.0635929	-0.0127359	0.001	0.006	1
ZDHHC11	0.0635929	-0.0153287	0.001	0.006	1
AC079209.1	0.0635929	-0.0136179	0.001	0.006	1
AC048382.6	0.0635929	-0.0129141	0.001	0.006	1
LCP1	0.0636387	-0.146564	0.542	0.563	1
PEX12	0.0637017	0.0260371	0.014	0.005	1
KIF26B	0.0637488	-0.00696587	0.001	0.006	1
AC104134.1	0.0637488	-0.00970829	0.001	0.006	1
CCDC192	0.0637488	-0.0071027	0.001	0.006	1
MOCS1	0.0637488	-0.0124327	0.001	0.006	1
PCNX2	0.0637855	0.0810978	0.107	0.081	1
RGS19	0.0638075	-0.0801505	0.162	0.196	1
TIMM17B	0.0638103	-0.0807108	0.111	0.14	1
ATF4	0.0641978	0.0769813	0.439	0.395	1
MAPKAPK5	0.0643154	0.0495968	0.163	0.128	1
CHN1	0.0643837	0.0347515	0.014	0.005	1
MFSD6	0.0646245	0.0542584	0.15	0.118	1
AC009107.2	0.064813	0.021925	0.014	0.005	1
PEG13	0.0648776	0.0421601	0.021	0.009	1
MAL	0.0649624	0.118803	0.535	0.495	1
DOK2	0.0649659	0.0589386	0.101	0.074	1
AC004895.1	0.0650836	0.0253533	0.021	0.009	1
COA5	0.0651034	-0.067642	0.098	0.127	1
EHD1	0.0652366	0.0796282	0.224	0.189	1
RNF138	0.0652375	-0.113196	0.526	0.551	1
STK16	0.0653665	0.0516942	0.109	0.081	1
ALKBH4	0.0655705	-0.0549494	0.029	0.045	1
C12orf57	0.0656001	0.0832705	0.923	0.922	1
GNAQ	0.0658534	0.0723266	0.209	0.173	1
ADTRP	0.0659825	0.0287411	0.021	0.009	1
ARHGEF4	0.0660521	0.0323271	0.037	0.021	1
GSTP1	0.0664468	0.111301	0.452	0.397	1
ADCK1	0.0665408	0.021962	0.021	0.009	1
ACTL6A	0.0665503	0.0374258	0.058	0.038	1
B2M	0.0665806	-0.0263781	1	1	1
TLE4	0.0666288	0.0831924	0.425	0.382	1
NBPF12	0.0666854	0.0555089	0.044	0.027	1
VAMP4	0.0667039	0.0623977	0.097	0.071	1
RASSF2	0.0667375	-0.0497296	0.066	0.09	1
SOCS7	0.0668353	0.0370904	0.023	0.011	1
SYNE2	0.0669266	0.0886125	0.358	0.308	1
MEPCE	0.0669467	0.0729314	0.216	0.173	1
DCAF6	0.0672513	0.0884531	0.109	0.081	1
PRXL2A	0.0675291	0.0557544	0.048	0.03	1
MFSD4B	0.0676517	-0.068293	0.046	0.066	1
AKAP10	0.0677106	0.0549216	0.088	0.063	1
[truncated: 35,265 more rows]

## Sheet: CD8 TEM.Pre_vs_Post
	p_val	avg_log2FC	pct.1	pct.2	p_val_adj
[truncated: 36,601 more rows]

[truncated: 9 more sheets: CD14 Mono.Pre_vs_Post, CD16 Mono.Pre_vs_Post, gdT.Pre_vs_Post, HSPC.Pre_vs_Post, ILC.Pre_vs_Post, MAIT.Pre_vs_Post, NK.Pre_vs_Post, pDC.Pre_vs_Post, Treg.Pre_vs_Post]
